# Supplementary material for: KinaseMD: kinase mutations and drug response database
Source: Nucleic Acids Res. 2020 Nov 2;49(D1):D552–61. doi: 10.1093/nar/gkaa945 (PMC7779064; doi:10.1093/nar/gkaa945)
Supplement: gkaa945_Supplemental_Files [file gkaa945_supplemental_files.zip]

Archive with 6 entries (6 files):
- KinaseMD Supplementary.docx
- Supplementary Table S1.xlsx
- Supplementary Table S2.xlsx
- Supplementary Table S3.xlsx
- Supplementary Table S4.xlsx
- Supplementary Table S5.xlsx
