# Supplementary material for: KinaseMD: kinase mutations and drug response database
Source: Nucleic Acids Res. 2020 Nov 2;49(D1):D552–61. doi: 10.1093/nar/gkaa945 (PMC7779064; doi:10.1093/nar/gkaa945)
Supplement: gkaa945_Supplemental_Files [file gkaa945_supplemental_files.zip › Supplementary Table S3.xlsx]

## Sheet: Sheet1
Substructure	Dataset	Kinase	gene_id	hgnc_id	Cancer type	sample_id	AA change	Mutationtype	Mutation position	AA_reference	uniprot_id
A_loop	CCLE	AATK	9625	21	Colon/Colorectal Cancer	ACH-000957	p.R280K	Splice_Site	280	R	Q6ZMQ8
A_loop	CCLE	AATK	9625	21	Leukemia	ACH-000995	p.Y272C	Missense	272	Y	Q6ZMQ8
G_loop	CCLE	ABL1	25	76	Endometrial/Uterine Cancer	ACH-000993	p.Y253C	Missense	253	Y	P00519
G_loop	CCLE	ABL2	27	77	Lung Cancer	ACH-000667	p.G300V	Missense	300	G	P42684
G_loop	CCLE	ABL2	27	77	Lymphoma	ACH-002272	p.G297fs	Frame_Shift_Del	297	G	P42684
achelix	CCLE	ABL2	27	77	Lymphoma	ACH-002272	p.G297fs	Frame_Shift_Del	297	G	P42684
A_loop	CCLE	ACVR1C	130399	18123	Bone Cancer	ACH-002119	p.V363E	Missense	363	V	Q8NER5
A_loop	CCLE	ACVR1C	130399	18123	Leukemia	ACH-000294	p.K347N	Missense	347	K	Q8NER5
achelix	CCLE	ACVR2A	92	173	Bile Duct Cancer	ACH-001538	p.Q224L	Splice_Site	224	Q	P27037
A_loop	CCLE	ACVR2B	93	174	Endometrial/Uterine Cancer	ACH-000993	p.R345Q	Missense	345	R	Q13705
A_loop	CCLE	ACVRL1	94	175	Neuroblastoma	ACH-002285	p.H355P	Missense	355	H	P37023
G_loop	CCLE	ACVRL1	94	175	Myeloma	ACH-000204	p.R212H	Missense	212	R	P37023
G_loop	CCLE	ACVRL1	94	175	Colon/Colorectal Cancer	ACH-002287	p.R212H	Missense	212	R	P37023
G_loop	CCLE	GRK2	156	289	Leukemia	ACH-000372	p.G198E	Missense	198	G	P25098
A_loop	CCLE	GRK3	157	290	Ovarian Cancer	ACH-001719	p.D341N	Missense	341	D	P35626
A_loop	CCLE	GRK3	157	290	Endometrial/Uterine Cancer	ACH-000984	p.A349V	Missense	349	A	P35626
A_loop	CCLE	AKT1	207	391	Endometrial/Uterine Cancer	ACH-000988	p.G311D	Missense	311	G	P31749
A_loop	CCLE	AKT1	207	391	Endometrial/Uterine Cancer	ACH-000988	p.K307N	Missense	307	K	P31749
A_loop	CCLE	AKT2	208	392	Colon/Colorectal Cancer	ACH-001786	p.P314fs	Frame_Shift_Del	314	P	P31751
achelix	CCLE	AKT2	208	392	Lung Cancer	ACH-000298	p.A190G	Missense	190	A	P31751
G_loop	CCLE	AKT2	208	392	Lung Cancer	ACH-001233	p.G161E	Missense	161	G	P31751
A_loop	CCLE	AKT3	10000	393	Gastric Cancer	ACH-000919	p.T298A	Missense	298	T	Q9Y243
A_loop	CCLE	ALK	238	427	Lymphoma	ACH-001498	p.A1289V	Missense	1289	A	Q9UM73
A_loop	CCLE	ALK	238	427	Neuroblastoma	ACH-001300	p.R1275Q	Missense	1275	R	Q9UM73
A_loop	CCLE	ALK	238	427	Neuroblastoma	ACH-001303	p.R1275Q	Missense	1275	R	Q9UM73
A_loop	CCLE	ALK	238	427	Neuroblastoma	ACH-001674	p.R1275Q	Missense	1275	R	Q9UM73
A_loop	CCLE	AMHR2	269	465	Endometrial/Uterine Cancer	ACH-000972	p.P375S	Missense	375	P	Q16671
A_loop	CCLE	AMHR2	269	465	Brain Cancer	ACH-001608	p.M379fs	Frame_Shift_Del	379	M	Q16671
A_loop	CCLE	ARAF	369	646	Leukemia	ACH-001127	p.A451T	Missense	451	A	P10398
G_loop	CCLE	AURKB	9212	11390	Skin Cancer	ACH-000550	p.F88L	Missense	88	F	Q96GD4
G_loop	CCLE	AURKB	9212	11390	Skin Cancer	ACH-000650	p.F88L	Missense	88	F	Q96GD4
A_loop	CCLE	AURKC	6795	11391	Kidney Cancer	ACH-000429	p.D184Y	Missense	184	D	Q9UQB9
A_loop	CCLE	AURKC	6795	11391	Lung Cancer	ACH-001363	p.P192L	Missense	192	P	Q9UQB9
achelix	CCLE	BMP2K	55589	18041	Lung Cancer	ACH-000803	p.P87T	Missense	87	P	Q9NSY1
achelix	CCLE	BMP2K	55589	18041	Bile Duct Cancer	ACH-001673	p.L89I	Missense	89	L	Q9NSY1
A_loop	CCLE	BMPR1A	657	1076	Colon/Colorectal Cancer	ACH-000999	p.T391A	Missense	391	T	P36894
A_loop	CCLE	BMPR1A	657	1076	Fibroblast	ACH-000306	p.K405R	Missense	405	K	P36894
G_loop	CCLE	BMPR1B	658	1077	Colon/Colorectal Cancer	ACH-000986	p.R214C	Missense	214	R	O00238
G_loop	CCLE	BMPR2	659	1078	Colon/Colorectal Cancer	ACH-000997	p.R211*	Nonsense	211	R	Q13873
G_loop	CCLE	BMPR2	659	1078	Colon/Colorectal Cancer	ACH-001091	p.R211*	Nonsense	211	R	Q13873
achelix	CCLE	BMPR2	659	1078	Colon/Colorectal Cancer	ACH-000955	p.A235fs	Frame_Shift_Del	235	A	Q13873
achelix	CCLE	BMPR2	659	1078	Brain Cancer	ACH-001610	p.N236S	Missense	236	N	Q13873
A_loop	CCLE	BMPR2	659	1078	Endometrial/Uterine Cancer	ACH-000988	p.M356T	Missense	356	M	Q13873
A_loop	CCLE	BMPR2	659	1078	Skin Cancer	ACH-001566	p.E369K	Missense	369	E	Q13873
A_loop	CCLE	BMPR2	659	1078	Endometrial/Uterine Cancer	ACH-000990	p.E376G	Splice_Site	376	E	Q13873
achelix	CCLE	BMX	660	1079	Leukemia	ACH-000386	p.M464I	Missense	464	M	P51813
achelix	CCLE	BRAF	673	1097	Colon/Colorectal Cancer	ACH-000963	p.R506G	Splice_Site	506	R	P15056
achelix	CCLE	BRAF	673	1097	Endometrial/Uterine Cancer	ACH-000993	p.K499T	Missense	499	K	P15056
G_loop	CCLE	BRAF	673	1097	Skin Cancer	ACH-002040	p.G469V	Missense	469	G	P15056
G_loop	CCLE	BRAF	673	1097	Lung Cancer	ACH-000282	p.G469A	Missense	469	G	P15056
G_loop	CCLE	BRAF	673	1097	Lung Cancer	ACH-000327	p.G469A	Missense	469	G	P15056
G_loop	CCLE	BRAF	673	1097	Myeloma	ACH-000658	p.G469A	Missense	469	G	P15056
G_loop	CCLE	BRAF	673	1097	Unknown	ACH-002363	p.G469A	Missense	469	G	P15056
G_loop	CCLE	BRAF	673	1097	Lung Cancer	ACH-000448	p.G466V	Missense	466	G	P15056
G_loop	CCLE	BRAF	673	1097	Lung Cancer	ACH-000826	p.G466V	Missense	466	G	P15056
G_loop	CCLE	BRAF	673	1097	Breast Cancer	ACH-000768	p.G464V	Missense	464	G	P15056
G_loop	CCLE	BRAF	673	1097	Ovarian Cancer	ACH-000542	p.G464E	Missense	464	G	P15056
G_loop	CCLE	BRAF	673	1097	Skin Cancer	ACH-001563	p.G464E	Missense	464	G	P15056
G_loop	CCLE	BRAF	673	1097	Ovarian Cancer	ACH-002140	p.G464E	Missense	464	G	P15056
A_loop	CCLE	BTK	695	1133	Breast Cancer	ACH-000111	p.D549A	Missense	549	D	Q06187
achelix	CCLE	BTK	695	1133	Thyroid Cancer	ACH-000456	p.D440V	Missense	440	D	Q06187
achelix	CCLE	BTK	695	1133	Lung Cancer	ACH-000590	p.E439*	Nonsense	439	E	Q06187
achelix	CCLE	BTK	695	1133	Lung Cancer	ACH-001137	p.E439*	Nonsense	439	E	Q06187
A_loop	CCLE	CAMK1D	57118	19341	Gastric Cancer	ACH-000678	p.D176Y	Missense	176	D	Q8IU85
achelix	CCLE	CAMK4	814	1464	Colon/Colorectal Cancer	ACH-000991	p.L93R	Missense	93	L	Q16566
A_loop	CCLE	CAMKK1	84254	1469	Endometrial/Uterine Cancer	ACH-000990	p.A315T	Missense	315	A	Q8N5S9
A_loop	CCLE	CAMKK2	10645	1470	Breast Cancer	ACH-000624	p.P351L	Missense	351	P	Q96RR4
A_loop	CCLE	CAMKK2	10645	1470	Head and Neck Cancer	ACH-001347	p.P351S	Missense	351	P	Q96RR4
A_loop	CCLE	CAMKK2	10645	1470	Skin Cancer	ACH-000987	p.S345F	Missense	345	S	Q96RR4
A_loop	CCLE	CAMKK2	10645	1470	Bladder Cancer	ACH-000973	p.A342T	Missense	342	A	Q96RR4
A_loop	CCLE	CAMKK2	10645	1470	Lung Cancer	ACH-000844	p.K338N	Missense	338	K	Q96RR4
A_loop	CCLE	CAMKV	79012	28788	Breast Cancer	ACH-000223	p.I177V	Missense	177	I	Q8NCB2
A_loop	CCLE	CAMKV	79012	28788	Colon/Colorectal Cancer	ACH-000999	p.S165N	Missense	165	S	Q8NCB2
A_loop	CCLE	CDC42BPB	9578	1738	Breast Cancer	ACH-000876	p.D241H	Missense	241	D	Q9Y5S2
A_loop	CCLE	CDC42BPB	9578	1738	Endometrial/Uterine Cancer	ACH-000961	p.V235A	Missense	235	V	Q9Y5S2
A_loop	CCLE	CDC42BPG	55561	29829	Colon/Colorectal Cancer	ACH-000989	p.A231T	Missense	231	A	Q6DT37
A_loop	CCLE	CDC42BPG	55561	29829	Colon/Colorectal Cancer	ACH-000989	p.R219C	Missense	219	R	Q6DT37
A_loop	CCLE	CDC42BPG	55561	29829	Endometrial/Uterine Cancer	ACH-000909	p.C217Y	Missense	217	C	Q6DT37
A_loop	CCLE	CDC42BPG	55561	29829	Myeloma	ACH-001162	p.S216T	Missense	216	S	Q6DT37
A_loop	CCLE	CDC7	8317	1745	Skin Cancer	ACH-001552	p.G202E	Missense	202	G	O00311
A_loop	CCLE	CDC7	8317	1745	Lung Cancer	ACH-000669	p.Q369L	Missense	369	Q	O00311
A_loop	CCLE	CDK1	983	1722	Colon/Colorectal Cancer	ACH-000651	p.E163fs	Splice_Site	163	E	P06493
A_loop	CCLE	CDK1	983	1722	Breast Cancer	ACH-000668	p.E163fs	Splice_Site	163	E	P06493
A_loop	CCLE	CDK1	983	1722	Leukemia	ACH-000942	p.E163fs	Splice_Site	163	E	P06493
A_loop	CCLE	CDK10	8558	1770	Bladder Cancer	ACH-000522	p.R186W	Missense	186	R	Q15131
A_loop	CCLE	CDK11A	728642	1730	Lymphoma	ACH-000440	p.T583S	Missense	583	T	Q9UQ88
G_loop	CCLE	CDK13	8621	1733	Lung Cancer	ACH-000703	p.G712V	Missense	712	G	Q14004
G_loop	CCLE	CDK13	8621	1733	Lung Cancer	ACH-000086	p.G714S	Missense	714	G	Q14004
G_loop	CCLE	CDK13	8621	1733	Colon/Colorectal Cancer	ACH-000989	p.G717E	Missense	717	G	Q14004
A_loop	CCLE	CDK13	8621	1733	Cervical Cancer	ACH-001515	p.P869A	Missense	869	P	Q14004
A_loop	CCLE	CDK13	8621	1733	Endometrial/Uterine Cancer	ACH-000993	p.P869L	Missense	869	P	Q14004
A_loop	CCLE	CDK14	5218	8883	Liver Cancer	ACH-000537	p.F275F	Splice_Site	275	F	O94921
A_loop	CCLE	CDK19	23097	19338	Skin Cancer	ACH-002166	p.G175S	Missense	175	G	Q9BWU1
G_loop	CCLE	CDK2	1017	1771	Colon/Colorectal Cancer	ACH-000969	p.G13S	Missense	13	G	P24941
achelix	CCLE	CDK2	1017	1771	Leukemia	ACH-000995	p.E51D	Missense	51	E	P24941
A_loop	CCLE	CDK2	1017	1771	Thyroid Cancer	ACH-000456	p.P155L	Missense	155	P	P24941
A_loop	CCLE	CDK20	23552	21420	Gastric Cancer	ACH-000255	p.A149V	Missense	149	A	Q8IZL9
A_loop	CCLE	CDK20	23552	21420	Lung Cancer	ACH-000929	p.A144S	Missense	144	A	Q8IZL9
A_loop	CCLE	CDK3	1018	1772	Lymphoma	ACH-001203	p.T158A	Missense	158	T	Q00526
A_loop	CCLE	CDK3	1018	1772	Sarcoma	ACH-002309	p.E162E	Splice_Site	162	E	Q00526
A_loop	CCLE	CDK5	1020	1774	Endometrial/Uterine Cancer	ACH-000978	p.L165M	Missense	165	L	Q00535
A_loop	CCLE	CDK5	1020	1774	Endometrial/Uterine Cancer	ACH-000974	p.R149*	Nonsense	149	R	Q00535
A_loop	CCLE	CDK5	1020	1774	Endometrial/Uterine Cancer	ACH-002026	p.R149*	Nonsense	149	R	Q00535
G_loop	CCLE	CDK5	1020	1774	Endometrial/Uterine Cancer	ACH-000965	p.G13G	Splice_Site	13	G	Q00535
G_loop	CCLE	CDK5	1020	1774	Endometrial/Uterine Cancer	ACH-001518	p.G13C	Splice_Site	13	G	Q00535
A_loop	CCLE	CDK6	1021	1777	Thyroid Cancer	ACH-000903	p.R168H	Missense	168	R	Q00534
A_loop	CCLE	CDK6	1021	1777	Ovarian Cancer	ACH-001369	p.R168H	Missense	168	R	Q00534
achelix	CCLE	CDK7	1022	1778	Leukemia	ACH-000995	p.A59T	Missense	59	A	P50613
A_loop	CCLE	CDK8	1024	1779	Colon/Colorectal Cancer	ACH-000986	p.D173G	Missense	173	D	P49336
A_loop	CCLE	CDK8	1024	1779	Lung Cancer	ACH-001138	p.D173V	Missense	173	D	P49336
A_loop	CCLE	CDK8	1024	1779	Skin Cancer	ACH-000915	p.MG174fs	Frame_Shift_Ins	174	M	P49336
A_loop	CCLE	CDK8	1024	1779	Lung Cancer	ACH-000904	p.D189N	Missense	189	D	P49336
A_loop	CCLE	CDK8	1024	1779	Lung Cancer	ACH-001362	p.D189N	Missense	189	D	P49336
A_loop	CCLE	CDK8	1024	1779	Colon/Colorectal Cancer	ACH-000971	p.V195A	Missense	195	V	P49336
A_loop	CCLE	CDK8	1024	1779	Colon/Colorectal Cancer	ACH-000997	p.W198C	Missense	198	W	P49336
A_loop	CCLE	CDK9	1025	1780	Colon/Colorectal Cancer	ACH-000967	p.R184C	Missense	184	R	P50750
A_loop	CCLE	CDKL2	8999	1782	Endometrial/Uterine Cancer	ACH-000954	p.A163T	Missense	163	A	Q92772
A_loop	CCLE	CDKL2	8999	1782	Endometrial/Uterine Cancer	ACH-001517	p.A163T	Missense	163	A	Q92772
A_loop	CCLE	CDKL2	8999	1782	Endometrial/Uterine Cancer	ACH-000996	p.A153S	Missense	153	A	Q92772
A_loop	CCLE	CDKL2	8999	1782	Leukemia	ACH-000782	p.A148V	Missense	148	A	Q92772
A_loop	CCLE	CDKL2	8999	1782	Leukemia	ACH-001735	p.A148V	Missense	148	A	Q92772
A_loop	CCLE	CDKL3	51265	15483	Lung Cancer	ACH-000853	p.R164H	Missense	164	R	Q8IVW4
A_loop	CCLE	CDKL3	51265	15483	Colon/Colorectal Cancer	ACH-000991	p.P153S	Missense	153	P	Q8IVW4
A_loop	CCLE	CDKL3	51265	15483	Sarcoma	ACH-001740	p.C142G	Missense	142	C	Q8IVW4
achelix	CCLE	CDKL5	6792	11411	Endometrial/Uterine Cancer	ACH-000988	p.T56M	Missense	56	T	O76039
achelix	CCLE	CDKL5	6792	11411	Bone Cancer	ACH-000279	p.R65Q	Missense	65	R	O76039
A_loop	CCLE	CDKL5	6792	11411	Lung Cancer	ACH-001591	p.A157S	Missense	157	A	O76039
A_loop	CCLE	CDKL5	6792	11411	Leukemia	ACH-002302	p.A157S	Missense	157	A	O76039
A_loop	CCLE	CDKL5	6792	11411	Lung Cancer	ACH-001364	p.NY167fs	Frame_Shift_Del	167	N	O76039
A_loop	CCLE	CDKL5	6792	11411	Breast Cancer	ACH-000248	p.E170*	Nonsense	170	E	O76039
achelix	CCLE	CHEK1	1111	1925	Gastric Cancer	ACH-000908	p.R44H	Missense	44	R	O14757
A_loop	CCLE	CHEK2	11200	16627	Colon/Colorectal Cancer	ACH-000950	p.P388fs	Frame_Shift_Del	388	P	O96017
A_loop	CCLE	CHEK2	11200	16627	Colon/Colorectal Cancer	ACH-000202	p.K373E	Missense	373	K	O96017
G_loop	CCLE	CHEK2	11200	16627	Leukemia	ACH-000938	p.L226F	Missense	226	L	O96017
G_loop	CCLE	CHEK2	11200	16627	Esophageal Cancer	ACH-000694	p.L226V	Missense	226	L	O96017
achelix	CCLE	CLK1	1195	2068	Colon/Colorectal Cancer	ACH-002287	p.I207K	Missense	207	I	P49759
A_loop	CCLE	CLK4	57396	13659	Skin Cancer	ACH-000987	p.H342Y	Missense	342	H	Q9HAZ1
achelix	CCLE	CSF1R	1436	2433	Sarcoma	ACH-001184	p.E633K	Missense	633	E	P07333
achelix	CCLE	CSF1R	1436	2433	Skin Cancer	ACH-001570	p.E628K	Missense	628	E	P07333
G_loop	CCLE	CSF1R	1436	2433	Esophageal Cancer	ACH-000809	p.G589E	Missense	589	G	P07333
A_loop	CCLE	CSK	1445	2444	Myeloma	ACH-000838	p.D332N	Missense	332	D	P41240
A_loop	CCLE	CSK	1445	2444	Leukemia	ACH-000981	p.V350I	Missense	350	V	P41240
A_loop	CCLE	CSNK1A1	1452	2451	Lung Cancer	ACH-000395	p.R186*	Nonsense	186	R	P48729
A_loop	CCLE	CSNK1A1	1452	2451	Colon/Colorectal Cancer	ACH-000957	p.A185V	Missense	185	A	P48729
A_loop	CCLE	CSNK1A1	1452	2451	Cervical Cancer	ACH-002020	p.I173T	Missense	173	I	P48729
A_loop	CCLE	CSNK1A1	1452	2451	Skin Cancer	ACH-000899	p.A161V	Missense	161	A	P48729
A_loop	CCLE	CSNK1A1	1452	2451	Lymphoma	ACH-001203	p.G159D	Missense	159	G	P48729
achelix	CCLE	CSNK1A1	1452	2451	Lymphoma	ACH-000660	p.Y59D	Missense	59	Y	P48729
A_loop	CCLE	CSNK1A1L	122011	20289	Kidney Cancer	ACH-000411	p.H180N	Missense	180	H	Q8N752
A_loop	CCLE	CSNK1A1L	122011	20289	Esophageal Cancer	ACH-000777	p.G159D	Missense	159	G	Q8N752
Gatekeeper	CCLE	CSNK1A1L	122011	20289	Colon/Colorectal Cancer	ACH-000926	p.M90L	Missense	90	M	Q8N752
Gatekeeper	CCLE	CSNK1A1L	122011	20289	Endometrial/Uterine Cancer	ACH-000990	p.M90V	Missense	90	M	Q8N752
A_loop	CCLE	CSNK1D	1453	2452	Ovarian Cancer	ACH-000962	p.R178W	Missense	178	R	P48730
A_loop	CCLE	CSNK1D	1453	2452	Ovarian Cancer	ACH-001145	p.R178W	Missense	178	R	P48730
A_loop	CCLE	CSNK1D	1453	2452	Leukemia	ACH-000981	p.R168H	Missense	168	R	P48730
A_loop	CCLE	CSNK1D	1453	2452	Kidney Cancer	ACH-000907	p.R160H	Missense	160	R	P48730
A_loop	CCLE	CSNK1D	1453	2452	Head and Neck Cancer	ACH-000518	p.R160S	Missense	160	R	P48730
A_loop	CCLE	CSNK1E	1454	2453	Ovarian Cancer	ACH-000962	p.R168W	Missense	168	R	P49674
A_loop	CCLE	CSNK1E	1454	2453	Ovarian Cancer	ACH-001145	p.R168W	Missense	168	R	P49674
A_loop	CCLE	CSNK1E	1454	2453	Leukemia	ACH-002256	p.R168W	Missense	168	R	P49674
A_loop	CCLE	CSNK1E	1454	2453	Breast Cancer	ACH-000725	p.K154E	Missense	154	K	P49674
achelix	CCLE	CSNK1E	1454	2453	Leukemia	ACH-000942	p.I51T	Missense	51	I	P49674
A_loop	CCLE	CSNK1G1	53944	2454	Colon/Colorectal Cancer	ACH-000991	p.E198K	Missense	198	E	Q9HCP0
A_loop	CCLE	CSNK1G1	53944	2454	Lung Cancer	ACH-000892	p.G189A	Missense	189	G	Q9HCP0
achelix	CCLE	CSNK1G1	53944	2454	Colon/Colorectal Cancer	ACH-000998	p.L94F	Missense	94	L	Q9HCP0
G_loop	CCLE	CSNK1G1	53944	2454	Gastric Cancer	ACH-000949	p.G56E	Missense	56	G	Q9HCP0
G_loop	CCLE	CSNK1G1	53944	2454	Breast Cancer	ACH-002163	p.F55L	Missense	55	F	Q9HCP0
G_loop	CCLE	CSNK1G2	1455	2455	Thyroid Cancer	ACH-001528	p.L62L	Splice_Site	62	L	P78368
A_loop	CCLE	CSNK1G2	1455	2455	Leukemia	ACH-000981	p.Y195*	Nonsense	195	Y	P78368
A_loop	CCLE	CSNK1G2	1455	2455	lymph_node	ACH-000977	p.T215A	Missense	215	T	P78368
achelix	CCLE	CSNK1G3	1456	2456	Myeloma	ACH-000626	p.L93F	Missense	93	L	Q9Y6M4
achelix	CCLE	CSNK2A1	1457	2457	Colon/Colorectal Cancer	ACH-000986	p.K83N	Missense	83	K	P68400
achelix	CCLE	CSNK2A1	1457	2457	Bladder Cancer	ACH-001407	p.K83N	Missense	83	K	P68400
achelix	CCLE	CSNK2A1	1457	2457	Unknown	ACH-002364	p.R80H	Missense	80	R	P68400
achelix	CCLE	CSNK2A1	1457	2457	Colon/Colorectal Cancer	ACH-000999	p.K77fs	Frame_Shift_Del	77	K	P68400
A_loop	CCLE	CSNK2A2	1459	2459	Esophageal Cancer	ACH-000917	p.E181Q	Missense	181	E	P19784
G_loop	CCLE	DAPK1	1612	2674	Colon/Colorectal Cancer	ACH-001081	p.G20D	Missense	20	G	P53355
G_loop	CCLE	DAPK1	1612	2674	Lung Cancer	ACH-000414	p.A25P	Missense	25	A	P53355
A_loop	CCLE	DAPK1	1612	2674	Sarcoma	ACH-000833	p.G163A	Missense	163	G	P53355
A_loop	CCLE	DAPK1	1612	2674	Brain Cancer	ACH-000863	p.I168F	Missense	168	I	P53355
A_loop	CCLE	DAPK1	1612	2674	Gallbladder Cancer	ACH-001850	p.K175I	Missense	175	K	P53355
A_loop	CCLE	DAPK2	23604	2675	Gastric Cancer	ACH-000538	p.H176Q	Missense	176	H	Q9UIK4
A_loop	CCLE	DAPK3	1613	2676	Fibroblast	ACH-000306	p.E169K	Missense	169	E	O43293
A_loop	CCLE	DAPK3	1613	2676	Prostate Cancer	ACH-000956	p.I168T	Missense	168	I	O43293
G_loop	CCLE	DAPK3	1613	2676	Colon/Colorectal Cancer	ACH-000999	p.F24L	Missense	24	F	O43293
A_loop	CCLE	DCLK3	85443	19005	Endometrial/Uterine Cancer	ACH-000993	p.F500L	Missense	500	F	Q9C098
A_loop	CCLE	DDR1	780	2730	Lymphoma	ACH-000053	p.D795E	Missense	795	D	Q08345
A_loop	CCLE	DDR2	4921	2731	Endometrial/Uterine Cancer	ACH-000990	p.L735M	Missense	735	L	Q16832
A_loop	CCLE	DDR2	4921	2731	Gastric Cancer	ACH-000507	p.V748L	Missense	748	V	Q16832
A_loop	CCLE	DDR2	4921	2731	Leukemia	ACH-001738	p.R752C	Missense	752	R	Q16832
A_loop	CCLE	DDR2	4921	2731	Sarcoma	ACH-001740	p.R752C	Missense	752	R	Q16832
A_loop	CCLE	DSTYK	25778	29043	Colon/Colorectal Cancer	ACH-002287	p.S808N	Missense	808	S	Q6XUX3
G_loop	CCLE	DYRK1A	1859	3091	Colon/Colorectal Cancer	ACH-000963	p.Q172*	Nonsense	172	Q	Q13627
A_loop	CCLE	DYRK1A	1859	3091	Lung Cancer	ACH-000851	p.V306F	Missense	306	V	Q13627
A_loop	CCLE	DYRK1A	1859	3091	Lung Cancer	ACH-000314	p.V306F	Missense	306	V	Q13627
A_loop	CCLE	DYRK1A	1859	3091	Skin Cancer	ACH-001645	p.D307N	Missense	307	D	Q13627
A_loop	CCLE	DYRK1A	1859	3091	Endometrial/Uterine Cancer	ACH-000978	p.S311P	Missense	311	S	Q13627
A_loop	CCLE	DYRK1B	9149	3092	Skin Cancer	ACH-002152	p.Q275R	Missense	275	Q	Q9Y463
A_loop	CCLE	DYRK1B	9149	3092	Esophageal Cancer	ACH-000823	p.Q272H	Missense	272	Q	Q9Y463
A_loop	CCLE	DYRK1B	9149	3092	Lung Cancer	ACH-000752	p.C264R	Missense	264	C	Q9Y463
A_loop	CCLE	DYRK1B	9149	3092	Colon/Colorectal Cancer	ACH-002025	p.G261S	Missense	261	G	Q9Y463
achelix	CCLE	DYRK2	8445	3093	Leukemia	ACH-000795	p.R258H	Missense	258	R	Q92630
achelix	CCLE	DYRK2	8445	3093	Colon/Colorectal Cancer	ACH-000798	p.I267V	Missense	267	I	Q92630
achelix	CCLE	DYRK2	8445	3093	Endometrial/Uterine Cancer	ACH-000996	p.R268Q	Missense	268	R	Q92630
achelix	CCLE	DYRK2	8445	3093	Skin Cancer	ACH-000827	p.L273M	Missense	273	L	Q92630
A_loop	CCLE	DYRK2	8445	3093	Colon/Colorectal Cancer	ACH-000982	p.E375G	Missense	375	E	Q92630
A_loop	CCLE	DYRK2	8445	3093	Colon/Colorectal Cancer	ACH-001345	p.E375G	Missense	375	E	Q92630
A_loop	CCLE	DYRK3	8444	3094	Brain Cancer	ACH-000673	p.I354V	Missense	354	I	O43781
A_loop	CCLE	DYRK4	8798	3095	Ovarian Cancer	ACH-002182	p.H258Y	Missense	258	H	Q9NR20
G_loop	CCLE	EGFR	1956	3236	Colon/Colorectal Cancer	ACH-000958	p.G719S	Missense	719	G	P00533
Gatekeeper	CCLE	EGFR	1956	3236	Lung Cancer	ACH-000587	p.T790M	Missense	790	T	P00533
A_loop	CCLE	EGFR	1956	3236	Lung Cancer	ACH-000109	p.L858R	Missense	858	L	P00533
A_loop	CCLE	EGFR	1956	3236	Lung Cancer	ACH-000587	p.L858R	Missense	858	L	P00533
A_loop	CCLE	EGFR	1956	3236	Lung Cancer	ACH-000924	p.L858R	Missense	858	L	P00533
A_loop	CCLE	EGFR	1956	3236	Esophageal Cancer	ACH-000873	p.L861Q	Missense	861	L	P00533
A_loop	CCLE	EGFR	1956	3236	Lymphoma	ACH-002236	p.E866D	Missense	866	E	P00533
A_loop	CCLE	EIF2AK1	27102	24921	Colon/Colorectal Cancer	ACH-000252	p.T493N	Missense	493	T	Q9BQI3
A_loop	CCLE	EIF2AK1	27102	24921	Colon/Colorectal Cancer	ACH-000350	p.T493N	Missense	493	T	Q9BQI3
A_loop	CCLE	EIF2AK2	5610	9437	Lung Cancer	ACH-000589	p.L439V	Missense	439	L	P19525
achelix	CCLE	EIF2AK2	5610	9437	Colon/Colorectal Cancer	ACH-000999	p.E303K	Splice_Site	303	E	P19525
achelix	CCLE	EIF2AK3	9451	3255	Colon/Colorectal Cancer	ACH-000998	p.K635fs	Frame_Shift_Del	635	K	Q9NZJ5
Gatekeeper	CCLE	EIF2AK4	440275	19687	Lung Cancer	ACH-000563	p.M802I	Missense	802	M	Q9P2K8
A_loop	CCLE	EIF2AK4	440275	19687	Leukemia	ACH-000981	p.T871I	Missense	871	T	Q9P2K8
A_loop	CCLE	EIF2AK4	440275	19687	Lung Cancer	ACH-000290	p.D872V	Missense	872	D	Q9P2K8
A_loop	CCLE	EIF2AK4	440275	19687	Unknown	ACH-002369	p.D872V	Missense	872	D	Q9P2K8
A_loop	CCLE	EIF2AK4	440275	19687	Colon/Colorectal Cancer	ACH-000970	p.K881E	Missense	881	K	Q9P2K8
A_loop	CCLE	EIF2AK4	440275	19687	Leukemia	ACH-002256	p.H897Y	Missense	897	H	Q9P2K8
A_loop	CCLE	EPHA2	1969	3386	Leukemia	ACH-000995	p.R782H	Missense	782	R	P29317
A_loop	CCLE	EPHA2	1969	3386	Kidney Cancer	ACH-000907	p.G776D	Splice_Site	776	G	P29317
A_loop	CCLE	EPHA2	1969	3386	Colon/Colorectal Cancer	ACH-000998	p.A770T	Missense	770	A	P29317
achelix	CCLE	EPHA2	1969	3386	Lung Cancer	ACH-002077	p.S636L	Missense	636	S	P29317
G_loop	CCLE	EPHA3	2042	3387	Lung Cancer	ACH-000578	p.G630A	Splice_Site	630	G	P29320
G_loop	CCLE	EPHA3	2042	3387	Lung Cancer	ACH-000868	p.G633fs	Frame_Shift_Del	633	G	P29320
achelix	CCLE	EPHA3	2042	3387	Lymphoma	ACH-001068	p.Q663*	Nonsense	663	Q	P29320
A_loop	CCLE	EPHA3	2042	3387	Lung Cancer	ACH-000585	p.F765L	Missense	765	F	P29320
A_loop	CCLE	EPHA3	2042	3387	Lung Cancer	ACH-000785	p.G766E	Missense	766	G	P29320
A_loop	CCLE	EPHA3	2042	3387	Colon/Colorectal Cancer	ACH-000958	p.G784E	Missense	784	G	P29320
A_loop	CCLE	EPHA3	2042	3387	Breast Cancer	ACH-000212	p.P787T	Missense	787	P	P29320
A_loop	CCLE	EPHA5	2044	3389	Skin Cancer	ACH-000788	p.R843K	Missense	843	R	P54756
A_loop	CCLE	EPHA5	2044	3389	Skin Cancer	ACH-001524	p.P841S	Missense	841	P	P54756
A_loop	CCLE	EPHA5	2044	3389	Endometrial/Uterine Cancer	ACH-000988	p.I840N	Missense	840	I	P54756
A_loop	CCLE	EPHA5	2044	3389	Lung Cancer	ACH-000872	p.G838*	Nonsense	838	G	P54756
achelix	CCLE	EPHA5	2044	3389	Colon/Colorectal Cancer	ACH-000982	p.I727F	Missense	727	I	P54756
achelix	CCLE	EPHA5	2044	3389	Colon/Colorectal Cancer	ACH-001345	p.I727F	Missense	727	I	P54756
achelix	CCLE	EPHA5	2044	3389	Breast Cancer	ACH-000691	p.G723S	Missense	723	G	P54756
achelix	CCLE	EPHA5	2044	3389	Primary	ACH-001991	p.D720Y	Missense	720	D	P54756
A_loop	CCLE	EPHA7	2045	3390	Bone Cancer	ACH-002117	p.R801K	Missense	801	R	Q15375
A_loop	CCLE	EPHA7	2045	3390	Pancreatic Cancer	ACH-000502	p.K797N	Missense	797	K	Q15375
achelix	CCLE	EPHA7	2045	3390	Myeloma	ACH-000453	p.F679V	Missense	679	F	Q15375
achelix	CCLE	EPHA7	2045	3390	Pancreatic Cancer	ACH-000138	p.Q675K	Missense	675	Q	Q15375
G_loop	CCLE	EPHA7	2045	3390	Brain Cancer	ACH-001214	p.G642G	Splice_Site	642	G	Q15375
G_loop	CCLE	EPHA7	2045	3390	Thyroid Cancer	ACH-002397	p.I639T	Missense	639	I	Q15375
G_loop	CCLE	EPHA8	2046	3391	Lung Cancer	ACH-000893	p.G642S	Missense	642	G	P29322
G_loop	CCLE	EPHA8	2046	3391	Colon/Colorectal Cancer	ACH-000989	p.G647R	Missense	647	G	P29322
achelix	CCLE	EPHA8	2046	3391	Myeloma	ACH-000204	p.A685V	Missense	685	A	P29322
A_loop	CCLE	EPHA8	2046	3391	Colon/Colorectal Cancer	ACH-000957	p.T796M	Splice_Site	796	T	P29322
G_loop	CCLE	EPHB1	2047	3392	Colon/Colorectal Cancer	ACH-000971	p.G628G	Splice_Site	628	G	P54762
achelix	CCLE	EPHB1	2047	3392	Lymphoma	ACH-002232	p.R663W	Missense	663	R	P54762
achelix	CCLE	EPHB1	2047	3392	Lung Cancer	ACH-000893	p.R663L	Missense	663	R	P54762
achelix	CCLE	EPHB1	2047	3392	Esophageal Cancer	ACH-000823	p.L666Q	Missense	666	L	P54762
A_loop	CCLE	EPHB1	2047	3392	Endometrial/Uterine Cancer	ACH-000996	p.D762N	Missense	762	D	P54762
A_loop	CCLE	EPHB1	2047	3392	Lymphoma	ACH-001642	p.L782L	Splice_Site	782	L	P54762
G_loop	CCLE	EPHB2	2048	3393	Sarcoma	ACH-002309	p.G630E	Splice_Site	630	G	P29323
achelix	CCLE	EPHB2	2048	3393	Endometrial/Uterine Cancer	ACH-000913	p.R665C	Missense	665	R	P29323
achelix	CCLE	EPHB2	2048	3393	Colon/Colorectal Cancer	ACH-000999	p.R665C	Missense	665	R	P29323
achelix	CCLE	EPHB2	2048	3393	Sarcoma	ACH-002309	p.M674I	Missense	674	M	P29323
G_loop	CCLE	EPHB3	2049	3394	Head and Neck Cancer	ACH-002298	p.G640R	Missense	640	G	P54753
A_loop	CCLE	EPHB4	2050	3395	Colon/Colorectal Cancer	ACH-000552	p.T775M	Missense	775	T	P54760
achelix	CCLE	EPHB4	2050	3395	Colon/Colorectal Cancer	ACH-000986	p.R656Q	Missense	656	R	P54760
A_loop	CCLE	ERBB4	2066	3432	Colon/Colorectal Cancer	ACH-000985	p.M882I	Missense	882	M	Q15303
A_loop	CCLE	ERBB4	2066	3432	Gallbladder Cancer	ACH-001607	p.K881Q	Missense	881	K	Q15303
A_loop	CCLE	ERBB4	2066	3432	Lung Cancer	ACH-000775	p.G879*	Nonsense	879	G	Q15303
A_loop	CCLE	ERBB4	2066	3432	Leukemia	ACH-002222	p.G863E	Missense	863	G	Q15303
achelix	CCLE	ERBB4	2066	3432	Esophageal Cancer	ACH-001496	p.M772L	Missense	772	M	Q15303
achelix	CCLE	ERBB4	2066	3432	Endometrial/Uterine Cancer	ACH-000941	p.L770P	Missense	770	L	Q15303
achelix	CCLE	ERBB4	2066	3432	Endometrial/Uterine Cancer	ACH-000954	p.L770P	Missense	770	L	Q15303
achelix	CCLE	ERBB4	2066	3432	Endometrial/Uterine Cancer	ACH-001517	p.L770P	Missense	770	L	Q15303
achelix	CCLE	ERBB4	2066	3432	Skin Cancer	ACH-000987	p.M766I	Missense	766	M	Q15303
G_loop	CCLE	FES	2242	3657	Lung Cancer	ACH-001138	p.R569L	Splice_Site	569	R	P07332
A_loop	CCLE	FGFR2	2263	3689	Colon/Colorectal Cancer	ACH-002287	p.K668T	Missense	668	K	P21802
A_loop	CCLE	FGFR2	2263	3689	Lymphoma	ACH-002272	p.N662S	Splice_Site	662	N	P21802
A_loop	CCLE	FGFR2	2263	3689	Breast Cancer	ACH-000330	p.K659E	Missense	659	K	P21802
A_loop	CCLE	FGFR2	2263	3689	Skin Cancer	ACH-002100	p.K659E	Missense	659	K	P21802
A_loop	CCLE	FGFR2	2263	3689	Lymphoma	ACH-002272	p.Y657H	Missense	657	Y	P21802
A_loop	CCLE	FGFR2	2263	3689	Lymphoma	ACH-002272	p.I651S	Missense	651	I	P21802
A_loop	CCLE	FGFR2	2263	3689	Gallbladder Cancer	ACH-001619	p.F645V	Missense	645	F	P21802
A_loop	CCLE	FGFR2	2263	3689	Pancreatic Cancer	ACH-002185	p.F645V	Missense	645	F	P21802
achelix	CCLE	FGFR2	2263	3689	Lung Cancer	ACH-000781	p.K539*	Nonsense	539	K	P21802
achelix	CCLE	FGFR3	2261	3690	Colon/Colorectal Cancer	ACH-000950	p.I532V	Missense	532	I	P22607
achelix	CCLE	FGFR4	2264	3691	Colon/Colorectal Cancer	ACH-000999	p.A515V	Missense	515	A	P22455
A_loop	CCLE	FLT1	2321	3763	Bladder Cancer	ACH-000396	p.L1061V	Missense	1061	L	P17948
A_loop	CCLE	FLT1	2321	3763	Colon/Colorectal Cancer	ACH-000958	p.D1052N	Missense	1052	D	P17948
A_loop	CCLE	FLT1	2321	3763	Ovarian Cancer	ACH-000936	p.R1045Q	Missense	1045	R	P17948
A_loop	CCLE	FLT1	2321	3763	Lymphoma	ACH-000226	p.C1039S	Missense	1039	C	P17948
G_loop	CCLE	FLT1	2321	3763	Neuroblastoma	ACH-000446	p.G839E	Missense	839	G	P17948
achelix	CCLE	FLT3	2322	3765	Lung Cancer	ACH-000528	p.E661V	Missense	661	E	P36888
A_loop	CCLE	FLT4	2324	3767	Lung Cancer	ACH-000886	p.Y1068N	Missense	1068	Y	P35916
A_loop	CCLE	FRK	2444	3955	Head and Neck Cancer	ACH-000992	p.R390K	Missense	390	R	P42685
A_loop	CCLE	FRK	2444	3955	Cervical Cancer	ACH-001516	p.G374*	Nonsense	374	G	P42685
A_loop	CCLE	FYN	2534	4037	Sarcoma	ACH-000100	p.EY419fs	Frame_Shift_Del	419	E	P06241
A_loop	CCLE	FYN	2534	4037	Sarcoma	ACH-001765	p.EY419fs	Frame_Shift_Del	419	E	P06241
A_loop	CCLE	FYN	2534	4037	Skin Cancer	ACH-002166	p.G410R	Missense	410	G	P06241
A_loop	CCLE	GAK	2580	4113	Lung Cancer	ACH-001233	p.R220S	Missense	220	R	O14976
A_loop	CCLE	GAK	2580	4113	Bone Cancer	ACH-002114	p.T197fs	Frame_Shift_Del	197	T	O14976
A_loop	CCLE	GRK1	6011	10013	Esophageal Cancer	ACH-000693	p.S334C	Missense	334	S	Q15835
A_loop	CCLE	GRK1	6011	10013	Liposarcoma	ACH-001793	p.G357D	Splice_Site	357	G	Q15835
achelix	CCLE	GRK6	2870	4545	Leukemia	ACH-000405	p.R221L	Missense	221	R	P43250
A_loop	CCLE	GRK6	2870	4545	Lung Cancer	ACH-000980	p.V349M	Missense	349	V	P43250
A_loop	CCLE	GRK7	131890	17031	Fibroblast	ACH-000526	p.N354K	Missense	354	N	Q8WTQ7
achelix	CCLE	HASPIN	83903	19682	Esophageal Cancer	ACH-000824	p.E530Q	Missense	530	E	Q8TF76
A_loop	CCLE	GSK3A	2931	4616	Colon/Colorectal Cancer	ACH-000989	p.R272*	Nonsense	272	R	P49840
achelix	CCLE	GSK3B	2932	4617	Leukemia	ACH-001738	p.R96*	Nonsense	96	R	P49841
A_loop	CCLE	HIPK3	10114	4915	Colon/Colorectal Cancer	ACH-000985	p.L360P	Missense	360	L	Q9H422
Gatekeeper	CCLE	HUNK	30811	13326	Eye Cancer	ACH-001295	p.M140I	Missense	140	M	P57058
A_loop	CCLE	CILK1	22858	21219	Colon/Colorectal Cancer	ACH-000999	p.V160I	Missense	160	V	Q9UPZ9
G_loop	CCLE	IGF1R	3480	5465	Sarcoma	ACH-002309	p.S1009L	Missense	1009	S	P08069
G_loop	CCLE	IKBKB	3551	5960	Colon/Colorectal Cancer	ACH-000999	p.R20H	Missense	20	R	O14920
G_loop	CCLE	IKBKB	3551	5960	Endometrial/Uterine Cancer	ACH-000990	p.G25fs	Frame_Shift_Del	25	G	O14920
achelix	CCLE	IKBKB	3551	5960	Gastric Cancer	ACH-000949	p.R55*	Nonsense	55	R	O14920
achelix	CCLE	IKBKB	3551	5960	Prostate Cancer	ACH-000956	p.R57W	Missense	57	R	O14920
achelix	CCLE	INSR	3643	6091	Endometrial/Uterine Cancer	ACH-002027	p.M1078R	Missense	1078	M	P06213
A_loop	CCLE	INSRR	3645	6093	Unknown	ACH-002365	p.R1157C	Missense	1157	R	P14616
A_loop	CCLE	INSRR	3645	6093	Lung Cancer	ACH-000610	p.V1156M	Missense	1156	V	P14616
A_loop	CCLE	INSRR	3645	6093	Kidney Cancer	ACH-000555	p.K1151*	Nonsense	1151	K	P14616
A_loop	CCLE	INSRR	3645	6093	Liver Cancer	ACH-000316	p.R1147C	Missense	1147	R	P14616
A_loop	CCLE	INSRR	3645	6093	Ovarian Cancer	ACH-000811	p.D1139Y	Missense	1139	D	P14616
Gatekeeper	CCLE	INSRR	3645	6093	Endometrial/Uterine Cancer	ACH-000988	p.M1059V	Missense	1059	M	P14616
G_loop	CCLE	ITK	3702	6171	Lung Cancer	ACH-001233	p.G370C	Missense	370	G	Q08881
G_loop	CCLE	ITK	3702	6171	Bladder Cancer	ACH-000839	p.Q373K	Missense	373	Q	Q08881
A_loop	CCLE	ITK	3702	6171	Head and Neck Cancer	ACH-001347	p.R505K	Splice_Site	505	R	Q08881
A_loop	CCLE	ITK	3702	6171	Gastric Cancer	ACH-000303	p.L508M	Missense	508	L	Q08881
A_loop	CCLE	ITK	3702	6171	Lung Cancer	ACH-000781	p.Q511*	Nonsense	511	Q	Q08881
A_loop	CCLE	ITK	3702	6171	Endometrial/Uterine Cancer	ACH-001517	p.T518I	Missense	518	T	Q08881
achelix	CCLE	JAK1	3716	6190	Myeloma	ACH-000419	p.I928T	Missense	928	I	P23458
achelix	CCLE	JAK1	3716	6190	Endometrial/Uterine Cancer	ACH-000965	p.K924fs	Frame_Shift_Del	924	K	P23458
G_loop	CCLE	JAK1	3716	6190	Brain Cancer	ACH-002304	p.L881F	Missense	881	L	P23458
G_loop	CCLE	JAK1	3716	6190	Ovarian Cancer	ACH-000962	p.T593M	Missense	593	T	P23458
G_loop	CCLE	JAK1	3716	6190	Ovarian Cancer	ACH-001145	p.T593M	Missense	593	T	P23458
G_loop	CCLE	JAK2	3717	6192	Endometrial/Uterine Cancer	ACH-000996	p.I559L	Missense	559	I	O60674
achelix	CCLE	JAK2	3717	6192	Fibroblast	ACH-001767	p.D894G	Missense	894	D	O60674
A_loop	CCLE	JAK3	3718	6193	Brain Cancer	ACH-000609	p.I991V	Missense	991	I	P52333
A_loop	CCLE	JAK3	3718	6193	Colon/Colorectal Cancer	ACH-000997	p.G987C	Missense	987	G	P52333
G_loop	CCLE	JAK3	3718	6193	Endometrial/Uterine Cancer	ACH-000864	p.K830M	Splice_Site	830	K	P52333
G_loop	CCLE	JAK3	3718	6193	Ovarian Cancer	ACH-001042	p.K830M	Splice_Site	830	K	P52333
A_loop	CCLE	KDR	3791	6307	Colon/Colorectal Cancer	ACH-000955	p.R1066C	Missense	1066	R	P35968
A_loop	CCLE	KDR	3791	6307	Lung Cancer	ACH-001417	p.D1064Y	Missense	1064	D	P35968
achelix	CCLE	KDR	3791	6307	Endometrial/Uterine Cancer	ACH-000990	p.I892T	Missense	892	I	P35968
achelix	CCLE	KDR	3791	6307	Endometrial/Uterine Cancer	ACH-000996	p.L882I	Missense	882	L	P35968
A_loop	CCLE	KIT	3815	6342	Leukemia	ACH-001656	p.N822K	Missense	822	N	P10721
achelix	CCLE	KIT	3815	6342	Skin Cancer	ACH-001024	p.E640K	Missense	640	E	P10721
achelix	CCLE	KIT	3815	6342	Colon/Colorectal Cancer	ACH-000943	p.L641P	Missense	641	L	P10721
A_loop	CCLE	KIT	3815	6342	Leukemia	ACH-000263	p.N822K	Missense	822	N	P10721
A_loop	CCLE	LATS1	9113	6514	Bladder Cancer	ACH-001409	p.N915S	Missense	915	N	O95835
A_loop	CCLE	LATS1	9113	6514	Colon/Colorectal Cancer	ACH-000997	p.T851I	Missense	851	T	O95835
A_loop	CCLE	LATS1	9113	6514	Colon/Colorectal Cancer	ACH-001091	p.T851I	Missense	851	T	O95835
A_loop	CCLE	LATS2	26524	6515	Colon/Colorectal Cancer	ACH-000991	p.T876N	Missense	876	T	Q9NRM7
A_loop	CCLE	LATS2	26524	6515	Endometrial/Uterine Cancer	ACH-000940	p.S872L	Missense	872	S	Q9NRM7
A_loop	CCLE	LATS2	26524	6515	Lung Cancer	ACH-002193	p.H820Q	Missense	820	H	Q9NRM7
A_loop	CCLE	LATS2	26524	6515	Cervical Cancer	ACH-002020	p.W818*	Nonsense	818	W	Q9NRM7
A_loop	CCLE	LATS2	26524	6515	Colon/Colorectal Cancer	ACH-000963	p.R817G	Missense	817	R	Q9NRM7
Gatekeeper	CCLE	LATS2	26524	6515	Brain Cancer	ACH-001610	p.M745V	Missense	745	M	Q9NRM7
achelix	CCLE	LCK	3932	6524	Leukemia	ACH-001127	p.A289D	Missense	289	A	P06239
A_loop	CCLE	LCK	3932	6524	Leukemia	ACH-000960	p.A396T	Missense	396	A	P06239
A_loop	CCLE	LCK	3932	6524	Leukemia	ACH-001127	p.A396V	Missense	396	A	P06239
A_loop	CCLE	LIMK1	3984	6613	Liver Cancer	ACH-000739	p.G480R	Missense	480	G	P53667
A_loop	CCLE	LIMK1	3984	6613	Liver Cancer	ACH-001021	p.G480R	Missense	480	G	P53667
A_loop	CCLE	LIMK1	3984	6613	Bladder Cancer	ACH-000973	p.R483H	Missense	483	R	P53667
A_loop	CCLE	LIMK1	3984	6613	Colon/Colorectal Cancer	ACH-000999	p.R506C	Missense	506	R	P53667
A_loop	CCLE	LIMK2	3985	6614	Colon/Colorectal Cancer	ACH-001081	p.L472R	Missense	472	L	P53671
A_loop	CCLE	LIMK2	3985	6614	Colon/Colorectal Cancer	ACH-000236	p.R474Q	Missense	474	R	P53671
A_loop	CCLE	LIMK2	3985	6614	Lung Cancer	ACH-000800	p.R474L	Missense	474	R	P53671
A_loop	CCLE	LIMK2	3985	6614	Sarcoma	ACH-000939	p.R496H	Missense	496	R	P53671
A_loop	CCLE	LIMK2	3985	6614	Lymphoma	ACH-000656	p.N509S	Missense	509	N	P53671
A_loop	CCLE	LTK	4058	6721	lymph_node	ACH-000977	p.L685F	Missense	685	L	P29376
A_loop	CCLE	LTK	4058	6721	Head and Neck Cancer	ACH-002029	p.D681Y	Missense	681	D	P29376
A_loop	CCLE	LTK	4058	6721	Brain Cancer	ACH-000609	p.R673W	Splice_Site	673	R	P29376
A_loop	CCLE	LYN	4067	6735	Colon/Colorectal Cancer	ACH-000991	p.Y397C	Missense	397	Y	P07948
A_loop	CCLE	LYN	4067	6735	Neuroblastoma	ACH-001354	p.A403V	Missense	403	A	P07948
A_loop	CCLE	MAK	4117	6816	Colon/Colorectal Cancer	ACH-000982	p.R148G	Missense	148	R	P20794
A_loop	CCLE	MAK	4117	6816	Colon/Colorectal Cancer	ACH-001345	p.R148G	Missense	148	R	P20794
G_loop	CCLE	MAP2K1	5604	6840	Endometrial/Uterine Cancer	ACH-000974	p.G80S	Missense	80	G	Q02750
G_loop	CCLE	MAP2K1	5604	6840	Endometrial/Uterine Cancer	ACH-002026	p.G80S	Missense	80	G	Q02750
A_loop	CCLE	MAP2K2	5605	6842	Leukemia	ACH-002222	p.S222C	Missense	222	S	P36507
A_loop	CCLE	MAP2K2	5605	6842	Colon/Colorectal Cancer	ACH-000967	p.C211Y	Missense	211	C	P36507
achelix	CCLE	MAP2K2	5605	6842	Lymphoma	ACH-001498	p.E118A	Missense	118	E	P36507
achelix	CCLE	MAP2K2	5605	6842	Colon/Colorectal Cancer	ACH-000999	p.I115V	Missense	115	I	P36507
achelix	CCLE	MAP2K2	5605	6842	Skin Cancer	ACH-000968	p.A110V	Missense	110	A	P36507
G_loop	CCLE	MAP2K2	5605	6842	Endometrial/Uterine Cancer	ACH-000909	p.T87A	Missense	87	T	P36507
A_loop	CCLE	MAP2K3	5606	6843	Prostate Cancer	ACH-000956	p.C207S	Missense	207	C	P46734
A_loop	CCLE	MAP2K3	5606	6843	Colon/Colorectal Cancer	ACH-000489	p.L215V	Missense	215	L	P46734
A_loop	CCLE	MAP2K3	5606	6843	Lung Cancer	ACH-000508	p.V216G	Missense	216	V	P46734
A_loop	CCLE	MAP2K3	5606	6843	Skin Cancer	ACH-001328	p.D217E	Missense	217	D	P46734
A_loop	CCLE	MAP2K3	5606	6843	Endometrial/Uterine Cancer	ACH-000961	p.S218Y	Missense	218	S	P46734
A_loop	CCLE	MAP2K3	5606	6843	Colon/Colorectal Cancer	ACH-000982	p.G226D	Missense	226	G	P46734
A_loop	CCLE	MAP2K3	5606	6843	Colon/Colorectal Cancer	ACH-001345	p.G226D	Missense	226	G	P46734
A_loop	CCLE	MAP2K3	5606	6843	Lymphoma	ACH-001703	p.K228R	Missense	228	K	P46734
A_loop	CCLE	MAP2K3	5606	6843	Lung Cancer	ACH-000021	p.P229H	Missense	229	P	P46734
G_loop	CCLE	MAP2K4	6416	6844	Colon/Colorectal Cancer	ACH-000991	p.G109*	Nonsense	109	G	P45985
A_loop	CCLE	MAP2K4	6416	6844	Skin Cancer	ACH-002166	p.S251N	Missense	251	S	P45985
A_loop	CCLE	MAP2K4	6416	6844	Colon/Colorectal Cancer	ACH-000970	p.L254R	Missense	254	L	P45985
A_loop	CCLE	MAP2K4	6416	6844	Breast Cancer	ACH-000856	p.G265D	Missense	265	G	P45985
achelix	CCLE	MAP2K6	5608	6846	Lung Cancer	ACH-000894	p.L97M	Missense	97	L	P52564
achelix	CCLE	MAP2K6	5608	6846	Skin Cancer	ACH-002120	p.L97M	Missense	97	L	P52564
A_loop	CCLE	MAP2K6	5608	6846	Head and Neck Cancer	ACH-001694	p.D213H	Missense	213	D	P52564
achelix	CCLE	MAP2K7	5609	6847	Colon/Colorectal Cancer	ACH-000999	p.R162H	Missense	162	R	O14733
A_loop	CCLE	MAP2K7	5609	6847	Lung Cancer	ACH-000951	p.S271C	Missense	271	S	O14733
A_loop	CCLE	MAP3K1	4214	6848	Lung Cancer	ACH-000766	p.D1388V	Missense	1388	D	Q13233
A_loop	CCLE	MAP3K10	4294	6849	Colon/Colorectal Cancer	ACH-000989	p.T247M	Missense	247	T	Q02779
A_loop	CCLE	MAP3K10	4294	6849	Endometrial/Uterine Cancer	ACH-000972	p.A252T	Missense	252	A	Q02779
A_loop	CCLE	MAP3K10	4294	6849	Colon/Colorectal Cancer	ACH-002233	p.R253H	Missense	253	R	Q02779
A_loop	CCLE	MAP3K10	4294	6849	Liver Cancer	ACH-000475	p.H256Q	Missense	256	H	Q02779
A_loop	CCLE	MAP3K10	4294	6849	Colon/Colorectal Cancer	ACH-000999	p.A268T	Missense	268	A	Q02779
Gatekeeper	CCLE	MAP3K12	7786	6851	Lung Cancer	ACH-002134	p.M190I	Missense	190	M	Q12852
A_loop	CCLE	MAP3K13	9175	6852	Colon/Colorectal Cancer	ACH-000989	p.T300A	Missense	300	T	O43283
A_loop	CCLE	MAP3K13	9175	6852	Neuroblastoma	ACH-000366	p.G315D	Missense	315	G	O43283
A_loop	CCLE	MAP3K19	80122	26249	Lung Cancer	ACH-000021	p.S1226C	Missense	1226	S	Q56UN5
A_loop	CCLE	MAP3K2	10746	6854	Neuroblastoma	ACH-000366	p.T522M	Missense	522	T	Q9Y2U5
A_loop	CCLE	MAP3K5	4217	6857	Colon/Colorectal Cancer	ACH-000963	p.I832T	Missense	832	I	Q99683
A_loop	CCLE	MAP3K6	9064	6858	Skin Cancer	ACH-002166	p.G809E	Splice_Site	809	G	O95382
achelix	CCLE	MAP3K7	6885	6859	Lung Cancer	ACH-000800	p.Q80L	Missense	80	Q	O43318
achelix	CCLE	MAP3K8	1326	6860	Ovarian Cancer	ACH-001719	p.Q173R	Missense	173	Q	P41279
A_loop	CCLE	MAP3K8	1326	6860	Breast Cancer	ACH-000927	p.F271Y	Missense	271	F	P41279
A_loop	CCLE	MAP3K8	1326	6860	Endometrial/Uterine Cancer	ACH-000972	p.L287I	Missense	287	L	P41279
A_loop	CCLE	MAP3K8	1326	6860	Leukemia	ACH-000995	p.R288*	Nonsense	288	R	P41279
A_loop	CCLE	MAP3K9	4293	6861	Thyroid Cancer	ACH-000903	p.T312M	Missense	312	T	P80192
A_loop	CCLE	MAP3K9	4293	6861	Esophageal Cancer	ACH-002263	p.S308C	Missense	308	S	P80192
achelix	CCLE	MAP3K9	4293	6861	Brain Cancer	ACH-000595	p.L194R	Missense	194	L	P80192
A_loop	CCLE	MAP4K1	11184	6863	Bone Cancer	ACH-002108	p.P176T	Missense	176	P	Q92918
A_loop	CCLE	MAP4K1	11184	6863	Kidney Cancer	ACH-000375	p.I158T	Missense	158	I	Q92918
A_loop	CCLE	MAP4K3	8491	6865	Breast Cancer	ACH-000849	p.A163G	Missense	163	A	Q8IVH8
A_loop	CCLE	MAPK1	5594	6871	Colon/Colorectal Cancer	ACH-000999	p.T185A	Missense	185	T	P28482
A_loop	CCLE	MAPK1	5594	6871	Head and Neck Cancer	ACH-000415	p.D167E	Missense	167	D	P28482
achelix	CCLE	MAPK1	5594	6871	Leukemia	ACH-000953	p.L76P	Missense	76	L	P28482
achelix	CCLE	MAPK1	5594	6871	Colon/Colorectal Cancer	ACH-001460	p.I74fs	Frame_Shift_Ins	74	I	P28482
achelix	CCLE	MAPK1	5594	6871	Skin Cancer	ACH-002003	p.E71K	Missense	71	E	P28482
G_loop	CCLE	MAPK1	5594	6871	Colon/Colorectal Cancer	ACH-000820	p.G34C	Missense	34	G	P28482
A_loop	CCLE	MAPK12	6300	6874	Colon/Colorectal Cancer	ACH-000998	p.A178T	Missense	178	A	P53778
achelix	CCLE	MAPK12	6300	6874	Breast Cancer	ACH-000755	p.H80Y	Missense	80	H	P53778
G_loop	CCLE	MAPK13	5603	6875	Bone Cancer	ACH-002103	p.Y36C	Missense	36	Y	O15264
achelix	CCLE	MAPK13	5603	6875	Sarcoma	ACH-001096	p.Y70H	Missense	70	Y	O15264
A_loop	CCLE	MAPK13	5603	6875	Colon/Colorectal Cancer	ACH-000989	p.V183M	Missense	183	V	O15264
A_loop	CCLE	MAPK15	225689	24667	Colon/Colorectal Cancer	ACH-000089	p.V174M	Missense	174	V	Q8TD08
A_loop	CCLE	MAPK15	225689	24667	Leukemia	ACH-000920	p.V174M	Missense	174	V	Q8TD08
A_loop	CCLE	MAPK3	5595	6877	Leukemia	ACH-000795	p.E203D	Missense	203	E	P27361
A_loop	CCLE	MAPK3	5595	6877	Cervical Cancer	ACH-001402	p.H197D	Missense	197	H	P27361
Gatekeeper	CCLE	MAPK3	5595	6877	Skin Cancer	ACH-002147	p.Q122R	Missense	122	Q	P27361
achelix	CCLE	MAPK3	5595	6877	Lung Cancer	ACH-000840	p.I91T	Missense	91	I	P27361
A_loop	CCLE	MAPK4	5596	6878	Lymphoma	ACH-000660	p.H181N	Missense	181	H	P31152
A_loop	CCLE	MAPK6	5597	6879	Skin Cancer	ACH-001552	p.D171H	Missense	171	D	Q16659
achelix	CCLE	MAPK7	5598	6880	Sarcoma	ACH-002309	p.K104N	Missense	104	K	Q13164
A_loop	CCLE	MAPK8	5599	6881	Gastric Cancer	ACH-000911	p.G177*	Nonsense	177	G	P45983
A_loop	CCLE	MAPK8	5599	6881	Endometrial/Uterine Cancer	ACH-000996	p.T188N	Missense	188	T	P45983
A_loop	CCLE	MAPK8	5599	6881	Colon/Colorectal Cancer	ACH-001786	p.T188I	Missense	188	T	P45983
achelix	CCLE	MAPK9	5601	6886	Pancreatic Cancer	ACH-000332	p.K68N	Missense	68	K	P45984
G_loop	CCLE	MAPKAPK2	9261	6887	Endometrial/Uterine Cancer	ACH-000993	p.K77N	Missense	77	K	P49137
achelix	CCLE	MAPKAPK2	9261	6887	Endometrial/Uterine Cancer	ACH-001518	p.R103M	Missense	103	R	P49137
A_loop	CCLE	MAPKAPK2	9261	6887	Endometrial/Uterine Cancer	ACH-000978	p.Y225H	Missense	225	Y	P49137
G_loop	CCLE	MAPKAPK3	7867	6888	Endometrial/Uterine Cancer	ACH-000988	p.G56D	Missense	56	G	Q16644
achelix	CCLE	MAPKAPK3	7867	6888	Ovarian Cancer	ACH-000962	p.K80N	Missense	80	K	Q16644
achelix	CCLE	MAPKAPK3	7867	6888	Ovarian Cancer	ACH-001145	p.K80N	Missense	80	K	Q16644
A_loop	CCLE	MAPKAPK3	7867	6888	Prostate Cancer	ACH-000956	p.D187N	Missense	187	D	Q16644
achelix	CCLE	MARK1	4139	6896	Colon/Colorectal Cancer	ACH-001081	p.R106*	Nonsense	106	R	Q9P0L2
Gatekeeper	CCLE	MARK1	4139	6896	Leukemia	ACH-002216	p.M136I	Missense	136	M	Q9P0L2
G_loop	CCLE	MARK4	57787	13538	Lung Cancer	ACH-000924	p.G66fs	Frame_Shift_Del	66	G	Q96L34
A_loop	CCLE	MAST1	22983	19034	Sarcoma	ACH-000689	p.F516S	Missense	516	F	Q9Y2H9
A_loop	CCLE	MAST1	22983	19034	Lung Cancer	ACH-000980	p.D544N	Missense	544	D	Q9Y2H9
A_loop	CCLE	MAST1	22983	19034	Gastric Cancer	ACH-000581	p.G549V	Missense	549	G	Q9Y2H9
A_loop	CCLE	MAST3	23031	19036	Leukemia	ACH-000995	p.G515S	Missense	515	G	O60307
A_loop	CCLE	MATK	4145	6906	Leukemia	ACH-002242	p.S384I	Missense	384	S	P42679
A_loop	CCLE	MATK	4145	6906	Gastric Cancer	ACH-000616	p.A376fs	Frame_Shift_Ins	376	A	P42679
A_loop	CCLE	MATK	4145	6906	Lung Cancer	ACH-000875	p.A376fs	Frame_Shift_Ins	376	A	P42679
A_loop	CCLE	MATK	4145	6906	Lung Cancer	ACH-002176	p.S369G	Missense	369	S	P42679
A_loop	CCLE	MELK	9833	16870	Lung Cancer	ACH-002197	p.D150V	Missense	150	D	Q14680
A_loop	CCLE	MELK	9833	16870	Leukemia	ACH-000995	p.A173T	Missense	173	A	Q14680
G_loop	CCLE	MERTK	10461	7027	Colon/Colorectal Cancer	ACH-000991	p.E597*	Nonsense	597	E	Q12866
achelix	CCLE	MERTK	10461	7027	Sarcoma	ACH-000169	p.C640F	Missense	640	C	Q12866
achelix	CCLE	MERTK	10461	7027	Sarcoma	ACH-001790	p.C640F	Missense	640	C	Q12866
A_loop	CCLE	MERTK	10461	7027	Skin Cancer	ACH-000810	p.Y754*	Nonsense	754	Y	Q12866
A_loop	CCLE	MINK1	50488	17565	Brain Cancer	ACH-001610	p.G183S	Missense	183	G	Q8N4C8
A_loop	CCLE	MINK1	50488	17565	Endometrial/Uterine Cancer	ACH-000994	p.R185W	Missense	185	R	Q8N4C8
A_loop	CCLE	MINK1	50488	17565	Liposarcoma	ACH-001540	p.R185W	Missense	185	R	Q8N4C8
Gatekeeper	CCLE	MKNK1	8569	7110	Lung Cancer	ACH-000667	p.F124Y	Missense	124	F	Q9BUB5
A_loop	CCLE	MKNK2	2872	7111	Leukemia	ACH-002222	p.P250L	Splice_Site	250	P	Q9HBH9
A_loop	CCLE	MKNK2	2872	7111	Leukemia	ACH-000918	p.T249A	Missense	249	T	Q9HBH9
A_loop	CCLE	MKNK2	2872	7111	lymph_node	ACH-000977	p.T244N	Missense	244	T	Q9HBH9
A_loop	CCLE	MKNK2	2872	7111	Ovarian Cancer	ACH-000962	p.C239Y	Missense	239	C	Q9HBH9
A_loop	CCLE	MKNK2	2872	7111	Ovarian Cancer	ACH-001145	p.C239Y	Missense	239	C	Q9HBH9
A_loop	CCLE	MKNK2	2872	7111	Skin Cancer	ACH-001570	p.G237R	Missense	237	G	Q9HBH9
A_loop	CCLE	MKNK2	2872	7111	lymph_node	ACH-000977	p.L229M	Missense	229	L	Q9HBH9
A_loop	CCLE	MOK	5891	9833	Gastric Cancer	ACH-001664	p.R165C	Missense	165	R	Q9UQ07
A_loop	CCLE	MOK	5891	9833	Skin Cancer	ACH-000882	p.Y153H	Missense	153	Y	Q9UQ07
A_loop	CCLE	MOK	5891	9833	Colon/Colorectal Cancer	ACH-000963	p.F146V	Missense	146	F	Q9UQ07
A_loop	CCLE	MOS	4342	7199	Leukemia	ACH-000964	p.Y243C	Missense	243	Y	P00540
A_loop	CCLE	MOS	4342	7199	Prostate Cancer	ACH-000979	p.E227K	Missense	227	E	P00540
A_loop	CCLE	MOS	4342	7199	Endometrial/Uterine Cancer	ACH-000993	p.S218R	Missense	218	S	P00540
A_loop	CCLE	MUSK	4593	7525	Thyroid Cancer	ACH-002397	p.A742T	Missense	742	A	O15146
A_loop	CCLE	MUSK	4593	7525	Sarcoma	ACH-000169	p.P765S	Missense	765	P	O15146
A_loop	CCLE	MUSK	4593	7525	Sarcoma	ACH-001790	p.P765S	Missense	765	P	O15146
A_loop	CCLE	MUSK	4593	7525	Endometrial/Uterine Cancer	ACH-000988	p.R767C	Missense	767	R	O15146
A_loop	CCLE	MYLK	4638	7590	Colon/Colorectal Cancer	ACH-000991	p.F1606L	Missense	1606	F	Q15746
Gatekeeper	CCLE	MYLK	4638	7590	MESO	ACH-002341	p.L1538R	Missense	1538	L	Q15746
Gatekeeper	CCLE	MYLK2	85366	16243	Colon/Colorectal Cancer	ACH-000969	p.M359I	Missense	359	M	Q9H1R3
A_loop	CCLE	MYLK2	85366	16243	Lymphoma	ACH-000271	p.G444fs	Frame_Shift_Del	444	G	Q9H1R3
A_loop	CCLE	MYLK3	91807	29826	Colon/Colorectal Cancer	ACH-000998	p.N672K	Missense	672	N	Q32MK0
Gatekeeper	CCLE	MYLK3	91807	29826	Skin Cancer	ACH-000882	p.M589I	Missense	589	M	Q32MK0
G_loop	CCLE	MYLK4	340156	27972	Lung Cancer	ACH-002130	p.Q119R	Missense	119	Q	Q86YV6
G_loop	CCLE	MYLK4	340156	27972	Kidney Cancer	ACH-000792	p.G114R	Splice_Site	114	G	Q86YV6
A_loop	CCLE	MYO3A	53904	7601	Gastric Cancer	ACH-000427	p.F169S	Missense	169	F	Q8NEV4
A_loop	CCLE	MYO3A	53904	7601	Lung Cancer	ACH-000700	p.S177R	Missense	177	S	Q8NEV4
A_loop	CCLE	MYO3A	53904	7601	Esophageal Cancer	ACH-000784	p.R181S	Missense	181	R	Q8NEV4
A_loop	CCLE	MYO3A	53904	7601	Colon/Colorectal Cancer	ACH-000820	p.R181L	Missense	181	R	Q8NEV4
A_loop	CCLE	MYO3A	53904	7601	Endometrial/Uterine Cancer	ACH-000978	p.T184A	Missense	184	T	Q8NEV4
A_loop	CCLE	MYO3B	140469	15576	Neuroblastoma	ACH-000227	p.T182I	Missense	182	T	Q8WXR4
A_loop	CCLE	MYO3B	140469	15576	Endometrial/Uterine Cancer	ACH-000954	p.R185C	Missense	185	R	Q8WXR4
A_loop	CCLE	MYO3B	140469	15576	Endometrial/Uterine Cancer	ACH-001517	p.R185C	Missense	185	R	Q8WXR4
achelix	CCLE	NEK1	4750	7744	Colon/Colorectal Cancer	ACH-000969	p.A56T	Missense	56	A	Q96PY6
A_loop	CCLE	NEK2	4751	7745	Gastric Cancer	ACH-001664	p.T175fs	Frame_Shift_Ins	175	T	P51955
A_loop	CCLE	NEK2	4751	7745	Cervical Cancer	ACH-001650	p.L166*	Nonsense	166	L	P51955
A_loop	CCLE	NEK6	10783	7749	Leukemia	ACH-000922	p.A203T	Missense	203	A	Q9HC98
A_loop	CCLE	NEK6	10783	7749	Fibroblast	ACH-000199	p.H205R	Missense	205	H	Q9HC98
A_loop	CCLE	NEK6	10783	7749	Endometrial/Uterine Cancer	ACH-001517	p.V208L	Splice_Site	208	V	Q9HC98
A_loop	CCLE	NEK6	10783	7749	Colon/Colorectal Cancer	ACH-000955	p.T210M	Missense	210	T	Q9HC98
achelix	CCLE	NEK7	140609	13386	Neuroblastoma	ACH-001674	p.R76H	Missense	76	R	Q8TDX7
achelix	CCLE	NEK7	140609	13386	Brain Cancer	ACH-001609	p.D84N	Missense	84	D	Q8TDX7
achelix	CCLE	NEK7	140609	13386	Endometrial/Uterine Cancer	ACH-000988	p.K87T	Splice_Site	87	K	Q8TDX7
A_loop	CCLE	NEK7	140609	13386	Lung Cancer	ACH-000775	p.R184L	Missense	184	R	Q8TDX7
A_loop	CCLE	NEK7	140609	13386	Leukemia	ACH-002275	p.S188fs	Frame_Shift_Del	188	S	Q8TDX7
A_loop	CCLE	NLK	51701	29858	Skin Cancer	ACH-001566	p.R295C	Missense	295	R	Q9UBE8
G_loop	CCLE	NTRK1	4914	8031	Endometrial/Uterine Cancer	ACH-000974	p.E518D	Missense	518	E	P04629
achelix	CCLE	NTRK1	4914	8031	Leukemia	ACH-002211	p.R554fs	Frame_Shift_Del	554	R	P04629
A_loop	CCLE	NTRK1	4914	8031	Thyroid Cancer	ACH-000903	p.M671T	Missense	671	M	P04629
A_loop	CCLE	NTRK1	4914	8031	Endometrial/Uterine Cancer	ACH-000940	p.T678I	Missense	678	T	P04629
A_loop	CCLE	NTRK1	4914	8031	Leukemia	ACH-002256	p.R692H	Missense	692	R	P04629
achelix	CCLE	NTRK2	4915	8032	Prostate Cancer	ACH-000979	p.K583N	Missense	583	K	Q16620
A_loop	CCLE	NTRK2	4915	8032	Lung Cancer	ACH-000553	p.V709D	Splice_Site	709	V	Q16620
A_loop	CCLE	NTRK3	4916	8033	Lung Cancer	ACH-000667	p.H729N	Missense	729	H	Q16288
A_loop	CCLE	NTRK3	4916	8033	Colon/Colorectal Cancer	ACH-000991	p.R711M	Splice_Site	711	R	Q16288
A_loop	CCLE	NTRK3	4916	8033	Colon/Colorectal Cancer	ACH-000985	p.T707M	Missense	707	T	Q16288
A_loop	CCLE	NTRK3	4916	8033	Lung Cancer	ACH-000610	p.V704D	Missense	704	V	Q16288
achelix	CCLE	NTRK3	4916	8033	Skin Cancer	ACH-002206	p.D584N	Missense	584	D	Q16288
A_loop	CCLE	NUAK1	9891	14311	Myeloma	ACH-000626	p.S215I	Missense	215	S	O60285
A_loop	CCLE	NUAK1	9891	14311	Endometrial/Uterine Cancer	ACH-000984	p.L199R	Missense	199	L	O60285
A_loop	CCLE	NUAK1	9891	14311	Endometrial/Uterine Cancer	ACH-000996	p.D196A	Missense	196	D	O60285
A_loop	CCLE	OBSCN	84033	15719	Colon/Colorectal Cancer	ACH-000969	p.P6616S	Missense	6616	P	Q5VST9
A_loop	CCLE	OBSCN	84033	15719	Colon/Colorectal Cancer	ACH-000971	p.G6625D	Missense	6625	G	Q5VST9
A_loop	CCLE	OBSCN	84033	15719	Brain Cancer	ACH-000455	p.V7821M	Missense	7821	V	Q5VST9
G_loop	CCLE	OXSR1	9943	8508	Head and Neck Cancer	ACH-000992	p.I23I	Splice_Site	23	I	O95747
A_loop	CCLE	OXSR1	9943	8508	Colon/Colorectal Cancer	ACH-000963	p.A169fs	Frame_Shift_Del	169	A	O95747
G_loop	CCLE	PAK4	10298	16059	Endometrial/Uterine Cancer	ACH-000909	p.I327L	Missense	327	I	O96013
G_loop	CCLE	PAK4	10298	16059	Ovarian Cancer	ACH-001063	p.E329D	Missense	329	E	O96013
G_loop	CCLE	PAK4	10298	16059	Colon/Colorectal Cancer	ACH-000950	p.T332fs	Frame_Shift_Del	332	T	O96013
G_loop	CCLE	PAK4	10298	16059	Lung Cancer	ACH-001555	p.G333D	Missense	333	G	O96013
A_loop	CCLE	PAK4	10298	16059	Lymphoma	ACH-002062	p.S474L	Missense	474	S	O96013
A_loop	CCLE	PAK4	10298	16059	Colon/Colorectal Cancer	ACH-002287	p.V476I	Missense	476	V	O96013
G_loop	CCLE	PAK6	56924	16061	Leukemia	ACH-002222	p.G419S	Missense	419	G	Q9NQU5
achelix	CCLE	PAK6	56924	16061	Neuroblastoma	ACH-002217	p.E447V	Missense	447	E	Q9NQU5
Gatekeeper	CCLE	PAK6	56924	16061	Brain Cancer	ACH-001610	p.M481V	Missense	481	M	Q9NQU5
A_loop	CCLE	PAK6	56924	16061	Colon/Colorectal Cancer	ACH-000955	p.T564fs	Frame_Shift_Del	564	T	Q9NQU5
A_loop	CCLE	PAK5	57144	15916	Skin Cancer	ACH-002097	p.V604I	Missense	604	V	Q9P286
G_loop	CCLE	PAK5	57144	15916	Colon/Colorectal Cancer	ACH-001081	p.I455T	Missense	455	I	Q9P286
achelix	CCLE	PASK	23178	17270	Brain Cancer	ACH-000232	p.A1054T	Missense	1054	A	Q96RG2
A_loop	CCLE	PBK	55872	18282	Esophageal Cancer	ACH-000726	p.P192T	Missense	192	P	Q96KB5
A_loop	CCLE	PBK	55872	18282	Skin Cancer	ACH-001521	p.P192T	Missense	192	P	Q96KB5
A_loop	CCLE	PDGFRA	5156	8803	Colon/Colorectal Cancer	ACH-000998	p.N848I	Missense	848	N	P16234
A_loop	CCLE	PDGFRB	5159	8804	Prostate Cancer	ACH-000956	p.R853W	Missense	853	R	P09619
A_loop	CCLE	PDGFRB	5159	8804	Breast Cancer	ACH-000876	p.R849Q	Missense	849	R	P09619
A_loop	CCLE	PHKG1	5260	8930	Leukemia	ACH-001127	p.R182*	Nonsense	182	R	Q16816
A_loop	CCLE	PHKG1	5260	8930	Endometrial/Uterine Cancer	ACH-001652	p.R182*	Nonsense	182	R	Q16816
A_loop	CCLE	PHKG1	5260	8930	Lung Cancer	ACH-002077	p.E179Q	Missense	179	E	Q16816
A_loop	CCLE	PHKG1	5260	8930	Leukemia	ACH-000198	p.L175V	Missense	175	L	Q16816
A_loop	CCLE	PHKG1	5260	8930	Endometrial/Uterine Cancer	ACH-000996	p.F171L	Missense	171	F	Q16816
achelix	CCLE	PHKG2	5261	8931	Skin Cancer	ACH-000968	p.P64S	Missense	64	P	P15735
achelix	CCLE	PHKG2	5261	8931	Ovarian Cancer	ACH-002038	p.V70M	Missense	70	V	P15735
A_loop	CCLE	PHKG2	5261	8931	Head and Neck Cancer	ACH-000992	p.P180A	Missense	180	P	P15735
A_loop	CCLE	PHKG2	5261	8931	Bile Duct Cancer	ACH-000808	p.G189R	Missense	189	G	P15735
A_loop	CCLE	PIM2	11040	8987	Brain Cancer	ACH-000389	p.Y194N	Missense	194	Y	Q9P1W9
achelix	CCLE	PIM2	11040	8987	Ovarian Cancer	ACH-001719	p.A85T	Missense	85	A	Q9P1W9
G_loop	CCLE	PIM2	11040	8987	Skin Cancer	ACH-002147	p.G41E	Missense	41	G	Q9P1W9
G_loop	CCLE	PKN1	5585	9405	Brain Cancer	ACH-001610	p.R623Q	Missense	623	R	Q16512
A_loop	CCLE	PKN1	5585	9405	Brain Cancer	ACH-000328	p.R771Q	Missense	771	R	Q16512
A_loop	CCLE	PKN1	5585	9405	Lung Cancer	ACH-000705	p.R771Q	Missense	771	R	Q16512
A_loop	CCLE	PKN1	5585	9405	Lung Cancer	ACH-001113	p.R771Q	Missense	771	R	Q16512
A_loop	CCLE	PKN1	5585	9405	Lung Cancer	ACH-002156	p.R771Q	Missense	771	R	Q16512
A_loop	CCLE	PKN1	5585	9405	Leukemia	ACH-000995	p.T778fs	Frame_Shift_Del	778	T	Q16512
A_loop	CCLE	PKN1	5585	9405	Endometrial/Uterine Cancer	ACH-001518	p.P779S	Missense	779	P	Q16512
A_loop	CCLE	PKN3	29941	17999	Esophageal Cancer	ACH-000694	p.G704R	Missense	704	G	Q6P5Z2
A_loop	CCLE	PKN3	29941	17999	Rhabdoid	ACH-001532	p.K707N	Missense	707	K	Q6P5Z2
A_loop	CCLE	PKN3	29941	17999	Leukemia	ACH-001127	p.G721C	Missense	721	G	Q6P5Z2
G_loop	CCLE	PLK2	10769	19699	Lung Cancer	ACH-000785	p.G92S	Missense	92	G	Q9NYY3
G_loop	CCLE	PLK2	10769	19699	Colon/Colorectal Cancer	ACH-000963	p.K90E	Missense	90	K	Q9NYY3
A_loop	CCLE	PLK3	1263	2154	Lung Cancer	ACH-000314	p.P212T	Missense	212	P	Q9H4B4
A_loop	CCLE	PLK3	1263	2154	Lung Cancer	ACH-000851	p.P212T	Missense	212	P	Q9H4B4
A_loop	CCLE	PLK3	1263	2154	Leukemia	ACH-000795	p.C221Y	Missense	221	C	Q9H4B4
A_loop	CCLE	PLK3	1263	2154	Skin Cancer	ACH-001563	p.G222V	Missense	222	G	Q9H4B4
G_loop	CCLE	PLK4	10733	11397	Endometrial/Uterine Cancer	ACH-000961	p.G21*	Nonsense	21	G	O00444
G_loop	CCLE	PLK4	10733	11397	Colon/Colorectal Cancer	ACH-000967	p.F23Y	Missense	23	F	O00444
G_loop	CCLE	PLK4	10733	11397	Colon/Colorectal Cancer	ACH-001199	p.F23Y	Missense	23	F	O00444
A_loop	CCLE	PRKAA1	5562	9376	Colon/Colorectal Cancer	ACH-000970	p.N189S	Missense	189	N	Q13131
A_loop	CCLE	PRKAA1	5562	9376	Colon/Colorectal Cancer	ACH-000985	p.M174I	Missense	174	M	Q13131
A_loop	CCLE	PRKAA1	5562	9376	Bladder Cancer	ACH-000973	p.G170D	Splice_Site	170	G	Q13131
achelix	CCLE	PRKAA1	5562	9376	Colon/Colorectal Cancer	ACH-000999	p.R60Q	Missense	60	R	Q13131
G_loop	CCLE	PRKAA1	5562	9376	Colon/Colorectal Cancer	ACH-000999	p.G34R	Missense	34	G	Q13131
achelix	CCLE	PRKAA2	5563	9377	Colon/Colorectal Cancer	ACH-000999	p.R53H	Missense	53	R	P54646
A_loop	CCLE	PRKAA2	5563	9377	Lung Cancer	ACH-000587	p.M164I	Missense	164	M	P54646
A_loop	CCLE	PRKAA2	5563	9377	Endometrial/Uterine Cancer	ACH-000996	p.R171I	Missense	171	R	P54646
A_loop	CCLE	PRKACA	5566	9380	Endometrial/Uterine Cancer	ACH-000988	p.V192A	Missense	192	V	P17612
G_loop	CCLE	PRKACA	5566	9380	Colon/Colorectal Cancer	ACH-000999	p.T52M	Missense	52	T	P17612
A_loop	CCLE	PRKACG	5568	9382	Lymphoma	ACH-002255	p.C200R	Missense	200	C	P22612
A_loop	CCLE	PRKACG	5568	9382	Lung Cancer	ACH-000121	p.R195C	Missense	195	R	P22612
A_loop	CCLE	PRKACG	5568	9382	Brain Cancer	ACH-000631	p.K193R	Missense	193	K	P22612
A_loop	CCLE	PRKACG	5568	9382	Liver Cancer	ACH-000422	p.A189T	Missense	189	A	P22612
A_loop	CCLE	PRKCB	5579	9395	Colon/Colorectal Cancer	ACH-000999	p.C488Y	Missense	488	C	P05771
A_loop	CCLE	PRKCB	5579	9395	lymph_node	ACH-000977	p.K489N	Missense	489	K	P05771
A_loop	CCLE	PRKCD	5580	9399	Lymphoma	ACH-002272	p.M494R	Missense	494	M	Q05655
A_loop	CCLE	PRKCD	5580	9399	Ovarian Cancer	ACH-001369	p.R504Q	Missense	504	R	Q05655
A_loop	CCLE	PRKCG	5582	9402	Endometrial/Uterine Cancer	ACH-000988	p.F507fs	Frame_Shift_Del	507	F	P05129
A_loop	CCLE	PRKCG	5582	9402	Bladder Cancer	ACH-000545	p.T510K	Missense	510	T	P05129
A_loop	CCLE	PRKCG	5582	9402	Colon/Colorectal Cancer	ACH-000999	p.R513H	Missense	513	R	P05129
A_loop	CCLE	PRKCG	5582	9402	Pancreatic Cancer	ACH-001377	p.R513H	Missense	513	R	P05129
achelix	CCLE	PRKCH	5583	9403	Lung Cancer	ACH-000282	p.D394G	Missense	394	D	P24723
A_loop	CCLE	PRKCH	5583	9403	Leukemia	ACH-002256	p.G499R	Missense	499	G	P24723
G_loop	CCLE	PRKCI	5584	9404	Colon/Colorectal Cancer	ACH-000971	p.Y265*	Nonsense	265	Y	P41743
A_loop	CCLE	PRKCQ	5588	9410	Breast Cancer	ACH-000568	p.D533E	Missense	533	D	Q04759
A_loop	CCLE	PRKD3	23683	9408	Esophageal Cancer	ACH-000784	p.S735T	Missense	735	S	O94806
A_loop	CCLE	PRKD3	23683	9408	Pancreatic Cancer	ACH-000517	p.C719Y	Missense	719	C	O94806
A_loop	CCLE	PRKG2	5593	9416	Endometrial/Uterine Cancer	ACH-000993	p.K599N	Missense	599	K	Q13237
A_loop	CCLE	PRKX	5613	9441	Colon/Colorectal Cancer	ACH-000982	p.D199G	Missense	199	D	P51817
A_loop	CCLE	PRKX	5613	9441	Colon/Colorectal Cancer	ACH-001345	p.D199G	Missense	199	D	P51817
achelix	CCLE	PRPF4B	8899	17346	Lung Cancer	ACH-000506	p.A708V	Missense	708	A	Q13523
A_loop	CCLE	PTK2	5747	9611	Lymphoma	ACH-001617	p.P585R	Missense	585	P	Q05397
achelix	CCLE	PTK2	5747	9611	Lymphoma	ACH-000140	p.F468C	Missense	468	F	Q05397
G_loop	CCLE	PTK2B	2185	9612	Colon/Colorectal Cancer	ACH-001786	p.F436fs	Frame_Shift_Del	436	F	Q14289
A_loop	CCLE	PTK2B	2185	9612	Gastric Cancer	ACH-000255	p.L570P	Missense	570	L	Q14289
A_loop	CCLE	PTK2B	2185	9612	Endometrial/Uterine Cancer	ACH-000988	p.R572W	Missense	572	R	Q14289
A_loop	CCLE	PTK2B	2185	9612	Colon/Colorectal Cancer	ACH-000926	p.E577K	Missense	577	E	Q14289
A_loop	CCLE	PTK2B	2185	9612	Ovarian Cancer	ACH-001063	p.LP587fs	Frame_Shift_Ins	587	L	Q14289
A_loop	CCLE	PTK6	5753	9617	Endometrial/Uterine Cancer	ACH-001651	p.K338R	Splice_Site	338	K	Q13882
A_loop	CCLE	RAF1	5894	9829	Primary	ACH-001991	p.S499F	Missense	499	S	P04049
A_loop	CCLE	RAF1	5894	9829	Gastric Cancer	ACH-000919	p.R495H	Missense	495	R	P04049
achelix	CCLE	RET	5979	9967	Prostate Cancer	ACH-000979	p.L746M	Missense	746	L	P07949
A_loop	CCLE	RET	5979	9967	Thyroid Cancer	ACH-001356	p.E902Q	Missense	902	E	P07949
achelix	CCLE	RIPK1	8737	10019	Leukemia	ACH-000156	p.I54V	Missense	54	I	Q13546
achelix	CCLE	RIPK2	8767	10020	Colon/Colorectal Cancer	ACH-000991	p.K72E	Missense	72	K	O43353
A_loop	CCLE	RIPK2	8767	10020	Endometrial/Uterine Cancer	ACH-000990	p.R179Q	Missense	179	R	O43353
A_loop	CCLE	RIPK2	8767	10020	Lung Cancer	ACH-000886	p.E186K	Missense	186	E	O43353
A_loop	CCLE	ROCK1	6093	10251	Colon/Colorectal Cancer	ACH-000998	p.C231Y	Missense	231	C	Q13464
A_loop	CCLE	ROCK1	6093	10251	lymph_node	ACH-000977	p.V229A	Missense	229	V	Q13464
A_loop	CCLE	ROCK1	6093	10251	Lymphoma	ACH-000287	p.M223I	Missense	223	M	Q13464
A_loop	CCLE	ROCK1	6093	10251	Bone Cancer	ACH-001430	p.K222N	Missense	222	K	Q13464
A_loop	CCLE	ROR1	4919	10256	Fibroblast	ACH-000797	p.L636fs	Frame_Shift_Del	636	L	Q01973
A_loop	CCLE	ROR1	4919	10256	Cervical Cancer	ACH-001333	p.L636I	Missense	636	L	Q01973
A_loop	CCLE	ROR1	4919	10256	Leukemia	ACH-002256	p.R657H	Missense	657	R	Q01973
A_loop	CCLE	ROR2	4920	10257	Lung Cancer	ACH-002286	p.K647R	Missense	647	K	Q01974
A_loop	CCLE	ROR2	4920	10257	Unknown	ACH-002362	p.K647R	Missense	647	K	Q01974
A_loop	CCLE	ROR2	4920	10257	lymph_node	ACH-000977	p.R638*	Nonsense	638	R	Q01974
A_loop	CCLE	ROR2	4920	10257	Pancreatic Cancer	ACH-001376	p.S632fs	Frame_Shift_Del	632	S	Q01974
achelix	CCLE	ROR2	4920	10257	Colon/Colorectal Cancer	ACH-001786	p.A529V	Missense	529	A	Q01974
achelix	CCLE	ROR2	4920	10257	Breast Cancer	ACH-000902	p.M526I	Missense	526	M	Q01974
A_loop	CCLE	ROS1	6098	10261	Brain Cancer	ACH-000863	p.R2126L	Missense	2126	R	P08922
A_loop	CCLE	ROS1	6098	10261	Esophageal Cancer	ACH-000873	p.Y2115C	Missense	2115	Y	P08922
A_loop	CCLE	ROS1	6098	10261	Leukemia	ACH-002258	p.Y2115C	Missense	2115	Y	P08922
A_loop	CCLE	ROS1	6098	10261	Head and Neck Cancer	ACH-000846	p.Y2114C	Missense	2114	Y	P08922
A_loop	CCLE	ROS1	6098	10261	Leukemia	ACH-002222	p.D2113G	Missense	2113	D	P08922
A_loop	CCLE	ROS1	6098	10261	Lymphoma	ACH-001068	p.N2112K	Missense	2112	N	P08922
A_loop	CCLE	ROS1	6098	10261	Head and Neck Cancer	ACH-000832	p.D2102N	Missense	2102	D	P08922
achelix	CCLE	ROS1	6098	10261	Neuroblastoma	ACH-002281	p.L2000M	Missense	2000	L	P08922
achelix	CCLE	ROS1	6098	10261	Leukemia	ACH-002058	p.K1991R	Missense	1991	K	P08922
G_loop	CCLE	ROS1	6098	10261	Ovarian Cancer	ACH-002146	p.Y1960*	Nonsense	1960	Y	P08922
G_loop	CCLE	RPS6KA1	6195	10430	Liver Cancer	ACH-000848	p.S72A	Missense	72	S	Q15418
achelix	CCLE	RPS6KA1	6195	10430	Skin Cancer	ACH-001552	p.S457L	Missense	457	S	Q15418
A_loop	CCLE	RPS6KA2	6196	10431	Leukemia	ACH-000918	p.C572R	Missense	572	C	Q15349
A_loop	CCLE	RPS6KA2	6196	10431	Leukemia	ACH-000922	p.R562H	Missense	562	R	Q15349
A_loop	CCLE	RPS6KA2	6196	10431	Colon/Colorectal Cancer	ACH-000999	p.G221R	Missense	221	G	Q15349
A_loop	CCLE	RPS6KA3	6197	10432	Ovarian Cancer	ACH-000962	p.T581I	Missense	581	T	P51812
A_loop	CCLE	RPS6KA3	6197	10432	Ovarian Cancer	ACH-001145	p.T581I	Missense	581	T	P51812
A_loop	CCLE	RPS6KA3	6197	10432	Gastric Cancer	ACH-000898	p.M576R	Missense	576	M	P51812
achelix	CCLE	RPS6KA3	6197	10432	Endometrial/Uterine Cancer	ACH-000993	p.R469C	Missense	469	R	P51812
achelix	CCLE	RPS6KA3	6197	10432	Pancreatic Cancer	ACH-001378	p.R469C	Missense	469	R	P51812
achelix	CCLE	RPS6KA3	6197	10432	Skin Cancer	ACH-001521	p.R469C	Missense	469	R	P51812
achelix	CCLE	RPS6KA3	6197	10432	Endometrial/Uterine Cancer	ACH-000965	p.L468del	In_Frame_Del	468	L	P51812
achelix	CCLE	RPS6KA3	6197	10432	Leukemia	ACH-002222	p.T115I	Missense	115	T	P51812
achelix	CCLE	RPS6KA3	6197	10432	Gastric Cancer	ACH-000880	p.V109G	Splice_Site	109	V	P51812
A_loop	CCLE	RPS6KA4	8986	10433	Cervical Cancer	ACH-001333	p.R193Q	Missense	193	R	O75676
A_loop	CCLE	RPS6KA6	27330	10435	Skin Cancer	ACH-002147	p.D565N	Missense	565	D	Q9UK32
A_loop	CCLE	RPS6KA6	27330	10435	Head and Neck Cancer	ACH-001694	p.E238Q	Missense	238	E	Q9UK32
A_loop	CCLE	RPS6KA6	27330	10435	Colon/Colorectal Cancer	ACH-000842	p.T215P	Missense	215	T	Q9UK32
G_loop	CCLE	RPS6KB1	6198	10436	Endometrial/Uterine Cancer	ACH-000954	p.G100W	Missense	100	G	P23443
achelix	CCLE	RPS6KB1	6198	10436	Kidney Cancer	ACH-000907	p.K127fs	Frame_Shift_Del	127	K	P23443
A_loop	CCLE	RPS6KB2	6199	10437	Cervical Cancer	ACH-000556	p.G214R	Missense	214	G	Q9UBS0
A_loop	CCLE	RPS6KB2	6199	10437	Thyroid Cancer	ACH-000163	p.G231S	Missense	231	G	Q9UBS0
A_loop	CCLE	RPS6KB2	6199	10437	Thyroid Cancer	ACH-001023	p.G231S	Missense	231	G	Q9UBS0
A_loop	CCLE	RPS6KC1	26750	10439	Lymphoma	ACH-000786	p.E964A	Missense	964	E	Q96S38
A_loop	CCLE	RPS6KC1	26750	10439	Head and Neck Cancer	ACH-000992	p.E964A	Missense	964	E	Q96S38
A_loop	CCLE	SGK1	6446	10810	Lymphoma	ACH-000656	p.N251S	Missense	251	N	O00141
A_loop	CCLE	SGK1	6446	10810	Colon/Colorectal Cancer	ACH-000998	p.L243F	Missense	243	L	O00141
A_loop	CCLE	SGK3	23678	10812	Colon/Colorectal Cancer	ACH-000986	p.E310*	Nonsense	310	E	Q96BR1
A_loop	CCLE	SGK3	23678	10812	Lymphoma	ACH-000697	p.T317N	Missense	317	T	Q96BR1
A_loop	CCLE	SIK1	150094	11142	Leukemia	ACH-000551	p.P188R	Missense	188	P	P57059
A_loop	CCLE	SIK1	150094	11142	Head and Neck Cancer	ACH-000992	p.S176P	Missense	176	S	P57059
A_loop	CCLE	SIK2	23235	21680	Sarcoma	ACH-000037	p.S169T	Missense	169	S	Q9H0K1
A_loop	CCLE	SIK2	23235	21680	Lymphoma	ACH-000786	p.S169T	Missense	169	S	Q9H0K1
A_loop	CCLE	SIK2	23235	21680	Head and Neck Cancer	ACH-000992	p.S169T	Missense	169	S	Q9H0K1
A_loop	CCLE	SIK2	23235	21680	Brain Cancer	ACH-001067	p.S169T	Missense	169	S	Q9H0K1
A_loop	CCLE	SIK2	23235	21680	Endometrial/Uterine Cancer	ACH-000996	p.W176R	Missense	176	W	Q9H0K1
A_loop	CCLE	SIK2	23235	21680	Sarcoma	ACH-000169	p.S179fs	Frame_Shift_Ins	179	S	Q9H0K1
A_loop	CCLE	SIK2	23235	21680	Fibroblast	ACH-000275	p.S179fs	Frame_Shift_Ins	179	S	Q9H0K1
A_loop	CCLE	SIK2	23235	21680	Colon/Colorectal Cancer	ACH-000950	p.S179fs	Frame_Shift_Del	179	S	Q9H0K1
A_loop	CCLE	SIK2	23235	21680	Skin Cancer	ACH-000987	p.S179fs	Frame_Shift_Del	179	S	Q9H0K1
achelix	CCLE	SRC	6714	11283	Bile Duct Cancer	ACH-000976	p.P307R	Missense	307	P	P12931
achelix	CCLE	SRC	6714	11283	Endometrial/Uterine Cancer	ACH-000994	p.Q312*	Nonsense	312	Q	P12931
A_loop	CCLE	SRC	6714	11283	Lymphoma	ACH-002272	p.A406V	Missense	406	A	P12931
A_loop	CCLE	SRC	6714	11283	Endometrial/Uterine Cancer	ACH-000984	p.A425V	Missense	425	A	P12931
A_loop	CCLE	SRPK1	6732	11305	Colon/Colorectal Cancer	ACH-000991	p.F508L	Missense	508	F	Q96SB4
achelix	CCLE	SRPK1	6732	11305	Colon/Colorectal Cancer	ACH-000999	p.R132H	Missense	132	R	Q96SB4
achelix	CCLE	SRPK1	6732	11305	Ovarian Cancer	ACH-000430	p.R126Q	Missense	126	R	Q96SB4
achelix	CCLE	STK10	6793	11388	Leukemia	ACH-002275	p.V80M	Missense	80	V	O94804
G_loop	CCLE	STK11	6794	11389	Lung Cancer	ACH-000327	p.L55fs	Frame_Shift_Del	55	L	Q15831
G_loop	CCLE	STK11	6794	11389	Lung Cancer	ACH-000813	p.L55fs	Frame_Shift_Del	55	L	Q15831
G_loop	CCLE	STK11	6794	11389	Unknown	ACH-002363	p.L55fs	Frame_Shift_Del	55	L	Q15831
G_loop	CCLE	STK11	6794	11389	Lung Cancer	ACH-000867	p.G56V	Missense	56	G	Q15831
G_loop	CCLE	STK11	6794	11389	Lung Cancer	ACH-000414	p.K62N	Missense	62	K	Q15831
achelix	CCLE	STK11	6794	11389	Skin Cancer	ACH-002097	p.R87K	Missense	87	R	Q15831
A_loop	CCLE	STK11	6794	11389	Liver Cancer	ACH-001318	p.D194N	Missense	194	D	Q15831
A_loop	CCLE	STK11	6794	11389	Cervical Cancer	ACH-002020	p.D194N	Missense	194	D	Q15831
A_loop	CCLE	STK11	6794	11389	Lung Cancer	ACH-000912	p.D194H	Missense	194	D	Q15831
A_loop	CCLE	STK11	6794	11389	Lung Cancer	ACH-000698	p.D194Y	Missense	194	D	Q15831
A_loop	CCLE	STK11	6794	11389	Adrenal Cancer	ACH-001401	p.L195Q	Missense	195	L	Q15831
A_loop	CCLE	STK11	6794	11389	Bile Duct Cancer	ACH-001846	p.V197M	Missense	197	V	Q15831
A_loop	CCLE	STK11	6794	11389	Lung Cancer	ACH-000590	p.E199*	Nonsense	199	E	Q15831
A_loop	CCLE	STK11	6794	11389	Head and Neck Cancer	ACH-001385	p.A205T	Missense	205	A	Q15831
A_loop	CCLE	STK11	6794	11389	Endometrial/Uterine Cancer	ACH-000961	p.C210R	Missense	210	C	Q15831
A_loop	CCLE	STK11	6794	11389	Lung Cancer	ACH-000416	p.R211fs	Frame_Shift_Del	211	R	Q15831
A_loop	CCLE	STK11	6794	11389	Leukemia	ACH-001127	p.Q214*	Nonsense	214	Q	Q15831
A_loop	CCLE	STK11	6794	11389	Ovarian Cancer	ACH-000237	p.S216F	Missense	216	S	Q15831
A_loop	CCLE	STK11	6794	11389	Lung Cancer	ACH-000706	p.S216F	Missense	216	S	Q15831
A_loop	CCLE	STK11	6794	11389	Lung Cancer	ACH-000916	p.S216F	Missense	216	S	Q15831
A_loop	CCLE	STK11	6794	11389	Thyroid Cancer	ACH-001307	p.S216F	Missense	216	S	Q15831
A_loop	CCLE	STK11	6794	11389	Cervical Cancer	ACH-001335	p.S216F	Missense	216	S	Q15831
A_loop	CCLE	STK11	6794	11389	Cervical Cancer	ACH-001402	p.S216F	Missense	216	S	Q15831
A_loop	CCLE	STK16	8576	11394	Gastric Cancer	ACH-000949	p.Q187H	Splice_Site	187	Q	O75716
A_loop	CCLE	STK17B	9262	11396	Skin Cancer	ACH-002388	p.H188Y	Missense	188	H	O94768
A_loop	CCLE	STK17B	9262	11396	Lung Cancer	ACH-000872	p.G187R	Missense	187	G	O94768
achelix	CCLE	STK17B	9262	11396	Thyroid Cancer	ACH-000903	p.H79R	Missense	79	H	O94768
A_loop	CCLE	STK25	10494	11404	Ovarian Cancer	ACH-000962	p.A162T	Missense	162	A	O00506
A_loop	CCLE	STK25	10494	11404	Ovarian Cancer	ACH-001145	p.A162T	Missense	162	A	O00506
A_loop	CCLE	STK25	10494	11404	Colon/Colorectal Cancer	ACH-000971	p.G160W	Missense	160	G	O00506
A_loop	CCLE	STK25	10494	11404	Endometrial/Uterine Cancer	ACH-000988	p.A157V	Missense	157	A	O00506
A_loop	CCLE	STK3	6788	11406	Ovarian Cancer	ACH-000132	p.N179S	Missense	179	N	Q13188
A_loop	CCLE	STK3	6788	11406	Leukemia	ACH-000960	p.R178H	Missense	178	R	Q13188
Gatekeeper	CCLE	STK3	6788	11406	Pancreatic Cancer	ACH-000652	p.M99T	Missense	99	M	Q13188
G_loop	CCLE	STK3	6788	11406	Endometrial/Uterine Cancer	ACH-000831	p.L33F	Missense	33	L	Q13188
G_loop	CCLE	STK32A	202374	28317	Lymphoma	ACH-001709	p.S33C	Missense	33	S	Q8WU08
A_loop	CCLE	STK32A	202374	28317	Colon/Colorectal Cancer	ACH-000982	p.M170V	Missense	170	M	Q8WU08
A_loop	CCLE	STK32A	202374	28317	Colon/Colorectal Cancer	ACH-001345	p.M170V	Missense	170	M	Q8WU08
A_loop	CCLE	STK32B	55351	14217	Lung Cancer	ACH-002133	p.T169M	Missense	169	T	Q9NY57
A_loop	CCLE	STK32B	55351	14217	Non-Cancerous	ACH-002210	p.T169M	Missense	169	T	Q9NY57
A_loop	CCLE	STK39	27347	17717	Bladder Cancer	ACH-000973	p.A215V	Missense	215	A	Q9UEW8
G_loop	CCLE	STK4	6789	11408	Lymphoma	ACH-000914	p.V44I	Missense	44	V	Q13043
A_loop	CCLE	STK40	83931	21373	Ovarian Cancer	ACH-000966	p.K231N	Missense	231	K	Q8N2I9
achelix	CCLE	STK40	83931	21373	Endometrial/Uterine Cancer	ACH-000984	p.R84Q	Missense	84	R	Q8N2I9
G_loop	CCLE	SYK	6850	11491	Leukemia	ACH-000937	p.N381I	Missense	381	N	P43405
achelix	CCLE	SYK	6850	11491	Brain Cancer	ACH-001611	p.V423L	Missense	423	V	P43405
A_loop	CCLE	SYK	6850	11491	Fibroblast	ACH-000071	p.R520C	Missense	520	R	P43405
A_loop	CCLE	SYK	6850	11491	Skin Cancer	ACH-000632	p.W534*	Nonsense	534	W	P43405
A_loop	CCLE	TAOK2	9344	16835	Gastric Cancer	ACH-000948	p.A179T	Missense	179	A	Q9UL54
A_loop	CCLE	TEC	7006	11719	Lung Cancer	ACH-001233	p.V529L	Missense	529	V	P42680
A_loop	CCLE	TEC	7006	11719	Lymphoma	ACH-000267	p.P528S	Missense	528	P	P42680
A_loop	CCLE	TEC	7006	11719	Lung Cancer	ACH-001556	p.S506F	Missense	506	S	P42680
A_loop	CCLE	TESK1	7016	11731	Colon/Colorectal Cancer	ACH-000989	p.V217M	Missense	217	V	Q15569
A_loop	CCLE	TESK2	10420	11732	Sarcoma	ACH-002309	p.E202K	Missense	202	E	Q96S53
G_loop	CCLE	TGFBR1	7046	11772	Lung Cancer	ACH-000733	p.G212V	Missense	212	G	P36897
G_loop	CCLE	TGFBR2	7048	11773	Endometrial/Uterine Cancer	ACH-000990	p.G253S	Missense	253	G	P37173
achelix	CCLE	TGFBR2	7048	11773	Endometrial/Uterine Cancer	ACH-000990	p.E283G	Missense	283	E	P37173
A_loop	CCLE	TGFBR2	7048	11773	Brain Cancer	ACH-002227	p.R403C	Missense	403	R	P37173
A_loop	CCLE	TGFBR2	7048	11773	Gastric Cancer	ACH-000247	p.R403H	Missense	403	R	P37173
A_loop	CCLE	TGFBR2	7048	11773	Gastric Cancer	ACH-000932	p.TL407fs	Frame_Shift_Del	407	T	P37173
A_loop	CCLE	TGFBR2	7048	11773	Head and Neck Cancer	ACH-000682	p.S409F	Missense	409	S	P37173
A_loop	CCLE	TIE1	7075	11809	Leukemia	ACH-000920	p.G999D	Missense	999	G	P35590
A_loop	CCLE	TIE1	7075	11809	Skin Cancer	ACH-002005	p.E1004K	Missense	1004	E	P35590
A_loop	CCLE	TIE1	7075	11809	Endometrial/Uterine Cancer	ACH-001518	p.T1011M	Missense	1011	T	P35590
A_loop	CCLE	TIE1	7075	11809	Colon/Colorectal Cancer	ACH-000998	p.R1014H	Missense	1014	R	P35590
A_loop	CCLE	TLK1	9874	11841	Lymphoma	ACH-001617	p.G630E	Missense	630	G	Q9UKI8
achelix	CCLE	TNIK	23043	30765	Myeloma	ACH-000838	p.L73W	Missense	73	L	Q9UKE5
G_loop	CCLE	TNIK	23043	30765	Colon/Colorectal Cancer	ACH-000999	p.G37R	Missense	37	G	Q9UKE5
G_loop	CCLE	TNIK	23043	30765	Pancreatic Cancer	ACH-000114	p.G34R	Missense	34	G	Q9UKE5
A_loop	CCLE	TNK2	10188	19297	Lung Cancer	ACH-000669	p.H289Y	Missense	289	H	Q07912
G_loop	CCLE	TNK2	10188	19297	Breast Cancer	ACH-001391	p.R142M	Missense	142	R	Q07912
A_loop	CCLE	TSSK1B	83942	14968	Colon/Colorectal Cancer	ACH-000991	p.R168Q	Missense	168	R	Q9BXA7
A_loop	CCLE	TSSK1B	83942	14968	Colon/Colorectal Cancer	ACH-000986	p.R168*	Nonsense	168	R	Q9BXA7
A_loop	CCLE	TSSK2	23617	11401	Kidney Cancer	ACH-000246	p.D164E	Missense	164	D	Q96PF2
A_loop	CCLE	TSSK2	23617	11401	Colon/Colorectal Cancer	ACH-000989	p.S178L	Missense	178	S	Q96PF2
achelix	CCLE	TTBK1	84630	19140	Lung Cancer	ACH-000980	p.A79V	Missense	79	A	Q5TCY1
A_loop	CCLE	TTBK2	146057	19141	Head and Neck Cancer	ACH-000846	p.R168P	Missense	168	R	Q6IQ55
A_loop	CCLE	TTN	7273	12403	Lung Cancer	ACH-000916	p.P32327T	Missense	32327	P	Q8WZ42
A_loop	CCLE	TXK	7294	12434	Endometrial/Uterine Cancer	ACH-000965	p.F428Y	Missense	428	F	P42681
A_loop	CCLE	TYK2	7297	12440	Skin Cancer	ACH-001002	p.P1064L	Missense	1064	P	P29597
A_loop	CCLE	TYK2	7297	12440	Endometrial/Uterine Cancer	ACH-000988	p.Y1054H	Missense	1054	Y	P29597
achelix	CCLE	TYK2	7297	12440	Brain Cancer	ACH-002304	p.T953M	Missense	953	T	P29597
achelix	CCLE	TYK2	7297	12440	Leukemia	ACH-000953	p.D949N	Missense	949	D	P29597
achelix	CCLE	TYK2	7297	12440	Lung Cancer	ACH-000712	p.G943C	Missense	943	G	P29597
achelix	CCLE	TYK2	7297	12440	Lung Cancer	ACH-000843	p.S942L	Missense	942	S	P29597
G_loop	CCLE	TYK2	7297	12440	Lung Cancer	ACH-000867	p.L903V	Missense	903	L	P29597
Gatekeeper	CCLE	TYRO3	7301	12446	Leukemia	ACH-002317	p.L603V	Missense	603	L	Q06418
A_loop	CCLE	TYRO3	7301	12446	Pancreatic Cancer	ACH-000022	p.F674L	Missense	674	F	Q06418
A_loop	CCLE	TYRO3	7301	12446	Pancreatic Cancer	ACH-000023	p.F674L	Missense	674	F	Q06418
A_loop	CCLE	TYRO3	7301	12446	Rhabdoid	ACH-000533	p.S682N	Missense	682	S	Q06418
A_loop	CCLE	TYRO3	7301	12446	Breast Cancer	ACH-000276	p.G689R	Missense	689	G	Q06418
A_loop	CCLE	ULK2	9706	13480	Colon/Colorectal Cancer	ACH-000998	p.L165I	Missense	165	L	Q8IYT8
A_loop	CCLE	ULK2	9706	13480	Colon/Colorectal Cancer	ACH-000970	p.Y164H	Missense	164	Y	Q8IYT8
A_loop	CCLE	ULK2	9706	13480	Lung Cancer	ACH-000888	p.G160A	Missense	160	G	Q8IYT8
A_loop	CCLE	ULK2	9706	13480	Colon/Colorectal Cancer	ACH-002022	p.A157A	Splice_Site	157	A	Q8IYT8
A_loop	CCLE	ULK3	25989	19703	Myeloma	ACH-000426	p.F158L	Missense	158	F	Q6PHR2
A_loop	CCLE	VRK1	7443	12718	Endometrial/Uterine Cancer	ACH-000996	p.D197A	Missense	197	D	Q99986
A_loop	CCLE	VRK1	7443	12718	Colon/Colorectal Cancer	ACH-000986	p.E212*	Nonsense	212	E	Q99986
A_loop	CCLE	VRK1	7443	12718	Sarcoma	ACH-000689	p.E212G	Missense	212	E	Q99986
A_loop	CCLE	VRK1	7443	12718	Bladder Cancer	ACH-001011	p.E215K	Missense	215	E	Q99986
A_loop	CCLE	VRK1	7443	12718	Bladder Cancer	ACH-000973	p.K218R	Missense	218	K	Q99986
achelix	CCLE	WNK1	65125	14540	Head and Neck Cancer	ACH-001694	p.A269T	Missense	269	A	Q9H4A3
A_loop	CCLE	WNK3	65267	14543	Colon/Colorectal Cancer	ACH-000991	p.M301V	Missense	301	M	Q9BYP7
A_loop	CCLE	WNK4	65266	14544	Colon/Colorectal Cancer	ACH-000967	p.R329C	Missense	329	R	Q96J92
A_loop	CCLE	WNK4	65266	14544	Colon/Colorectal Cancer	ACH-001199	p.R329C	Missense	329	R	Q96J92
A_loop	CCLE	WNK4	65266	14544	Breast Cancer	ACH-001396	p.R329C	Missense	329	R	Q96J92
A_loop	CCLE	WNK4	65266	14544	Esophageal Cancer	ACH-002264	p.S331F	Missense	331	S	Q96J92
A_loop	CCLE	YES1	7525	12841	Lung Cancer	ACH-000875	p.D414Y	Missense	414	D	P07947
G_loop	CCLE	ZAP70	7535	12858	Colon/Colorectal Cancer	ACH-000998	p.E343G	Missense	343	E	P43403
achelix	CCLE	ZAP70	7535	12858	Colon/Colorectal Cancer	ACH-000955	p.T380M	Missense	380	T	P43403
achelix	CCLE	ZAP70	7535	12858	Lymphoma	ACH-002253	p.E386K	Missense	386	E	P43403
achelix	CCLE	ZAP70	7535	12858	Head and Neck Cancer	ACH-001090	p.E386Q	Missense	386	E	P43403
A_loop	COSMIC	HIPK3	10114	4915	carcinoma_ovary	COSS1731128	p.V351A	Missense	351	V	Q9H422
A_loop	COSMIC	HIPK3	10114	4915	carcinoma_stomach	COSS2457357	p.S347A	Missense	347	S	Q9H422
A_loop	COSMIC	HIPK3	10114	4915	carcinoma_urinary_tract	COSS2097256	p.Q361_Y364delinsH	In frame	361	Q	Q9H422
A_loop	COSMIC	ARAF	369	646	carcinoma_large_intestine	COSS2816783	p.G459R	Missense	459	G	P10398
A_loop	COSMIC	ARAF	369	646	carcinoma_lung	COSS2719283	p.E464*	Nonsense	464	E	P10398
A_loop	COSMIC	ARAF	369	646	carcinoma_endometrium	COSS2727453	p.G446S	Missense	446	G	P10398
A_loop	COSMIC	ARAF	369	646	malignant_melanoma_NS	COSS2492858	p.A460T	Missense	460	A	P10398
A_loop	COSMIC	HIPK3	10114	4915	carcinoma_lung	COSS2457471	p.S347L	Missense	347	S	Q9H422
A_loop	COSMIC	ARAF	369	646	carcinoma_endometrium	COSS1783388	p.G446D	Missense	446	G	P10398
A_loop	COSMIC	ARAF	369	646	carcinoma_lung	COSS2727391	p.S458R	Missense	458	S	P10398
A_loop	COSMIC	ARAF	369	646	carcinoma_breast	COSS2725594	p.P462L	Missense	462	P	P10398
A_loop	COSMIC	HIPK3	10114	4915	carcinoma_large_intestine	COSS1651197	p.C356Qfs*24	Frameshift	356	C	Q9H422
A_loop	COSMIC	ARAF	369	646	carcinoma_lung	COSS1423695	p.W457*	Nonsense	457	W	P10398
A_loop	COSMIC	ARAF	369	646	carcinoma_urinary_tract	COSS2720669	p.R456Q	Missense	456	R	P10398
A_loop	COSMIC	ARAF	369	646	carcinoma_stomach	COSS2747450	p.Q461*	Nonsense	461	Q	P10398
A_loop	COSMIC	ARAF	369	646	carcinoma_stomach	COSS2748129	p.G446S	Missense	446	G	P10398
A_loop	COSMIC	ARAF	369	646	carcinoma_large_intestine	COSS1651233	p.G459R	Missense	459	G	P10398
A_loop	COSMIC	HIPK3	10114	4915	carcinoma_endometrium	COSS2198284	p.R363Q	Missense	363	R	Q9H422
A_loop	COSMIC	ARAF	369	646	carcinoma_breast	COSS2787046	p.P462L	Missense	462	P	P10398
A_loop	COSMIC	BTK	695	1133	glioma_central_nervous_system	COSS2144540	p.L547Q	Missense	547	L	Q06187
achelix	COSMIC	BTK	695	1133	carcinoma_lung	COSS2776254	p.E439*	Nonsense	439	E	Q06187
A_loop	COSMIC	BTK	695	1133	carcinoma_breast	COSS2807326	p.V561A	Missense	561	V	Q06187
G_loop	COSMIC	BTK	695	1133	carcinoma_prostate	COSS2575159	p.G411V	Missense	411	G	Q06187
G_loop	COSMIC	BTK	695	1133	malignant_melanoma_NS	COSS2492859	p.T410Lfs*6	Frameshift	410	T	Q06187
G_loop	COSMIC	BTK	695	1133	other_liver	COSS2634178	p.T410N	Missense	410	T	Q06187
A_loop	COSMIC	BTK	695	1133	carcinoma_large_intestine	COSS2727458	p.P560T	Missense	560	P	Q06187
achelix	COSMIC	BTK	695	1133	carcinoma_breast	COSS2722542	p.E439K	Missense	439	E	Q06187
G_loop	COSMIC	PAK1	5058	8590	carcinoma_large_intestine	COSS2746097	p.V284M	Missense	284	V	Q13153
A_loop	COSMIC	BTK	695	1133	carcinoma_lung	COSS1765160	p.R544W	Missense	544	R	Q06187
G_loop	COSMIC	BTK	695	1133	carcinoma_skin	COSS2722595	p.F413L	Missense	413	F	Q06187
achelix	COSMIC	PAK1	5058	8590	carcinoma_breast	COSS2187781	p.Q304*	Nonsense	304	Q	Q13153
G_loop	COSMIC	PAK1	5058	8590	carcinoma_breast	COSS1480192	p.G277A	Missense	277	G	Q13153
A_loop	COSMIC	BTK	695	1133	malignant_melanoma_skin	COSS2121548	p.D549N	Missense	549	D	Q06187
A_loop	COSMIC	MAPK10	5602	6872	glioma_central_nervous_system	COSS2185941	p.A214V	Missense	214	A	P53779
A_loop	COSMIC	STK36	27148	17209	carcinoma_large_intestine	COSS2766428	p.L165P	Missense	165	L	Q9NRP7
A_loop	COSMIC	BTK	695	1133	carcinoma_endometrium	COSS1783478	p.D539N	Missense	539	D	Q06187
achelix	COSMIC	BTK	695	1133	carcinoma_breast	COSS2786984	p.E439K	Missense	439	E	Q06187
A_loop	COSMIC	BTK	695	1133	carcinoma_lung	COSS1765260	p.S553R	Missense	553	S	Q06187
G_loop	COSMIC	BTK	695	1133	carcinoma_stomach	COSS2309634	p.V416A	Missense	416	V	Q06187
G_loop	COSMIC	BTK	695	1133	carcinoma_prostate	COSS2575184	p.G411V	Missense	411	G	Q06187
A_loop	COSMIC	STK36	27148	17209	glioma_central_nervous_system	COSS2178236	p.T154A	Missense	154	T	Q9NRP7
G_loop	COSMIC	BTK	695	1133	carcinoma_prostate	COSS2575080	p.G411V	Missense	411	G	Q06187
achelix	COSMIC	BTK	695	1133	carcinoma_lung	COSS2776259	p.E439*	Nonsense	439	E	Q06187
A_loop	COSMIC	BTK	695	1133	carcinoma_stomach	COSS2197939	p.R544M	Missense	544	R	Q06187
A_loop	COSMIC	BTK	695	1133	carcinoma_large_intestine	COSS2716139	p.R562Q	Missense	562	R	Q06187
Gatekeeper	COSMIC	BTK	695	1133	carcinoma_large_intestine	COSS2658597	p.T474I	Missense	474	T	Q06187
A_loop	COSMIC	BTK	695	1133	carcinoma_large_intestine	COSS2816775	p.R562W	Missense	562	R	Q06187
G_loop	COSMIC	PAK1	5058	8590	carcinoma_stomach	COSS2807623	p.G282V	Missense	282	G	Q13153
achelix	COSMIC	BTK	695	1133	carcinoma_endometrium	COSS2263446	p.E441*	Nonsense	441	E	Q06187
achelix	COSMIC	BTK	695	1133	lymphoid_neoplasm_haematopoietic_and_lymphoid_tissue	COSS2730404	p.I443T	Missense	443	I	Q06187
G_loop	COSMIC	PAK1	5058	8590	glioma_central_nervous_system	COSS2664382	p.Q278*	Nonsense	278	Q	Q13153
A_loop	COSMIC	BTK	695	1133	carcinoma_lung	COSS2721757	p.R544M	Missense	544	R	Q06187
G_loop	COSMIC	BTK	695	1133	carcinoma_thyroid	COSS2290930	p.T410Lfs*6	Frameshift	410	T	Q06187
G_loop	COSMIC	BTK	695	1133	carcinoma_small_intestine	COSS2725410	p.V415A	Missense	415	V	Q06187
Gatekeeper	COSMIC	BTK	695	1133	lymphoid_neoplasm_haematopoietic_and_lymphoid_tissue	COSS2616302	p.T474S	Missense	474	T	Q06187
Gatekeeper	COSMIC	BTK	695	1133	lymphoid_neoplasm_haematopoietic_and_lymphoid_tissue	COSS2616302	p.T474I	Missense	474	T	Q06187
achelix	COSMIC	BTK	695	1133	carcinoma_breast	COSS2787157	p.I443T	Missense	443	I	Q06187
achelix	COSMIC	BTK	695	1133	malignant_melanoma_NS	COSS2492862	p.E445K	Missense	445	E	Q06187
A_loop	COSMIC	BTK	695	1133	carcinoma_kidney	COSS2237610	p.E550K	Missense	550	E	Q06187
achelix	COSMIC	BTK	695	1133	carcinoma_urinary_tract	COSS2193273	p.M449I	Missense	449	M	Q06187
A_loop	COSMIC	STK36	27148	17209	carcinoma_large_intestine	COSS2193432	p.T163I	Missense	163	T	Q9NRP7
A_loop	COSMIC	STK36	27148	17209	carcinoma_stomach	COSS2807646	p.G145E	Missense	145	G	Q9NRP7
A_loop	COSMIC	NEK6	10783	7749	malignant_melanoma_skin	COSS2121629	p.S199*	Nonsense	199	S	Q9HC98
A_loop	COSMIC	GAK	2580	4113	carcinoma_stomach	COSS1890906	p.L213V	Missense	213	L	O14976
A_loop	COSMIC	GAK	2580	4113	other_liver	COSS2634332	p.D203E	Missense	203	D	O14976
achelix	COSMIC	GAK	2580	4113	malignant_melanoma_skin	COSS2121620	p.R80I	Missense	80	R	O14976
A_loop	COSMIC	GAK	2580	4113	carcinoma_breast	COSS2662602	p.T197I	Missense	197	T	O14976
A_loop	COSMIC	GAK	2580	4113	carcinoma_large_intestine	COSS2549418	p.S199L	Missense	199	S	O14976
A_loop	COSMIC	GAK	2580	4113	carcinoid-endocrine_tumour_pancreas	COSS2665540	p.S194Vfs*39	Frameshift	194	S	O14976
A_loop	COSMIC	GAK	2580	4113	carcinoma_biliary_tract	COSS2785043	p.T219S	Missense	219	T	O14976
achelix	COSMIC	GAK	2580	4113	carcinoma_urinary_tract	COSS2339203	p.E76K	Missense	76	E	O14976
A_loop	COSMIC	GAK	2580	4113	carcinoma_large_intestine	COSS1651197	p.T196M	Missense	196	T	O14976
A_loop	COSMIC	GAK	2580	4113	carcinoma_thyroid	COSS2635095	p.P202L	Missense	202	P	O14976
A_loop	COSMIC	GAK	2580	4113	carcinoma_large_intestine	COSS2658305	p.W206R	Missense	206	W	O14976
achelix	COSMIC	GAK	2580	4113	malignant_melanoma_skin	COSS2121618	p.E85K	Missense	85	E	O14976
A_loop	COSMIC	GAK	2580	4113	carcinoma_breast	COSS2668074	p.T197I	Missense	197	T	O14976
A_loop	COSMIC	GAK	2580	4113	carcinoma_large_intestine	COSS2658731	p.S194R	Missense	194	S	O14976
achelix	COSMIC	GAK	2580	4113	carcinoma_breast	COSS1900159	p.F88L	Missense	88	F	O14976
A_loop	COSMIC	GAK	2580	4113	carcinoma_thyroid	COSS2745044	p.P202L	Missense	202	P	O14976
achelix	COSMIC	EIF2AK3	9451	3255	carcinoma_thyroid	COSS2745045	p.R633W	Missense	633	R	Q9NZJ5
A_loop	COSMIC	MYO3A	53904	7601	carcinoma_large_intestine	COSS2302016	p.R181L	Missense	181	R	Q8NEV4
achelix	COSMIC	EIF2AK3	9451	3255	carcinoma_thyroid	COSS2635096	p.R633W	Missense	633	R	Q9NZJ5
achelix	COSMIC	EIF2AK3	9451	3255	carcinoma_stomach	COSS2198156	p.A644T	Missense	644	A	Q9NZJ5
A_loop	COSMIC	MYO3A	53904	7601	haematopoietic_neoplasm_haematopoietic_and_lymphoid_tissue	COSS1650368	p.R182Q	Missense	182	R	Q8NEV4
achelix	COSMIC	EIF2AK3	9451	3255	carcinoma_large_intestine	COSS1651224	p.R633W	Missense	633	R	Q9NZJ5
achelix	COSMIC	EIF2AK3	9451	3255	carcinoma_stomach	COSS2748255	p.M637T	Missense	637	M	Q9NZJ5
A_loop	COSMIC	MYO3A	53904	7601	carcinoma_upper_aerodigestive_tract	COSS2549734	p.R181H	Missense	181	R	Q8NEV4
achelix	COSMIC	EIF2AK3	9451	3255	carcinoma_endometrium	COSS1783478	p.K641E	Missense	641	K	Q9NZJ5
achelix	COSMIC	EIF2AK3	9451	3255	carcinoma_endometrium	COSS2198396	p.R633W	Missense	633	R	Q9NZJ5
achelix	COSMIC	EIF2AK3	9451	3255	carcinoma_large_intestine	COSS2658678	p.R638Q	Missense	638	R	Q9NZJ5
G_loop	COSMIC	EIF2AK3	9451	3255	carcinoma_urinary_tract	COSS2097342	p.G605E	Missense	605	G	Q9NZJ5
achelix	COSMIC	EIF2AK3	9451	3255	lymphoid_neoplasm_haematopoietic_and_lymphoid_tissue	COSS2434058	p.R633W	Missense	633	R	Q9NZJ5
achelix	COSMIC	EIF2AK3	9451	3255	carcinoma_lung	COSS2637298	p.A632T	Missense	632	A	Q9NZJ5
G_loop	COSMIC	EIF2AK3	9451	3255	carcinoma_urinary_tract	COSS2186444	p.G605E	Missense	605	G	Q9NZJ5
A_loop	COSMIC	MYO3A	53904	7601	lymphoid_neoplasm_haematopoietic_and_lymphoid_tissue	COSS2488704	p.V186I	Missense	186	V	Q8NEV4
A_loop	COSMIC	MYO3A	53904	7601	carcinoma_stomach	COSS2748095	p.R182Q	Missense	182	R	Q8NEV4
achelix	COSMIC	EIF2AK3	9451	3255	carcinoma_lung	COSS1780181	p.V640L	Missense	640	V	Q9NZJ5
achelix	COSMIC	EIF2AK3	9451	3255	carcinoma_urinary_tract	COSS2339189	p.R633L	Missense	633	R	Q9NZJ5
achelix	COSMIC	EIF2AK3	9451	3255	carcinoma_stomach	COSS2146912	p.R633Q	Missense	633	R	Q9NZJ5
A_loop	COSMIC	MYO3A	53904	7601	carcinoma_oesophagus	COSS2395008	p.R181S	Missense	181	R	Q8NEV4
A_loop	COSMIC	MYO3A	53904	7601	carcinoma_lung	COSS1914053	p.R179L	Missense	179	R	Q8NEV4
Gatekeeper	COSMIC	MYO3A	53904	7601	carcinoma_endometrium	COSS1783376	p.L100I	Missense	100	L	Q8NEV4
A_loop	COSMIC	CHEK2	11200	16627	carcinoma_large_intestine	COSS2658513	p.K373E	Missense	373	K	O96017
A_loop	COSMIC	CHEK2	11200	16627	osteosarcoma_bone	COSS2502780	p.K373E	Missense	373	K	O96017
A_loop	COSMIC	CHEK2	11200	16627	carcinoma_large_intestine	COSS2658598	p.K373E	Missense	373	K	O96017
A_loop	COSMIC	CHEK2	11200	16627	carcinoma_breast	COSS2722326	p.M381I	Missense	381	M	O96017
A_loop	COSMIC	CHEK2	11200	16627	carcinoma_upper_aerodigestive_tract	COSS2808368	p.K373E	Missense	373	K	O96017
A_loop	COSMIC	CHEK2	11200	16627	lymphoid_neoplasm_haematopoietic_and_lymphoid_tissue	COSS2689655	p.K373E	Missense	373	K	O96017
A_loop	COSMIC	CHEK2	11200	16627	carcinoma_kidney	COSS2194053	p.K373E	Missense	373	K	O96017
A_loop	COSMIC	CHEK2	11200	16627	glioma_central_nervous_system	COSS1910164	p.K373E	Missense	373	K	O96017
A_loop	COSMIC	CHEK2	11200	16627	malignant_melanoma_skin	COSS2197825	p.K373E	Missense	373	K	O96017
A_loop	COSMIC	CHEK2	11200	16627	glioma_central_nervous_system	COSS1910224	p.M381V	Missense	381	M	O96017
A_loop	COSMIC	CHEK2	11200	16627	glioma_central_nervous_system	COSS2194417	p.K373E	Missense	373	K	O96017
A_loop	COSMIC	CHEK2	11200	16627	carcinoma_large_intestine	COSS2658498	p.K373E	Missense	373	K	O96017
A_loop	COSMIC	CHEK2	11200	16627	malignant_melanoma_NS	COSS2492907	p.K373E	Missense	373	K	O96017
A_loop	COSMIC	CHEK2	11200	16627	glioma_central_nervous_system	COSS1910155	p.K373E	Missense	373	K	O96017
A_loop	COSMIC	CHEK2	11200	16627	meningioma_meninges	COSS2819106	p.K373E	Missense	373	K	O96017
A_loop	COSMIC	CHEK2	11200	16627	malignant_melanoma_skin	COSS2121787	p.K373E	Missense	373	K	O96017
A_loop	COSMIC	CHEK2	11200	16627	carcinoma_lung	COSS1765163	p.K373*	Nonsense	373	K	O96017
A_loop	COSMIC	CHEK2	11200	16627	carcinoma_prostate	COSS1797223	p.K373E	Missense	373	K	O96017
A_loop	COSMIC	CHEK2	11200	16627	carcinoma_large_intestine	COSS1651319	p.K373E	Missense	373	K	O96017
A_loop	COSMIC	CHEK2	11200	16627	meningioma_meninges	COSS2818960	p.K373E	Missense	373	K	O96017
A_loop	COSMIC	CHEK2	11200	16627	carcinoma_large_intestine	COSS2658332	p.K373E	Missense	373	K	O96017
A_loop	COSMIC	CHEK2	11200	16627	glioma_central_nervous_system	COSS1910215	p.M381V	Missense	381	M	O96017
A_loop	COSMIC	CHEK2	11200	16627	carcinoma_endometrium	COSS1783457	p.K373E	Missense	373	K	O96017
A_loop	COSMIC	CHEK2	11200	16627	glioma_central_nervous_system	COSS2194144	p.K373E	Missense	373	K	O96017
A_loop	COSMIC	CHEK2	11200	16627	glioma_central_nervous_system	COSS1909590	p.M381V	Missense	381	M	O96017
A_loop	COSMIC	CHEK2	11200	16627	carcinoma_prostate	COSS1797221	p.K373E	Missense	373	K	O96017
A_loop	COSMIC	CHEK2	11200	16627	carcinoma_cervix	COSS1900262	p.K373E	Missense	373	K	O96017
A_loop	COSMIC	CHEK2	11200	16627	other_liver	COSS2634330	p.K373E	Missense	373	K	O96017
A_loop	COSMIC	CHEK2	11200	16627	meningioma_meninges	COSS2819119	p.K373E	Missense	373	K	O96017
A_loop	COSMIC	CHEK2	11200	16627	carcinoma_large_intestine	COSS2658298	p.K373E	Missense	373	K	O96017
A_loop	COSMIC	CHEK2	11200	16627	meningioma_meninges	COSS2819066	p.K373E	Missense	373	K	O96017
A_loop	COSMIC	CHEK2	11200	16627	carcinoma_kidney	COSS2194056	p.K373E	Missense	373	K	O96017
A_loop	COSMIC	CHEK2	11200	16627	glioma_central_nervous_system	COSS2194195	p.K373E	Missense	373	K	O96017
A_loop	COSMIC	CHEK2	11200	16627	carcinoma_skin	COSS2521282	p.K373E	Missense	373	K	O96017
A_loop	COSMIC	CHEK2	11200	16627	carcinoma_large_intestine	COSS2658245	p.K373E	Missense	373	K	O96017
A_loop	COSMIC	CHEK2	11200	16627	carcinoma_large_intestine	COSS2658740	p.K373E	Missense	373	K	O96017
A_loop	COSMIC	CHEK2	11200	16627	carcinoma_large_intestine	COSS2658619	p.K373E	Missense	373	K	O96017
A_loop	COSMIC	CHEK2	11200	16627	glioma_central_nervous_system	COSS1910212	p.M381V	Missense	381	M	O96017
A_loop	COSMIC	CHEK2	11200	16627	carcinoma_large_intestine	COSS2296112	p.K373E	Missense	373	K	O96017
A_loop	COSMIC	CHEK2	11200	16627	carcinoma_large_intestine	COSS2658384	p.K373E	Missense	373	K	O96017
A_loop	COSMIC	CHEK2	11200	16627	haematopoietic_neoplasm_haematopoietic_and_lymphoid_tissue	COSS2120579	p.H371Y	Missense	371	H	O96017
A_loop	COSMIC	CHEK2	11200	16627	carcinoma_lung	COSS1780191	p.K373E	Missense	373	K	O96017
A_loop	COSMIC	CHEK2	11200	16627	carcinoma_kidney	COSS2194015	p.K373E	Missense	373	K	O96017
A_loop	COSMIC	CHEK2	11200	16627	carcinoma_large_intestine	COSS2658312	p.K373E	Missense	373	K	O96017
A_loop	COSMIC	CHEK2	11200	16627	carcinoma_large_intestine	COSS1651318	p.K373E	Missense	373	K	O96017
A_loop	COSMIC	CHEK2	11200	16627	carcinoma_prostate	COSS2778497	p.T367Mfs*15	Frameshift	367	T	O96017
G_loop	COSMIC	CHEK2	11200	16627	carcinoma_lung	COSS2726929	p.A230P	Missense	230	A	O96017
A_loop	COSMIC	CHEK2	11200	16627	carcinoma_large_intestine	COSS1651337	p.K373E	Missense	373	K	O96017
A_loop	COSMIC	CHEK2	11200	16627	carcinoma_lung	COSS1780078	p.K373E	Missense	373	K	O96017
A_loop	COSMIC	CHEK2	11200	16627	glioma_central_nervous_system	COSS1910128	p.M381V	Missense	381	M	O96017
A_loop	COSMIC	CHEK2	11200	16627	carcinoma_large_intestine	COSS2296188	p.K373E	Missense	373	K	O96017
G_loop	COSMIC	CHEK2	11200	16627	carcinoma_thyroid	COSS2800106	p.A230S	Missense	230	A	O96017
A_loop	COSMIC	MYO3A	53904	7601	carcinoma_ovary	COSS1475103	p.F169L	Missense	169	F	Q8NEV4
A_loop	COSMIC	MYO3A	53904	7601	malignant_melanoma_NS	COSS2492876	p.P189L	Missense	189	P	Q8NEV4
A_loop	COSMIC	CHEK2	11200	16627	meningioma_meninges	COSS2818964	p.K373E	Missense	373	K	O96017
G_loop	COSMIC	CHEK2	11200	16627	carcinoma_ovary	COSS1474844	p.G229C	Missense	229	G	O96017
G_loop	COSMIC	PAK5	57144	15916	carcinoma_large_intestine	COSS2658442	p.G461S	Missense	461	G	Q9P286
A_loop	COSMIC	CHEK2	11200	16627	glioma_central_nervous_system	COSS1910171	p.K373E	Missense	373	K	O96017
A_loop	COSMIC	CHEK2	11200	16627	carcinoma_pancreas	COSS2367390	p.K373E	Missense	373	K	O96017
G_loop	COSMIC	CHEK2	11200	16627	carcinoma_oesophagus	COSS2186053	p.G232R	Missense	232	G	O96017
A_loop	COSMIC	CHEK2	11200	16627	meningioma_meninges	COSS2818950	p.K373E	Missense	373	K	O96017
A_loop	COSMIC	CHEK2	11200	16627	carcinoma_lung	COSS1780122	p.K373E	Missense	373	K	O96017
A_loop	COSMIC	CHEK2	11200	16627	malignant_melanoma_NS	COSS2492878	p.K373E	Missense	373	K	O96017
A_loop	COSMIC	MYO3A	53904	7601	carcinoma_stomach	COSS2404163	p.A173S	Missense	173	A	Q8NEV4
achelix	COSMIC	PAK5	57144	15916	carcinoma_large_intestine	COSS1651667	p.R483Q	Missense	483	R	Q9P286
G_loop	COSMIC	CHEK2	11200	16627	haematopoietic_neoplasm_haematopoietic_and_lymphoid_tissue	COSS1585165	p.A230T	Missense	230	A	O96017
A_loop	COSMIC	CHEK2	11200	16627	craniopharyngioma_pituitary	COSS2080895	p.K373E	Missense	373	K	O96017
A_loop	COSMIC	CHEK2	11200	16627	carcinoma_urinary_tract	COSS2193283	p.E377K	Missense	377	E	O96017
A_loop	COSMIC	CHEK2	11200	16627	malignant_melanoma_NS	COSS2492906	p.K373E	Missense	373	K	O96017
achelix	COSMIC	CHEK2	11200	16627	carcinoma_lung	COSS2480927	p.K253E	Missense	253	K	O96017
A_loop	COSMIC	CHEK2	11200	16627	lymphoid_neoplasm_haematopoietic_and_lymphoid_tissue	COSS2689656	p.K373E	Missense	373	K	O96017
achelix	COSMIC	CHEK2	11200	16627	carcinoma_large_intestine	COSS1960431	p.K255R	Missense	255	K	O96017
A_loop	COSMIC	CHEK2	11200	16627	carcinoma_thyroid	COSS2745054	p.K373E	Missense	373	K	O96017
A_loop	COSMIC	CHEK2	11200	16627	carcinoma_prostate	COSS2263223	p.K373E	Missense	373	K	O96017
A_loop	COSMIC	CHEK2	11200	16627	carcinoma_kidney	COSS1801073	p.K373E	Missense	373	K	O96017
A_loop	COSMIC	PAK5	57144	15916	malignant_melanoma_skin	COSS2339468	p.P607S	Missense	607	P	Q9P286
A_loop	COSMIC	CHEK2	11200	16627	carcinoma_skin	COSS2292459	p.K373E	Missense	373	K	O96017
A_loop	COSMIC	CHEK2	11200	16627	glioma_central_nervous_system	COSS1910230	p.M381V	Missense	381	M	O96017
A_loop	COSMIC	CHEK2	11200	16627	carcinoma_large_intestine	COSS2658414	p.K373E	Missense	373	K	O96017
A_loop	COSMIC	CHEK2	11200	16627	glioma_central_nervous_system	COSS2194404	p.K373E	Missense	373	K	O96017
A_loop	COSMIC	CHEK2	11200	16627	glioma_central_nervous_system	COSS2194403	p.K373E	Missense	373	K	O96017
A_loop	COSMIC	CHEK2	11200	16627	carcinoma_lung	COSS2194834	p.G386V	Missense	386	G	O96017
A_loop	COSMIC	CHEK2	11200	16627	carcinoma_kidney	COSS1779909	p.K373E	Missense	373	K	O96017
A_loop	COSMIC	MYO3A	53904	7601	carcinoma_lung	COSS2480813	p.R181C	Missense	181	R	Q8NEV4
G_loop	COSMIC	PAK5	57144	15916	carcinoma_large_intestine	COSS1998441	p.I455T	Missense	455	I	Q9P286
G_loop	COSMIC	CHEK2	11200	16627	carcinoma_skin	COSS2720099	p.L226F	Missense	226	L	O96017
A_loop	COSMIC	CHEK2	11200	16627	glioma_central_nervous_system	COSS1910166	p.K373E	Missense	373	K	O96017
A_loop	COSMIC	CHEK2	11200	16627	glioma_central_nervous_system	COSS2194401	p.K373E	Missense	373	K	O96017
A_loop	COSMIC	CHEK2	11200	16627	carcinoma_large_intestine	COSS1651321	p.K373E	Missense	373	K	O96017
A_loop	COSMIC	CHEK2	11200	16627	glioma_central_nervous_system	COSS1910231	p.M381V	Missense	381	M	O96017
A_loop	COSMIC	CHEK2	11200	16627	carcinoma_large_intestine	COSS2658318	p.K373E	Missense	373	K	O96017
A_loop	COSMIC	CHEK2	11200	16627	carcinoma_large_intestine	COSS2658258	p.K373E	Missense	373	K	O96017
A_loop	COSMIC	CHEK2	11200	16627	carcinoma_lung	COSS1914018	p.K373E	Missense	373	K	O96017
A_loop	COSMIC	PAK5	57144	15916	malignant_melanoma_NS	COSS2720045	p.S594F	Missense	594	S	Q9P286
A_loop	COSMIC	CHEK2	11200	16627	lymphoid_neoplasm_haematopoietic_and_lymphoid_tissue	COSS2819861	p.T367Mfs*15	Frameshift	367	T	O96017
A_loop	COSMIC	CHEK2	11200	16627	carcinoma_prostate	COSS2778465	p.T367Mfs*15	Frameshift	367	T	O96017
A_loop	COSMIC	CHEK2	11200	16627	carcinoma_lung	COSS1765085	p.K373*	Nonsense	373	K	O96017
A_loop	COSMIC	CHEK2	11200	16627	carcinoma_kidney	COSS1801063	p.K373E	Missense	373	K	O96017
A_loop	COSMIC	CHEK2	11200	16627	carcinoma_large_intestine	COSS2296086	p.K373E	Missense	373	K	O96017
A_loop	COSMIC	CHEK2	11200	16627	carcinoma_upper_aerodigestive_tract	COSS2193663	p.S372F	Missense	372	S	O96017
A_loop	COSMIC	CHEK2	11200	16627	carcinoma_large_intestine	COSS2658538	p.K373E	Missense	373	K	O96017
A_loop	COSMIC	CHEK2	11200	16627	glioma_central_nervous_system	COSS1910844	p.M381V	Missense	381	M	O96017
A_loop	COSMIC	CHEK2	11200	16627	malignant_melanoma_skin	COSS2121596	p.K373E	Missense	373	K	O96017
A_loop	COSMIC	MYO3A	53904	7601	carcinoma_lung	COSS1759185	p.R181C	Missense	181	R	Q8NEV4
A_loop	COSMIC	PAK5	57144	15916	carcinoma_NS	COSS2722169	p.C590F	Missense	590	C	Q9P286
A_loop	COSMIC	CHEK2	11200	16627	carcinoma_lung	COSS1914099	p.K373E	Missense	373	K	O96017
A_loop	COSMIC	CHEK2	11200	16627	malignant_melanoma_NS	COSS2492842	p.K373E	Missense	373	K	O96017
A_loop	COSMIC	CHEK2	11200	16627	carcinoma_kidney	COSS2772869	p.K373E	Missense	373	K	O96017
A_loop	COSMIC	CHEK2	11200	16627	carcinoma_lung	COSS1914070	p.K373E	Missense	373	K	O96017
A_loop	COSMIC	PAK5	57144	15916	carcinoma_lung	COSS1520724	p.V593I	Missense	593	V	Q9P286
A_loop	COSMIC	CHEK2	11200	16627	glioma_central_nervous_system	COSS1910239	p.M381V	Missense	381	M	O96017
A_loop	COSMIC	CHEK2	11200	16627	glioma_central_nervous_system	COSS2194420	p.K373E	Missense	373	K	O96017
A_loop	COSMIC	CHEK2	11200	16627	carcinoma_urinary_tract	COSS1898143	p.K373E	Missense	373	K	O96017
A_loop	COSMIC	CHEK2	11200	16627	carcinoma_lung	COSS1780187	p.K373E	Missense	373	K	O96017
A_loop	COSMIC	CHEK2	11200	16627	carcinoma_large_intestine	COSS2658257	p.K373E	Missense	373	K	O96017
A_loop	COSMIC	MAPK10	5602	6872	carcinoma_liver	COSS2339632	p.G209R	Missense	209	G	P53779
G_loop	COSMIC	MAPK10	5602	6872	carcinoma_endometrium	COSS1783384	p.Q75H	Missense	75	Q	P53779
A_loop	COSMIC	CHEK2	11200	16627	carcinoma_large_intestine	COSS2658493	p.K373E	Missense	373	K	O96017
A_loop	COSMIC	CHEK2	11200	16627	carcinoma_lung	COSS1780102	p.K373E	Missense	373	K	O96017
A_loop	COSMIC	CHEK2	11200	16627	carcinoma_kidney	COSS2193962	p.K373E	Missense	373	K	O96017
A_loop	COSMIC	CHEK2	11200	16627	carcinoma_urinary_tract	COSS1898140	p.K373E	Missense	373	K	O96017
A_loop	COSMIC	CHEK2	11200	16627	glioma_central_nervous_system	COSS1910228	p.M381V	Missense	381	M	O96017
A_loop	COSMIC	CHEK2	11200	16627	carcinoma_lung	COSS1913999	p.K373E	Missense	373	K	O96017
A_loop	COSMIC	CHEK2	11200	16627	carcinoma_large_intestine	COSS1651278	p.K373E	Missense	373	K	O96017
A_loop	COSMIC	PAK5	57144	15916	malignant_melanoma_skin	COSS2121728	p.D586N	Missense	586	D	Q9P286
achelix	COSMIC	CHEK2	11200	16627	carcinoma_kidney	COSS2721899	p.K255Sfs*20	Frameshift	255	K	O96017
G_loop	COSMIC	CHEK2	11200	16627	carcinoma_skin	COSS2292479	p.G229C	Missense	229	G	O96017
A_loop	COSMIC	CHEK2	11200	16627	carcinoma_prostate	COSS1915896	p.K373E	Missense	373	K	O96017
G_loop	COSMIC	CHEK2	11200	16627	carcinoma_skin	COSS2688653	p.L226F	Missense	226	L	O96017
A_loop	COSMIC	CHEK2	11200	16627	carcinoma_kidney	COSS2194076	p.K373E	Missense	373	K	O96017
Gatekeeper	COSMIC	CHEK2	11200	16627	carcinoma_endometrium	COSS1783392	p.L301Ffs*11	Frameshift	301	L	O96017
A_loop	COSMIC	CHEK2	11200	16627	carcinoma_large_intestine	COSS2658818	p.K373E	Missense	373	K	O96017
A_loop	COSMIC	CHEK2	11200	16627	other_liver	COSS2634340	p.K373E	Missense	373	K	O96017
A_loop	COSMIC	CHEK2	11200	16627	osteosarcoma_bone	COSS2502734	p.K373E	Missense	373	K	O96017
A_loop	COSMIC	CHEK2	11200	16627	glioma_central_nervous_system	COSS1910238	p.M381V	Missense	381	M	O96017
A_loop	COSMIC	CHEK2	11200	16627	carcinoma_stomach	COSS1482080	p.K373E	Missense	373	K	O96017
A_loop	COSMIC	CHEK2	11200	16627	carcinoma_large_intestine	COSS2658276	p.K373E	Missense	373	K	O96017
A_loop	COSMIC	CHEK2	11200	16627	carcinoma_large_intestine	COSS2658778	p.K373E	Missense	373	K	O96017
A_loop	COSMIC	CHEK2	11200	16627	carcinoma_prostate	COSS2467301	p.K373E	Missense	373	K	O96017
A_loop	COSMIC	CHEK2	11200	16627	glioma_central_nervous_system	COSS1910225	p.M381V	Missense	381	M	O96017
A_loop	COSMIC	CHEK2	11200	16627	malignant_melanoma_NS	COSS2492841	p.K373E	Missense	373	K	O96017
A_loop	COSMIC	CHEK2	11200	16627	carcinoma_kidney	COSS2194054	p.K373E	Missense	373	K	O96017
A_loop	COSMIC	MYO3A	53904	7601	malignant_melanoma_skin	COSS2159418	p.P189L	Missense	189	P	Q8NEV4
A_loop	COSMIC	CHEK2	11200	16627	carcinoma_pancreas	COSS2367434	p.K373E	Missense	373	K	O96017
A_loop	COSMIC	CHEK2	11200	16627	malignant_melanoma_skin	COSS2339477	p.K373E	Missense	373	K	O96017
A_loop	COSMIC	CHEK2	11200	16627	meningioma_meninges	COSS2818952	p.K373E	Missense	373	K	O96017
A_loop	COSMIC	CHEK2	11200	16627	glioma_central_nervous_system	COSS2194398	p.K373E	Missense	373	K	O96017
A_loop	COSMIC	CHEK2	11200	16627	glioma_central_nervous_system	COSS2194362	p.K373E	Missense	373	K	O96017
A_loop	COSMIC	CHEK2	11200	16627	carcinoma_upper_aerodigestive_tract	COSS2747076	p.T387Nfs*8	Frameshift	387	T	O96017
G_loop	COSMIC	CHEK2	11200	16627	sarcoma_soft_tissue	COSS2270128	p.L226F	Missense	226	L	O96017
A_loop	COSMIC	CHEK2	11200	16627	carcinoma_salivary_gland	COSS2552330	p.T367Mfs*15	Frameshift	367	T	O96017
A_loop	COSMIC	CHEK2	11200	16627	carcinoma_kidney	COSS2194043	p.K373E	Missense	373	K	O96017
G_loop	COSMIC	CHEK2	11200	16627	carcinoma_endometrium	COSS2719931	p.L226F	Missense	226	L	O96017
A_loop	COSMIC	CHEK2	11200	16627	carcinoma_urinary_tract	COSS2193213	p.K373E	Missense	373	K	O96017
A_loop	COSMIC	CHEK2	11200	16627	carcinoma_kidney	COSS1779870	p.K373E	Missense	373	K	O96017
A_loop	COSMIC	CHEK2	11200	16627	carcinoma_kidney	COSS1779851	p.K373E	Missense	373	K	O96017
A_loop	COSMIC	CHEK2	11200	16627	carcinoma_lung	COSS1765103	p.K373*	Nonsense	373	K	O96017
A_loop	COSMIC	CHEK2	11200	16627	carcinoma_lung	COSS1780178	p.K373E	Missense	373	K	O96017
A_loop	COSMIC	CHEK2	11200	16627	malignant_melanoma_NS	COSS2492871	p.K373E	Missense	373	K	O96017
A_loop	COSMIC	CHEK2	11200	16627	carcinoma_large_intestine	COSS2658839	p.K373E	Missense	373	K	O96017
A_loop	COSMIC	MAPK10	5602	6872	carcinoma_lung	COSS2480846	p.F208C	Missense	208	F	P53779
Gatekeeper	COSMIC	PAK5	57144	15916	malignant_melanoma_skin	COSS2121676	p.M523I	Missense	523	M	Q9P286
A_loop	COSMIC	CHEK2	11200	16627	glioma_central_nervous_system	COSS2194412	p.K373E	Missense	373	K	O96017
A_loop	COSMIC	CHEK2	11200	16627	carcinoma_cervix	COSS2263249	p.K373N	Missense	373	K	O96017
A_loop	COSMIC	CHEK2	11200	16627	meningioma_meninges	COSS2818916	p.K373E	Missense	373	K	O96017
A_loop	COSMIC	CHEK2	11200	16627	carcinoma_lung	COSS1914103	p.K373E	Missense	373	K	O96017
A_loop	COSMIC	CHEK2	11200	16627	carcinoma_thyroid	COSS2635105	p.K373E	Missense	373	K	O96017
A_loop	COSMIC	CHEK2	11200	16627	glioma_central_nervous_system	COSS2194264	p.K373E	Missense	373	K	O96017
A_loop	COSMIC	MAPK10	5602	6872	other_liver	COSS2634325	p.D207E	Missense	207	D	P53779
A_loop	COSMIC	PAK5	57144	15916	malignant_melanoma_skin	COSS2197831	p.P607S	Missense	607	P	Q9P286
A_loop	COSMIC	CHEK2	11200	16627	meningioma_meninges	COSS2819118	p.K373E	Missense	373	K	O96017
A_loop	COSMIC	CHEK2	11200	16627	carcinoma_lung	COSS1780101	p.K373E	Missense	373	K	O96017
A_loop	COSMIC	CHEK2	11200	16627	carcinoma_prostate	COSS1915868	p.K373E	Missense	373	K	O96017
A_loop	COSMIC	CHEK2	11200	16627	glioma_central_nervous_system	COSS1910237	p.M381V	Missense	381	M	O96017
A_loop	COSMIC	CHEK2	11200	16627	carcinoma_large_intestine	COSS2658632	p.K373E	Missense	373	K	O96017
A_loop	COSMIC	CHEK2	11200	16627	glioma_central_nervous_system	COSS1910181	p.M381V	Missense	381	M	O96017
A_loop	COSMIC	CHEK2	11200	16627	carcinoma_large_intestine	COSS1651193	p.K373E	Missense	373	K	O96017
A_loop	COSMIC	CHEK2	11200	16627	meningioma_meninges	COSS2819073	p.K373E	Missense	373	K	O96017
A_loop	COSMIC	CHEK2	11200	16627	glioma_central_nervous_system	COSS1910133	p.M381V	Missense	381	M	O96017
Gatekeeper	COSMIC	PAK5	57144	15916	carcinoma_skin	COSS2521279	p.M523I	Missense	523	M	Q9P286
A_loop	COSMIC	CHEK2	11200	16627	adrenal_cortical_carcinoma_adrenal_gland	COSS2354508	p.S372C	Missense	372	S	O96017
A_loop	COSMIC	CHEK2	11200	16627	carcinoma_large_intestine	COSS2722208	p.T389Pfs*25	Frameshift	389	T	O96017
A_loop	COSMIC	MAPK10	5602	6872	carcinoma_liver	COSS1652963	p.V225L	Missense	225	V	P53779
A_loop	COSMIC	MYO3A	53904	7601	carcinoma_stomach	COSS2807636	p.F169S	Missense	169	F	Q8NEV4
G_loop	COSMIC	PAK5	57144	15916	carcinoma_liver	COSS1652963	p.T460N	Missense	460	T	Q9P286
G_loop	COSMIC	PAK5	57144	15916	carcinoma_lung	COSS2195185	p.G456R	Missense	456	G	Q9P286
A_loop	COSMIC	MYO3A	53904	7601	carcinoma_lung	COSS1765104	p.P189L	Missense	189	P	Q8NEV4
A_loop	COSMIC	PAK5	57144	15916	carcinoma_kidney	COSS2194047	p.V604F	Missense	604	V	Q9P286
A_loop	COSMIC	MAPK10	5602	6872	carcinoma_kidney	COSS2237594	p.R227C	Missense	227	R	P53779
A_loop	COSMIC	PAK5	57144	15916	carcinoma_lung	COSS2726325	p.A591S	Missense	591	A	Q9P286
A_loop	COSMIC	MAPK10	5602	6872	glioma_central_nervous_system	COSS2185941	p.A211V	Missense	211	A	P53779
A_loop	COSMIC	MYO3A	53904	7601	malignant_melanoma_skin	COSS2121501	p.G187E	Missense	187	G	Q8NEV4
G_loop	COSMIC	PAK5	57144	15916	carcinoma_lung	COSS1780060	p.S459T	Missense	459	S	Q9P286
achelix	COSMIC	PAK5	57144	15916	carcinoma_liver	COSS2120737	p.R483W	Missense	483	R	Q9P286
A_loop	COSMIC	MYO3A	53904	7601	carcinoma_stomach	COSS2197931	p.V186I	Missense	186	V	Q8NEV4
A_loop	COSMIC	PAK5	57144	15916	carcinoma_skin	COSS2292460	p.S602L	Missense	602	S	Q9P286
A_loop	COSMIC	MYO3A	53904	7601	carcinoma_breast	COSS2807242	p.T178I	Missense	178	T	Q8NEV4
G_loop	COSMIC	PAK5	57144	15916	carcinoma_skin	COSS2720383	p.G458S	Missense	458	G	Q9P286
A_loop	COSMIC	MAPK10	5602	6872	carcinoma_stomach	COSS2197997	p.D207A	Missense	207	D	P53779
A_loop	COSMIC	PAK5	57144	15916	carcinoma_lung	COSS2457467	p.G605D	Missense	605	G	Q9P286
achelix	COSMIC	FYN	2534	4037	carcinoma_large_intestine	COSS2368493	p.E309K	Missense	309	E	P06241
Gatekeeper	COSMIC	PAK5	57144	15916	carcinoma_liver	COSS2340033	p.M523I	Missense	523	M	Q9P286
A_loop	COSMIC	MAPK10	5602	6872	carcinoma_large_intestine	COSS1651640	p.G215S	Missense	215	G	P53779
achelix	COSMIC	FYN	2534	4037	carcinoma_breast	COSS2339217	p.E309K	Missense	309	E	P06241
G_loop	COSMIC	PAK5	57144	15916	carcinoma_lung	COSS1765102	p.G461F	Missense	461	G	Q9P286
A_loop	COSMIC	PAK5	57144	15916	carcinoma_stomach	COSS2718739	p.S585I	Missense	585	S	Q9P286
achelix	COSMIC	FYN	2534	4037	carcinoma_breast	COSS2719360	p.A315V	Missense	315	A	P06241
A_loop	COSMIC	FYN	2534	4037	carcinoma_endometrium	COSS2198411	p.A426T	Missense	426	A	P06241
achelix	COSMIC	FYN	2534	4037	carcinoma_endometrium	COSS2198411	p.A315V	Missense	315	A	P06241
achelix	COSMIC	FYN	2534	4037	carcinoma_endometrium	COSS1783352	p.A315V	Missense	315	A	P06241
G_loop	COSMIC	MAPK10	5602	6872	carcinoma_lung	COSS2662306	p.A74T	Missense	74	A	P53779
A_loop	COSMIC	FYN	2534	4037	carcinoma_lung	COSS1765238	p.P429L	Missense	429	P	P06241
A_loop	COSMIC	PAK5	57144	15916	carcinoma_lung	COSS2385679	p.P598Q	Missense	598	P	Q9P286
A_loop	COSMIC	PAK5	57144	15916	carcinoma_lung	COSS2662332	p.R600S	Missense	600	R	Q9P286
A_loop	COSMIC	FYN	2534	4037	carcinoma_skin	COSS2521282	p.G410V	Missense	410	G	P06241
achelix	COSMIC	FYN	2534	4037	carcinoma_large_intestine	COSS2803823	p.A315V	Missense	315	A	P06241
A_loop	COSMIC	FYN	2534	4037	carcinoma_skin	COSS2292468	p.G410E	Missense	410	G	P06241
A_loop	COSMIC	PAK5	57144	15916	malignant_melanoma_skin	COSS2380417	p.P607L	Missense	607	P	Q9P286
G_loop	COSMIC	PAK5	57144	15916	malignant_melanoma_skin	COSS2380417	p.E457V	Missense	457	E	Q9P286
G_loop	COSMIC	FYN	2534	4037	carcinoma_lung	COSS2385918	p.G283E	Missense	283	G	P06241
A_loop	COSMIC	FYN	2534	4037	carcinoma_biliary_tract	COSS2785079	p.R413Q	Missense	413	R	P06241
A_loop	COSMIC	PAK5	57144	15916	malignant_melanoma_skin	COSS2340244	p.G588S	Missense	588	G	Q9P286
G_loop	COSMIC	FYN	2534	4037	carcinoma_skin	COSS2292464	p.M287I	Missense	287	M	P06241
G_loop	COSMIC	PAK5	57144	15916	carcinoma_pancreas	COSS2121297	p.G458S	Missense	458	G	Q9P286
A_loop	COSMIC	PAK5	57144	15916	carcinoma_liver	COSS2339870	p.F589S	Missense	589	F	Q9P286
A_loop	COSMIC	PAK5	57144	15916	carcinoma_large_intestine	COSS2658569	p.G588C	Missense	588	G	Q9P286
A_loop	COSMIC	MAPK10	5602	6872	carcinoma_breast	COSS2187823	p.G215D	Missense	215	G	P53779
achelix	COSMIC	PAK5	57144	15916	primitive_neuroectodermal_tumour-medulloblastoma_central_nervous_system	COSS1652839	p.R483Q	Missense	483	R	Q9P286
A_loop	COSMIC	MAPK10	5602	6872	carcinoma_large_intestine	COSS2433499	p.Y228*	Nonsense	228	Y	P53779
A_loop	COSMIC	PAK5	57144	15916	malignant_melanoma_skin	COSS2121781	p.Q592P	Missense	592	Q	Q9P286
A_loop	COSMIC	FYN	2534	4037	carcinoma_kidney	COSS1913388	p.A407V	Missense	407	A	P06241
achelix	COSMIC	PAK5	57144	15916	carcinoma_liver	COSS2120738	p.R483W	Missense	483	R	Q9P286
achelix	COSMIC	FYN	2534	4037	carcinoma_breast	COSS2786867	p.A315V	Missense	315	A	P06241
G_loop	COSMIC	FYN	2534	4037	carcinoma_skin	COSS2524283	p.G278E	Missense	278	G	P06241
achelix	COSMIC	FYN	2534	4037	malignant_melanoma_skin	COSS2721566	p.E309K	Missense	309	E	P06241
A_loop	COSMIC	PAK5	57144	15916	malignant_melanoma_skin	COSS2013687	p.S602L	Missense	602	S	Q9P286
A_loop	COSMIC	FYN	2534	4037	carcinoma_stomach	COSS2197966	p.F428C	Missense	428	F	P06241
A_loop	COSMIC	PAK5	57144	15916	carcinoma_liver	COSS1918895	p.K595E	Missense	595	K	Q9P286
A_loop	COSMIC	PAK5	57144	15916	carcinoma_breast	COSS1655475	p.E596Q	Missense	596	E	Q9P286
A_loop	COSMIC	MAPK10	5602	6872	carcinoma_large_intestine	COSS1650944	p.R227H	Missense	227	R	P53779
A_loop	COSMIC	FYN	2534	4037	malignant_melanoma_skin	COSS753596	p.G410R	Missense	410	G	P06241
achelix	COSMIC	PAK5	57144	15916	carcinoma_thyroid	COSS2122060	p.R483Q	Missense	483	R	Q9P286
A_loop	COSMIC	PAK5	57144	15916	carcinoma_lung	COSS2385912	p.V604F	Missense	604	V	Q9P286
A_loop	COSMIC	PAK5	57144	15916	malignant_melanoma_skin	COSS753546	p.V604I	Missense	604	V	Q9P286
A_loop	COSMIC	PAK5	57144	15916	malignant_melanoma_NS	COSS2725777	p.F589V	Missense	589	F	Q9P286
A_loop	COSMIC	PAK5	57144	15916	malignant_melanoma_skin	COSS2721444	p.P607L	Missense	607	P	Q9P286
G_loop	COSMIC	PAK5	57144	15916	carcinoma_large_intestine	COSS2301977	p.I455T	Missense	455	I	Q9P286
A_loop	COSMIC	PAK5	57144	15916	carcinoma_breast	COSS2213166	p.E596G	Missense	596	E	Q9P286
Gatekeeper	COSMIC	PAK5	57144	15916	carcinoma_lung	COSS2720673	p.M523K	Missense	523	M	Q9P286
achelix	COSMIC	PAK5	57144	15916	carcinoma_large_intestine	COSS2722991	p.R483W	Missense	483	R	Q9P286
A_loop	COSMIC	MAPK10	5602	6872	carcinoma_lung	COSS1780116	p.R212S	Missense	212	R	P53779
G_loop	COSMIC	MAPK10	5602	6872	carcinoma_large_intestine	COSS2433479	p.P69H	Missense	69	P	P53779
A_loop	COSMIC	MAPK10	5602	6872	malignant_melanoma_skin	COSS2121591	p.D207N	Missense	207	D	P53779
A_loop	COSMIC	MAPK15	225689	24667	adenoma_stomach	COSS2785965	p.T180I	Missense	180	T	Q8TD08
A_loop	COSMIC	MAPK15	225689	24667	glioma_central_nervous_system	COSS2664382	p.E176D	Missense	176	E	Q8TD08
A_loop	COSMIC	AKT3	10000	393	carcinoma_lung	COSS1914066	p.A300T	Missense	300	A	Q9Y243
A_loop	COSMIC	AKT3	10000	393	carcinoma_endometrium	COSS1783330	p.T309I	Missense	309	T	Q9Y243
A_loop	COSMIC	AKT3	10000	393	carcinoma_stomach	COSS1482079	p.T298A	Missense	298	T	Q9Y243
A_loop	COSMIC	AKT3	10000	393	carcinoma_breast	COSS2719360	p.E295Q	Missense	295	E	Q9Y243
A_loop	COSMIC	AKT3	10000	393	carcinoma_endometrium	COSS1783377	p.A300V	Missense	300	A	Q9Y243
G_loop	COSMIC	TGFBR1	7046	11772	carcinoma_oesophagus	COSS2186248	p.R215P	Missense	215	R	P36897
G_loop	COSMIC	TGFBR1	7046	11772	carcinoma_lung	COSS2776249	p.G212V	Missense	212	G	P36897
achelix	COSMIC	TGFBR1	7046	11772	glioma_central_nervous_system	COSS2493492	p.S236del	In frame	236	S	P36897
G_loop	COSMIC	TGFBR1	7046	11772	primitive_neuroectodermal_tumour-medulloblastoma_central_nervous_system	COSS2197412	p.R215G	Missense	215	R	P36897
G_loop	COSMIC	TGFBR1	7046	11772	carcinoma_oesophagus	COSS2582895	p.G214V	Missense	214	G	P36897
achelix	COSMIC	TGFBR1	7046	11772	malignant_melanoma_skin	COSS2185858	p.R237K	Missense	237	R	P36897
A_loop	COSMIC	AKT3	10000	393	carcinoma_endometrium	COSS2198342	p.G308C	Missense	308	G	Q9Y243
A_loop	COSMIC	AKT3	10000	393	carcinoma_urinary_tract	COSS2718978	p.E295D	Missense	295	E	Q9Y243
G_loop	COSMIC	TGFBR1	7046	11772	carcinoma_skin	COSS2521293	p.R215*	Nonsense	215	R	P36897
G_loop	COSMIC	TGFBR1	7046	11772	carcinoma_pancreas	COSS2723096	p.R215*	Nonsense	215	R	P36897
G_loop	COSMIC	TGFBR1	7046	11772	carcinoma_oesophagus	COSS2363578	p.G214V	Missense	214	G	P36897
G_loop	COSMIC	TGFBR1	7046	11772	carcinoma_ovary	COSS1731339	p.G217A	Missense	217	G	P36897
G_loop	COSMIC	TGFBR1	7046	11772	carcinoma_lung	COSS1765250	p.G214V	Missense	214	G	P36897
G_loop	COSMIC	TGFBR1	7046	11772	carcinoma_biliary_tract	COSS2785111	p.G214V	Missense	214	G	P36897
G_loop	COSMIC	TGFBR1	7046	11772	carcinoma_large_intestine	COSS2803878	p.K213R	Missense	213	K	P36897
G_loop	COSMIC	TGFBR1	7046	11772	carcinoma_upper_aerodigestive_tract	COSS2193491	p.R215*	Nonsense	215	R	P36897
G_loop	COSMIC	TGFBR1	7046	11772	carcinoma_large_intestine	COSS2658275	p.F216L	Missense	216	F	P36897
G_loop	COSMIC	TGFBR1	7046	11772	carcinoma_skin	COSS2722088	p.R215*	Nonsense	215	R	P36897
A_loop	COSMIC	AKT3	10000	393	carcinoma_lung	COSS2722091	p.T288R	Missense	288	T	Q9Y243
G_loop	COSMIC	TGFBR1	7046	11772	carcinoma_urinary_tract	COSS2340129	p.R215P	Missense	215	R	P36897
G_loop	COSMIC	TGFBR1	7046	11772	carcinoma_large_intestine	COSS2724347	p.G212D	Missense	212	G	P36897
G_loop	COSMIC	TGFBR1	7046	11772	carcinoma_oesophagus	COSS2745706	p.G214V	Missense	214	G	P36897
achelix	COSMIC	TGFBR1	7046	11772	carcinoma_large_intestine	COSS2721558	p.S236Y	Missense	236	S	P36897
A_loop	COSMIC	AKT3	10000	393	carcinoma_upper_aerodigestive_tract	COSS2297749	p.P310R	Missense	310	P	Q9Y243
A_loop	COSMIC	AKT3	10000	393	carcinoma_breast	COSS2786867	p.E295Q	Missense	295	E	Q9Y243
A_loop	COSMIC	AKT3	10000	393	carcinoma_large_intestine	COSS2721269	p.F290V	Missense	290	F	Q9Y243
A_loop	COSMIC	AKT3	10000	393	carcinoma_lung	COSS1914101	p.A301D	Missense	301	A	Q9Y243
A_loop	COSMIC	AKT3	10000	393	carcinoma_breast	COSS1899810	p.P310A	Missense	310	P	Q9Y243
A_loop	COSMIC	AKT3	10000	393	carcinoma_stomach	COSS2807628	p.T298A	Missense	298	T	Q9Y243
G_loop	COSMIC	PRKAA1	5562	9376	lymphoid_neoplasm_haematopoietic_and_lymphoid_tissue	COSS2468156	p.G39C	Missense	39	G	Q13131
G_loop	COSMIC	PRKAA1	5562	9376	carcinoma_lung	COSS1914006	p.K42N	Missense	42	K	Q13131
achelix	COSMIC	PRKAA1	5562	9376	carcinoma_liver	COSS2194579	p.R60Q	Missense	60	R	Q13131
achelix	COSMIC	PRKAA1	5562	9376	carcinoma_stomach	COSS2197940	p.R64Q	Missense	64	R	Q13131
A_loop	COSMIC	PRKAA1	5562	9376	carcinoma_endometrium	COSS2198302	p.N173H	Missense	173	N	Q13131
G_loop	COSMIC	PRKAA1	5562	9376	carcinoma_large_intestine	COSS2607141	p.V35Sfs*7	Frameshift	35	V	Q13131
A_loop	COSMIC	PRKAA1	5562	9376	carcinoma_urinary_tract	COSS2385786	p.N189S	Missense	189	N	Q13131
G_loop	COSMIC	PRKAA1	5562	9376	carcinoma_upper_aerodigestive_tract	COSS2640101	p.K42E	Missense	42	K	Q13131
G_loop	COSMIC	PRKAA1	5562	9376	other_liver	COSS2634352	p.K42N	Missense	42	K	Q13131
A_loop	COSMIC	PRKAA1	5562	9376	carcinoma_large_intestine	COSS1651015	p.A167T	Missense	167	A	Q13131
achelix	COSMIC	PRKAA1	5562	9376	carcinoma_large_intestine	COSS2296255	p.R60Q	Missense	60	R	Q13131
achelix	COSMIC	PRKAA1	5562	9376	carcinoma_endometrium	COSS2689951	p.R64W	Missense	64	R	Q13131
achelix	COSMIC	PRKAA1	5562	9376	carcinoma_large_intestine	COSS1651158	p.S65N	Missense	65	S	Q13131
achelix	COSMIC	PRKAA1	5562	9376	carcinoma_large_intestine	COSS2658233	p.R60Q	Missense	60	R	Q13131
achelix	COSMIC	PRKAA1	5562	9376	carcinoma_stomach	COSS2748024	p.R64Q	Missense	64	R	Q13131
G_loop	COSMIC	PRKAA1	5562	9376	carcinoma_breast	COSS1899896	p.V35Gfs*13	Frameshift	35	V	Q13131
A_loop	COSMIC	PRKAA1	5562	9376	carcinoma_urinary_tract	COSS2339775	p.L171V	Missense	171	L	Q13131
A_loop	COSMIC	LCK	3932	6524	adrenal_cortical_carcinoma_adrenal_gland	COSS2354523	p.L388F	Missense	388	L	P06239
achelix	COSMIC	LCK	3932	6524	carcinoma_large_intestine	COSS2301972	p.L291I	Missense	291	L	P06239
A_loop	COSMIC	LCK	3932	6524	malignant_melanoma_skin	COSS2121702	p.E393K	Missense	393	E	P06239
achelix	COSMIC	LCK	3932	6524	carcinoma_breast	COSS2386099	p.M292I	Missense	292	M	P06239
A_loop	COSMIC	LCK	3932	6524	malignant_melanoma_skin	COSS2121702	p.P403S	Missense	403	P	P06239
G_loop	COSMIC	LCK	3932	6524	carcinoma_thyroid	COSS2635094	p.Q255K	Missense	255	Q	P06239
A_loop	COSMIC	LCK	3932	6524	carcinoma_large_intestine	COSS1960437	p.A396V	Missense	396	A	P06239
achelix	COSMIC	LCK	3932	6524	adenoma_small_intestine	COSS2497169	p.P282L	Missense	282	P	P06239
G_loop	COSMIC	LCK	3932	6524	carcinoma_thyroid	COSS2745043	p.Q255K	Missense	255	Q	P06239
A_loop	COSMIC	LCK	3932	6524	carcinoma_large_intestine	COSS2301958	p.L388I	Missense	388	L	P06239
G_loop	COSMIC	LCK	3932	6524	carcinoma_upper_aerodigestive_tract	COSS2340762	p.G254*	Nonsense	254	G	P06239
A_loop	COSMIC	LCK	3932	6524	malignant_melanoma_skin	COSS2262880	p.E393G	Missense	393	E	P06239
A_loop	COSMIC	LCK	3932	6524	lymphoid_neoplasm_haematopoietic_and_lymphoid_tissue	COSS2634685	p.A386P	Missense	386	A	P06239
A_loop	COSMIC	TAOK2	9344	16835	carcinoma_endometrium	COSS1783330	p.T185A	Missense	185	T	Q9UL54
A_loop	COSMIC	TAOK2	9344	16835	carcinoma_liver	COSS2194513	p.P186S	Missense	186	P	Q9UL54
A_loop	COSMIC	LCK	3932	6524	carcinoma_stomach	COSS2197909	p.A396T	Missense	396	A	P06239
A_loop	COSMIC	TAOK2	9344	16835	carcinoma_large_intestine	COSS2296160	p.N180T	Missense	180	N	Q9UL54
achelix	COSMIC	LCK	3932	6524	carcinoma_upper_aerodigestive_tract	COSS2640101	p.A287V	Missense	287	A	P06239
achelix	COSMIC	LCK	3932	6524	carcinoma_lung	COSS2480858	p.M292I	Missense	292	M	P06239
A_loop	COSMIC	LCK	3932	6524	carcinoma_stomach	COSS2473910	p.R387C	Missense	387	R	P06239
achelix	COSMIC	LCK	3932	6524	malignant_melanoma_skin	COSS2121656	p.M292I	Missense	292	M	P06239
achelix	COSMIC	LCK	3932	6524	carcinoma_lung	COSS1759242	p.M292I	Missense	292	M	P06239
A_loop	COSMIC	LCK	3932	6524	carcinoma_large_intestine	COSS1863431	p.R387C	Missense	387	R	P06239
A_loop	COSMIC	TAOK2	9344	16835	malignant_melanoma_NS	COSS2513788	p.S172F	Missense	172	S	Q9UL54
A_loop	COSMIC	LCK	3932	6524	carcinoma_skin	COSS1604874	p.P403S	Missense	403	P	P06239
G_loop	COSMIC	LCK	3932	6524	carcinoma_lung	COSS1781598	p.Q255E	Missense	255	Q	P06239
A_loop	COSMIC	TAOK2	9344	16835	carcinoma_ovary	COSS1475058	p.Y187Ifs*13	Frameshift	187	Y	Q9UL54
A_loop	COSMIC	TAOK2	9344	16835	carcinoma_ovary	COSS1475058	p.F170Sfs*30	Frameshift	170	F	Q9UL54
A_loop	COSMIC	TAOK2	9344	16835	malignant_melanoma_skin	COSS2121524	p.P186Q	Missense	186	P	Q9UL54
G_loop	COSMIC	LCK	3932	6524	carcinoma_pancreas	COSS2121181	p.G257E	Missense	257	G	P06239
A_loop	COSMIC	LCK	3932	6524	lymphoid_neoplasm_haematopoietic_and_lymphoid_tissue	COSS1998457	p.A396V	Missense	396	A	P06239
achelix	COSMIC	LCK	3932	6524	lymphoid_neoplasm_haematopoietic_and_lymphoid_tissue	COSS1998457	p.A289D	Missense	289	A	P06239
A_loop	COSMIC	TAOK2	9344	16835	carcinoma_lung	COSS2195107	p.G171R	Missense	171	G	Q9UL54
A_loop	COSMIC	TAOK2	9344	16835	carcinoma_large_intestine	COSS2500997	p.A173V	Missense	173	A	Q9UL54
A_loop	COSMIC	TAOK2	9344	16835	malignant_melanoma_skin	COSS2340244	p.S181F	Missense	181	S	Q9UL54
A_loop	COSMIC	TAOK2	9344	16835	mesothelioma_pleura	COSS2671707	p.D169V	Missense	169	D	Q9UL54
A_loop	COSMIC	TAOK2	9344	16835	carcinoma_skin	COSS2521303	p.S181F	Missense	181	S	Q9UL54
A_loop	COSMIC	TAOK2	9344	16835	carcinoma_endometrium	COSS2198284	p.A173V	Missense	173	A	Q9UL54
A_loop	COSMIC	TAOK2	9344	16835	carcinoma_urinary_tract	COSS2185870	p.D169N	Missense	169	D	Q9UL54
A_loop	COSMIC	CDK2	1017	1771	carcinoma_large_intestine	COSS2456736	p.R157W	Missense	157	R	P24941
G_loop	COSMIC	CDK2	1017	1771	carcinoma_endometrium	COSS1783399	p.G13D	Missense	13	G	P24941
A_loop	COSMIC	CDK2	1017	1771	carcinoma_ovary	COSS1475021	p.R157L	Missense	157	R	P24941
G_loop	COSMIC	CDK2	1017	1771	carcinoma_large_intestine	COSS2658288	p.G13C	Missense	13	G	P24941
G_loop	COSMIC	CDK2	1017	1771	lymphoid_neoplasm_haematopoietic_and_lymphoid_tissue	COSS2488684	p.E12A	Missense	12	E	P24941
G_loop	COSMIC	CDK2	1017	1771	carcinoma_large_intestine	COSS1998451	p.G13S	Missense	13	G	P24941
G_loop	COSMIC	CDK2	1017	1771	carcinoma_large_intestine	COSS2296197	p.G13C	Missense	13	G	P24941
A_loop	COSMIC	CDK2	1017	1771	carcinoma_large_intestine	COSS2658333	p.R157W	Missense	157	R	P24941
G_loop	COSMIC	CDK2	1017	1771	malignant_melanoma_skin	COSS2121684	p.G16*	Nonsense	16	G	P24941
G_loop	COSMIC	CDK2	1017	1771	carcinoma_large_intestine	COSS2301990	p.G13S	Missense	13	G	P24941
G_loop	COSMIC	CDK2	1017	1771	carcinoma_kidney	COSS2370336	p.E12Gfs*14	Frameshift	12	E	P24941
A_loop	COSMIC	BMX	660	1079	carcinoma_endometrium	COSS1783519	p.P575T	Missense	575	P	P51813
G_loop	COSMIC	BMX	660	1079	malignant_melanoma_skin	COSS2121666	p.G424E	Missense	424	G	P51813
achelix	COSMIC	BMX	660	1079	carcinoma_thyroid	COSS2745042	p.D455Y	Missense	455	D	P51813
A_loop	COSMIC	BMX	660	1079	carcinoma_lung	COSS1765218	p.D554V	Missense	554	D	P51813
A_loop	COSMIC	BMX	660	1079	malignant_melanoma_skin	COSS2121524	p.G556*	Nonsense	556	G	P51813
achelix	COSMIC	BMX	660	1079	malignant_melanoma_NS	COSS2492899	p.Q459*	Nonsense	459	Q	P51813
G_loop	COSMIC	SRC	6714	11283	carcinoma_thyroid	COSS2635111	p.L276P	Missense	276	L	P12931
achelix	COSMIC	BMX	660	1079	carcinoma_endometrium	COSS2198308	p.F457L	Missense	457	F	P51813
A_loop	COSMIC	BMX	660	1079	carcinoma_large_intestine	COSS2746130	p.G571R	Missense	571	G	P51813
A_loop	COSMIC	SRC	6714	11283	malignant_melanoma_skin	COSS2013707	p.P428S	Missense	428	P	P12931
A_loop	COSMIC	BMX	660	1079	carcinoma_endometrium	COSS1783533	p.L562I	Missense	562	L	P51813
A_loop	COSMIC	SRC	6714	11283	malignant_melanoma_skin	COSS2339470	p.A425V	Missense	425	A	P12931
G_loop	COSMIC	SRC	6714	11283	carcinoma_thyroid	COSS2745060	p.L276P	Missense	276	L	P12931
Gatekeeper	COSMIC	SRC	6714	11283	carcinoma_endometrium	COSS1783540	p.T341A	Missense	341	T	P12931
achelix	COSMIC	BMX	660	1079	carcinoma_endometrium	COSS2457388	p.E460G	Missense	460	E	P51813
achelix	COSMIC	SRC	6714	11283	carcinoma_large_intestine	COSS2658497	p.M317I	Missense	317	M	P12931
A_loop	COSMIC	SRC	6714	11283	carcinoma_oesophagus	COSS2267381	p.A421V	Missense	421	A	P12931
achelix	COSMIC	SRC	6714	11283	carcinoma_kidney	COSS2120426	p.A309V	Missense	309	A	P12931
A_loop	COSMIC	BMX	660	1079	carcinoma_cervix	COSS2386203	p.D563H	Missense	563	D	P51813
G_loop	COSMIC	BMX	660	1079	carcinoma_liver	COSS2341028	p.F428I	Missense	428	F	P51813
A_loop	COSMIC	BMX	660	1079	carcinoma_skin	COSS2521289	p.G556E	Missense	556	G	P51813
achelix	COSMIC	BMX	660	1079	carcinoma_lung	COSS1765251	p.M465L	Missense	465	M	P51813
achelix	COSMIC	BMX	660	1079	carcinoma_large_intestine	COSS1651102	p.F457L	Missense	457	F	P51813
achelix	COSMIC	BMX	660	1079	carcinoma_thyroid	COSS2635093	p.D455Y	Missense	455	D	P51813
A_loop	COSMIC	BMX	660	1079	carcinoma_lung	COSS1765233	p.S553C	Missense	553	S	P51813
A_loop	COSMIC	BMX	660	1079	glioma_central_nervous_system	COSS2262769	p.F555I	Missense	555	F	P51813
A_loop	COSMIC	BMX	660	1079	carcinoma_endometrium	COSS2198283	p.F574C	Missense	574	F	P51813
A_loop	COSMIC	SRC	6714	11283	other_liver	COSS2747007	p.Y419*	Nonsense	419	Y	P12931
achelix	COSMIC	BMX	660	1079	carcinoma_endometrium	COSS1783406	p.F457L	Missense	457	F	P51813
G_loop	COSMIC	BMX	660	1079	malignant_melanoma_skin	COSS2013714	p.G429E	Missense	429	G	P51813
Gatekeeper	COSMIC	SRC	6714	11283	carcinoma_large_intestine	COSS2816769	p.T341M	Missense	341	T	P12931
Gatekeeper	COSMIC	SRC	6714	11283	carcinoma_large_intestine	COSS2803846	p.T341M	Missense	341	T	P12931
A_loop	COSMIC	SRC	6714	11283	carcinoma_large_intestine	COSS2296255	p.D407N	Missense	407	D	P12931
A_loop	COSMIC	SRC	6714	11283	carcinoma_stomach	COSS2765676	p.D407Wfs*51	Frameshift	407	D	P12931
G_loop	COSMIC	SRC	6714	11283	carcinoma_kidney	COSS2722194	p.V284Cfs*17	Frameshift	284	V	P12931
achelix	COSMIC	SRC	6714	11283	carcinoma_stomach	COSS2473945	p.M317K	Missense	317	M	P12931
A_loop	COSMIC	SRC	6714	11283	carcinoma_ovary	COSS1475116	p.D407H	Missense	407	D	P12931
G_loop	COSMIC	SRC	6714	11283	glioma_central_nervous_system	COSS2120367	p.Q278E	Missense	278	Q	P12931
A_loop	COSMIC	SRC	6714	11283	carcinoma_urinary_tract	COSS2722227	p.A421V	Missense	421	A	P12931
Gatekeeper	COSMIC	SRC	6714	11283	carcinoma_lung	COSS1759395	p.T341R	Missense	341	T	P12931
Gatekeeper	COSMIC	SRC	6714	11283	carcinoma_large_intestine	COSS2658398	p.T341M	Missense	341	T	P12931
achelix	COSMIC	SRC	6714	11283	carcinoma_lung	COSS2194868	p.Q312H	Missense	312	Q	P12931
achelix	COSMIC	SRC	6714	11283	carcinoma_lung	COSS2723590	p.Q312H	Missense	312	Q	P12931
A_loop	COSMIC	SRC	6714	11283	carcinoma_large_intestine	COSS2658233	p.D407N	Missense	407	D	P12931
A_loop	COSMIC	PRKCE	5581	9401	malignant_melanoma_skin	COSS2492730	p.G552E	Missense	552	G	Q02156
achelix	COSMIC	SRC	6714	11283	malignant_melanoma_skin	COSS2721770	p.P307S	Missense	307	P	P12931
A_loop	COSMIC	SRC	6714	11283	carcinoma_lung	COSS1781347	p.G424C	Missense	424	G	P12931
achelix	COSMIC	SRC	6714	11283	carcinoma_prostate	COSS2575118	p.E313*	Nonsense	313	E	P12931
A_loop	COSMIC	SRC	6714	11283	carcinoma_biliary_tract	COSS2321251	p.P428T	Missense	428	P	P12931
A_loop	COSMIC	SRC	6714	11283	carcinoma_breast	COSS2807286	p.Y419H	Missense	419	Y	P12931
A_loop	COSMIC	PRKCE	5581	9401	carcinoma_biliary_tract	COSS2459910	p.V562A	Missense	562	V	Q02156
A_loop	COSMIC	PRKCE	5581	9401	carcinoma_lung	COSS2195172	p.G569E	Missense	569	G	Q02156
A_loop	COSMIC	OXSR1	9943	8508	carcinoma_stomach	COSS2263036	p.D176G	Missense	176	D	O95747
A_loop	COSMIC	OXSR1	9943	8508	carcinoma_lung	COSS1780322	p.V187A	Missense	187	V	O95747
A_loop	COSMIC	OXSR1	9943	8508	carcinoma_breast	COSS2187850	p.T189P	Missense	189	T	O95747
achelix	COSMIC	OXSR1	9943	8508	carcinoma_endometrium	COSS2198411	p.D58N	Missense	58	D	O95747
G_loop	COSMIC	OXSR1	9943	8508	malignant_melanoma_skin	COSS2121524	p.G26V	Missense	26	G	O95747
A_loop	COSMIC	OXSR1	9943	8508	carcinoma_large_intestine	COSS2301965	p.L171*	Frameshift	171	L	O95747
A_loop	COSMIC	OXSR1	9943	8508	other_liver	COSS2634346	p.A163V	Missense	163	A	O95747
A_loop	COSMIC	OXSR1	9943	8508	carcinoma_stomach	COSS2197881	p.G188D	Missense	188	G	O95747
A_loop	COSMIC	OXSR1	9943	8508	carcinoma_large_intestine	COSS1766750	p.A163T	Missense	163	A	O95747
A_loop	COSMIC	OXSR1	9943	8508	carcinoma_stomach	COSS2747458	p.L171*	Nonsense	171	L	O95747
A_loop	COSMIC	OXSR1	9943	8508	carcinoma_large_intestine	COSS1651153	p.L171Ffs*6	Frameshift	171	L	O95747
A_loop	COSMIC	OXSR1	9943	8508	carcinoma_lung	COSS2478820	p.G188V	Missense	188	G	O95747
A_loop	COSMIC	OXSR1	9943	8508	carcinoma_lung	COSS2195042	p.T173I	Missense	173	T	O95747
achelix	COSMIC	OXSR1	9943	8508	carcinoma_endometrium	COSS1783387	p.I64N	Missense	64	I	O95747
A_loop	COSMIC	NEK6	10783	7749	carcinoma_large_intestine	COSS2658321	p.A203T	Missense	203	A	Q9HC98
A_loop	COSMIC	NEK6	10783	7749	carcinoma_oesophagus	COSS1890952	p.T201N	Missense	201	T	Q9HC98
A_loop	COSMIC	MAPK7	5598	6880	carcinoma_upper_aerodigestive_tract	COSS2296302	p.R205P	Missense	205	R	Q13164
A_loop	COSMIC	PRKG2	5593	9416	carcinoma_stomach	COSS2198156	p.C611Y	Missense	611	C	Q13237
A_loop	COSMIC	MAPK7	5598	6880	carcinoma_upper_aerodigestive_tract	COSS2296300	p.R205P	Missense	205	R	Q13164
G_loop	COSMIC	MAPK7	5598	6880	carcinoma_lung	COSS1783181	p.G64V	Missense	64	G	Q13164
A_loop	COSMIC	MAPK7	5598	6880	carcinoma_endometrium	COSS2198328	p.A212T	Missense	212	A	Q13164
A_loop	COSMIC	MAPK7	5598	6880	carcinoma_upper_aerodigestive_tract	COSS2296295	p.R205P	Missense	205	R	Q13164
A_loop	COSMIC	MAPK7	5598	6880	carcinoma_upper_aerodigestive_tract	COSS2296296	p.R205P	Missense	205	R	Q13164
A_loop	COSMIC	MAPK7	5598	6880	carcinoma_endometrium	COSS1783335	p.P211S	Missense	211	P	Q13164
A_loop	COSMIC	MAPK7	5598	6880	carcinoma_upper_aerodigestive_tract	COSS2296298	p.R205P	Missense	205	R	Q13164
A_loop	COSMIC	MAPK7	5598	6880	carcinoma_upper_aerodigestive_tract	COSS2296306	p.R205P	Missense	205	R	Q13164
A_loop	COSMIC	MAPK7	5598	6880	carcinoma_upper_aerodigestive_tract	COSS2296307	p.R205P	Missense	205	R	Q13164
A_loop	COSMIC	MAPK7	5598	6880	carcinoma_stomach	COSS2198083	p.A223V	Missense	223	A	Q13164
A_loop	COSMIC	MAPK7	5598	6880	carcinoma_stomach	COSS2197874	p.T224M	Missense	224	T	Q13164
A_loop	COSMIC	NEK6	10783	7749	carcinoma_large_intestine	COSS2296176	p.A203T	Missense	203	A	Q9HC98
A_loop	COSMIC	MAPK7	5598	6880	carcinoma_upper_aerodigestive_tract	COSS2296303	p.R205P	Missense	205	R	Q13164
A_loop	COSMIC	MAPK7	5598	6880	carcinoma_upper_aerodigestive_tract	COSS2296297	p.R205P	Missense	205	R	Q13164
A_loop	COSMIC	MAPK7	5598	6880	carcinoma_upper_aerodigestive_tract	COSS2296308	p.R205P	Missense	205	R	Q13164
achelix	COSMIC	MAPK7	5598	6880	carcinoma_biliary_tract	COSS2459936	p.R98Q	Missense	98	R	Q13164
A_loop	COSMIC	MAPK7	5598	6880	carcinoma_upper_aerodigestive_tract	COSS2296292	p.R205P	Missense	205	R	Q13164
A_loop	COSMIC	MAPK7	5598	6880	malignant_melanoma_NS	COSS2492876	p.R205C	Missense	205	R	Q13164
A_loop	COSMIC	MAPK7	5598	6880	carcinoma_upper_aerodigestive_tract	COSS2296309	p.R205P	Missense	205	R	Q13164
G_loop	COSMIC	MAPK7	5598	6880	carcinoma_skin	COSS2292480	p.A65V	Missense	65	A	Q13164
A_loop	COSMIC	MAPK7	5598	6880	carcinoma_upper_aerodigestive_tract	COSS2296299	p.R205P	Missense	205	R	Q13164
A_loop	COSMIC	MAPK7	5598	6880	carcinoma_upper_aerodigestive_tract	COSS2296312	p.R205P	Missense	205	R	Q13164
A_loop	COSMIC	MAPK7	5598	6880	carcinoma_upper_aerodigestive_tract	COSS2385828	p.W226*	Nonsense	226	W	Q13164
A_loop	COSMIC	NEK6	10783	7749	carcinoma_breast	COSS1899953	p.R195H	Missense	195	R	Q9HC98
A_loop	COSMIC	MAPK7	5598	6880	carcinoma_upper_aerodigestive_tract	COSS2296301	p.R205P	Missense	205	R	Q13164
A_loop	COSMIC	MAPK7	5598	6880	carcinoma_upper_aerodigestive_tract	COSS2296290	p.R205P	Missense	205	R	Q13164
A_loop	COSMIC	MAPK7	5598	6880	carcinoma_upper_aerodigestive_tract	COSS2296311	p.R205P	Missense	205	R	Q13164
A_loop	COSMIC	MAPK7	5598	6880	carcinoma_upper_aerodigestive_tract	COSS2296291	p.R205P	Missense	205	R	Q13164
A_loop	COSMIC	MAPK7	5598	6880	carcinoma_upper_aerodigestive_tract	COSS2296305	p.R205P	Missense	205	R	Q13164
A_loop	COSMIC	MAPK7	5598	6880	carcinoma_upper_aerodigestive_tract	COSS2296310	p.R205P	Missense	205	R	Q13164
achelix	COSMIC	MAPK7	5598	6880	carcinoma_lung	COSS1780063	p.R98Q	Missense	98	R	Q13164
A_loop	COSMIC	MAPK7	5598	6880	carcinoma_breast	COSS2187821	p.T224M	Missense	224	T	Q13164
A_loop	COSMIC	MAPK7	5598	6880	glioma_central_nervous_system	COSS2491104	p.R205P	Missense	205	R	Q13164
A_loop	COSMIC	MAPK7	5598	6880	carcinoma_upper_aerodigestive_tract	COSS2296293	p.R205P	Missense	205	R	Q13164
A_loop	COSMIC	MAPK7	5598	6880	glioma_central_nervous_system	COSS2664382	p.Y216*	Nonsense	216	Y	Q13164
A_loop	COSMIC	NEK6	10783	7749	carcinoma_large_intestine	COSS2658361	p.R195H	Missense	195	R	Q9HC98
A_loop	COSMIC	NEK6	10783	7749	carcinoma_large_intestine	COSS2658286	p.A203T	Missense	203	A	Q9HC98
A_loop	COSMIC	PRKG2	5593	9416	carcinoma_large_intestine	COSS2293723	p.A598V	Missense	598	A	Q13237
A_loop	COSMIC	PRKG2	5593	9416	haematopoietic_neoplasm_haematopoietic_and_lymphoid_tissue	COSS1650318	p.G596E	Missense	596	G	Q13237
A_loop	COSMIC	AKT1	207	391	haematopoietic_neoplasm_haematopoietic_and_lymphoid_tissue	COSS2108146	p.M306T	Missense	306	M	P31749
achelix	COSMIC	AKT1	207	391	carcinoma_pancreas	COSS2340707	p.V185D	Missense	185	V	P31749
A_loop	COSMIC	AKT1	207	391	carcinoma_large_intestine	COSS2716848	p.T291A	Missense	291	T	P31749
G_loop	COSMIC	AKT1	207	391	carcinoma_oesophagus	COSS2479555	p.G162S	Missense	162	G	P31749
A_loop	COSMIC	AKT1	207	391	carcinoma_lung	COSS1863699	p.M306L	Missense	306	M	P31749
G_loop	COSMIC	AKT1	207	391	glioma_central_nervous_system	COSS2813454	p.G162S	Missense	162	G	P31749
A_loop	COSMIC	AKT1	207	391	carcinoma_urinary_tract	COSS2714499	p.M306I	Missense	306	M	P31749
A_loop	COSMIC	EPHB3	2049	3394	malignant_melanoma_skin	COSS2121655	p.S795F	Missense	795	S	P54753
G_loop	COSMIC	EPHB3	2049	3394	carcinoma_prostate	COSS1689668	p.I639N	Missense	639	I	P54753
G_loop	COSMIC	EPHB3	2049	3394	carcinoma_endometrium	COSS2198328	p.G640R	Missense	640	G	P54753
achelix	COSMIC	EPHB3	2049	3394	carcinoma_urinary_tract	COSS2097261	p.E673K	Missense	673	E	P54753
achelix	COSMIC	AKT1	207	391	carcinoma_large_intestine	COSS2301973	p.V185A	Missense	185	V	P31749
G_loop	COSMIC	AKT1	207	391	glioma_central_nervous_system	COSS2813453	p.G162S	Missense	162	G	P31749
achelix	COSMIC	EPHB3	2049	3394	malignant_melanoma_skin	COSS2121578	p.E673D	Missense	673	E	P54753
achelix	COSMIC	EPHB3	2049	3394	malignant_melanoma_skin	COSS2439331	p.D678N	Missense	678	D	P54753
achelix	COSMIC	EPHB3	2049	3394	carcinoma_urinary_tract	COSS2186445	p.E673K	Missense	673	E	P54753
A_loop	COSMIC	EPHB3	2049	3394	carcinoma_lung	COSS2385664	p.G797C	Missense	797	G	P54753
achelix	COSMIC	EPHB3	2049	3394	carcinoma_stomach	COSS2457372	p.R677W	Missense	677	R	P54753
A_loop	COSMIC	EPHB3	2049	3394	carcinoma_lung	COSS2744867	p.K799N	Missense	799	K	P54753
achelix	COSMIC	EPHB3	2049	3394	carcinoma_endometrium	COSS2198436	p.E673K	Missense	673	E	P54753
achelix	COSMIC	AKT1	207	391	carcinoma_lung	COSS2723276	p.A188G	Missense	188	A	P31749
achelix	COSMIC	EPHB3	2049	3394	other_liver	COSS2634102	p.R674K	Missense	674	R	P54753
achelix	COSMIC	EPHB3	2049	3394	carcinoma_lung	COSS1765252	p.R677Gfs*4	Frameshift	677	R	P54753
achelix	COSMIC	EPHB3	2049	3394	carcinoma_large_intestine	COSS1766769	p.A683T	Missense	683	A	P54753
achelix	COSMIC	EPHB3	2049	3394	carcinoma_large_intestine	COSS2746130	p.R674S	Missense	674	R	P54753
A_loop	COSMIC	EPHB3	2049	3394	malignant_melanoma_skin	COSS2185962	p.S795F	Missense	795	S	P54753
G_loop	COSMIC	EPHB3	2049	3394	carcinoma_stomach	COSS2339970	p.V638A	Missense	638	V	P54753
G_loop	COSMIC	EPHB3	2049	3394	malignant_melanoma_skin	COSS2121624	p.G645W	Missense	645	G	P54753
A_loop	COSMIC	EPHB3	2049	3394	carcinoma_skin	COSS2292469	p.G798R	Missense	798	G	P54753
A_loop	COSMIC	EPHB3	2049	3394	carcinoma_oesophagus	COSS2456909	p.R781C	Missense	781	R	P54753
achelix	COSMIC	EPHB3	2049	3394	carcinoma_pancreas	COSS2121124	p.G687C	Missense	687	G	P54753
A_loop	COSMIC	EPHB3	2049	3394	carcinoma_endometrium	COSS2198260	p.T791A	Missense	791	T	P54753
A_loop	COSMIC	AKT1	207	391	carcinoma_large_intestine	COSS2795298	p.T312I	Missense	312	T	P31749
achelix	COSMIC	EPHB3	2049	3394	malignant_melanoma_skin	COSS2121499	p.M686I	Missense	686	M	P54753
A_loop	COSMIC	EPHB3	2049	3394	carcinoma_skin	COSS2292472	p.S780F	Missense	780	S	P54753
A_loop	COSMIC	EPHB3	2049	3394	malignant_melanoma_skin	COSS2121669	p.L796M	Missense	796	L	P54753
achelix	COSMIC	EPHB3	2049	3394	lymphoid_neoplasm_haematopoietic_and_lymphoid_tissue	COSS2488645	p.R677W	Missense	677	R	P54753
A_loop	COSMIC	EPHB3	2049	3394	carcinoma_endometrium	COSS2198485	p.R803C	Missense	803	R	P54753
A_loop	COSMIC	EPHB3	2049	3394	malignant_melanoma_skin	COSS2121618	p.S788F	Missense	788	S	P54753
A_loop	COSMIC	EPHB3	2049	3394	carcinoma_large_intestine	COSS2658295	p.R803H	Missense	803	R	P54753
A_loop	COSMIC	EPHB3	2049	3394	carcinoma_lung	COSS2195220	p.D785G	Missense	785	D	P54753
A_loop	COSMIC	AKT1	207	391	adenoma_large_intestine	COSS2795239	p.T312I	Missense	312	T	P31749
A_loop	COSMIC	EPHB3	2049	3394	malignant_melanoma_skin	COSS2121617	p.P787S	Missense	787	P	P54753
G_loop	COSMIC	EPHB3	2049	3394	carcinoma_upper_aerodigestive_tract	COSS2339277	p.E643D	Missense	643	E	P54753
A_loop	COSMIC	EPHB3	2049	3394	carcinoma_lung	COSS1913992	p.G778C	Missense	778	G	P54753
A_loop	COSMIC	EPHB3	2049	3394	carcinoma_skin	COSS2292461	p.S788F	Missense	788	S	P54753
A_loop	COSMIC	EPHB3	2049	3394	carcinoma_urinary_tract	COSS2340129	p.D776Tfs*35	Frameshift	776	D	P54753
A_loop	COSMIC	EPHB3	2049	3394	carcinoma_endometrium	COSS2198284	p.R781H	Missense	781	R	P54753
A_loop	COSMIC	EPHB3	2049	3394	malignant_melanoma_skin	COSS2121688	p.S775L	Missense	775	S	P54753
A_loop	COSMIC	AKT1	207	391	carcinoma_breast	COSS2716656	p.T291I	Missense	291	T	P31749
A_loop	COSMIC	EPHB3	2049	3394	carcinoma_stomach	COSS2198108	p.D789N	Missense	789	D	P54753
A_loop	COSMIC	AKT1	207	391	malignant_melanoma_skin	COSS2121552	p.G311D	Missense	311	G	P31749
A_loop	COSMIC	AKT1	207	391	haematopoietic_neoplasm_haematopoietic_and_lymphoid_tissue	COSS2750908	p.G303S	Missense	303	G	P31749
A_loop	COSMIC	AKT1	207	391	carcinoma_large_intestine	COSS2658517	p.T291I	Missense	291	T	P31749
G_loop	COSMIC	AKT1	207	391	other_liver	COSS2634356	p.G159D	Missense	159	G	P31749
G_loop	COSMIC	AKT1	207	391	carcinoid-endocrine_tumour_pancreas	COSS2653759	p.G157S	Missense	157	G	P31749
A_loop	COSMIC	AKT1	207	391	carcinoma_large_intestine	COSS2795261	p.T312I	Missense	312	T	P31749
A_loop	COSMIC	AKT1	207	391	carcinoma_breast	COSS1768221	p.D292E	Missense	292	D	P31749
G_loop	COSMIC	HCK	3055	4840	carcinoma_lung	COSS2480819	p.G269*	Nonsense	269	G	P08631
Gatekeeper	COSMIC	HCK	3055	4840	carcinoma_breast	COSS2807289	p.T333R	Missense	333	T	P08631
G_loop	COSMIC	HCK	3055	4840	carcinoma_stomach	COSS2197883	p.G274R	Missense	274	G	P08631
G_loop	COSMIC	HCK	3055	4840	carcinoma_large_intestine	COSS2658407	p.Q272K	Missense	272	Q	P08631
Gatekeeper	COSMIC	HCK	3055	4840	carcinoma_endometrium	COSS2198308	p.T333M	Missense	333	T	P08631
achelix	COSMIC	HCK	3055	4840	carcinoma_cervix	COSS2193411	p.E305Q	Missense	305	E	P08631
G_loop	COSMIC	HCK	3055	4840	carcinoma_lung	COSS1759195	p.G269*	Nonsense	269	G	P08631
achelix	COSMIC	HCK	3055	4840	carcinoma_ovary	COSS2196344	p.V308M	Missense	308	V	P08631
G_loop	COSMIC	HCK	3055	4840	malignant_melanoma_skin	COSS2121688	p.G271E	Missense	271	G	P08631
achelix	COSMIC	AKT2	208	392	carcinoma_stomach	COSS2197906	p.A190T	Missense	190	A	P31751
Gatekeeper	COSMIC	AKT2	208	392	carcinoma_kidney	COSS1980760	p.M229T	Missense	229	M	P31751
G_loop	COSMIC	AKT2	208	392	malignant_melanoma_skin	COSS2727222	p.T162I	Missense	162	T	P31751
Gatekeeper	COSMIC	AKT2	208	392	carcinoma_lung	COSS2723657	p.M229V	Missense	229	M	P31751
G_loop	COSMIC	AKT2	208	392	malignant_melanoma_skin	COSS2121626	p.G161V	Missense	161	G	P31751
achelix	COSMIC	CAMK4	814	1464	carcinoma_large_intestine	COSS2658231	p.L93I	Missense	93	L	Q16566
achelix	COSMIC	CAMK4	814	1464	carcinoma_endometrium	COSS2340127	p.R95H	Missense	95	R	Q16566
achelix	COSMIC	CAMK4	814	1464	carcinoma_large_intestine	COSS1650953	p.L93I	Missense	93	L	Q16566
achelix	COSMIC	CAMK4	814	1464	carcinoma_stomach	COSS2198128	p.L93R	Missense	93	L	Q16566
achelix	COSMIC	CAMK4	814	1464	carcinoma_urinary_tract	COSS1898137	p.R95C	Missense	95	R	Q16566
A_loop	COSMIC	MAP4K1	11184	6863	carcinoma_prostate	COSS2467299	p.F156I	Missense	156	F	Q92918
A_loop	COSMIC	MAP4K1	11184	6863	carcinoma_stomach	COSS2198156	p.R169H	Missense	169	R	Q92918
achelix	COSMIC	CAMK4	814	1464	carcinoma_lung	COSS2662340	p.L93F	Missense	93	L	Q16566
A_loop	COSMIC	MAP4K1	11184	6863	carcinoma_lung	COSS1914028	p.A164D	Missense	164	A	Q92918
A_loop	COSMIC	MAP4K1	11184	6863	carcinoma_stomach	COSS2198083	p.R169H	Missense	169	R	Q92918
A_loop	COSMIC	MAP4K1	11184	6863	carcinoma_skin	COSS2521266	p.R169C	Missense	169	R	Q92918
A_loop	COSMIC	MAP4K1	11184	6863	carcinoma_lung	COSS2662346	p.G174W	Missense	174	G	Q92918
achelix	COSMIC	CAMK4	814	1464	malignant_melanoma_skin	COSS2121583	p.L93F	Missense	93	L	Q16566
A_loop	COSMIC	MAP4K1	11184	6863	carcinoma_breast	COSS2187761	p.Y177*	Nonsense	177	Y	Q92918
achelix	COSMIC	CAMK4	814	1464	malignant_melanoma_skin	COSS2013613	p.L93F	Missense	93	L	Q16566
A_loop	COSMIC	MAP4K1	11184	6863	carcinoma_large_intestine	COSS2658789	p.R169H	Missense	169	R	Q92918
A_loop	COSMIC	MAP4K1	11184	6863	carcinoma_urinary_tract	COSS2193252	p.R169C	Missense	169	R	Q92918
achelix	COSMIC	CAMK4	814	1464	carcinoma_kidney	COSS1980758	p.L94P	Missense	94	L	Q16566
A_loop	COSMIC	MAP4K1	11184	6863	glioma_central_nervous_system	COSS2120272	p.R169C	Missense	169	R	Q92918
achelix	COSMIC	CAMK4	814	1464	carcinoma_endometrium	COSS2263446	p.L93I	Missense	93	L	Q16566
G_loop	COSMIC	PRKCI	5584	9404	carcinoma_large_intestine	COSS1651125	p.Y265*	Nonsense	265	Y	P41743
achelix	COSMIC	PRKCI	5584	9404	carcinoma_stomach	COSS2198045	p.E288Rfs*4	Frameshift	288	E	P41743
G_loop	COSMIC	PRKCI	5584	9404	carcinoma_large_intestine	COSS1651201	p.Y265*	Nonsense	265	Y	P41743
achelix	COSMIC	PRKCI	5584	9404	carcinoma_cervix	COSS2262721	p.E288Q	Missense	288	E	P41743
G_loop	COSMIC	PRKCI	5584	9404	carcinoma_stomach	COSS2339761	p.S264R	Missense	264	S	P41743
G_loop	COSMIC	PRKCI	5584	9404	carcinoma_large_intestine	COSS1651011	p.Y265*	Nonsense	265	Y	P41743
G_loop	COSMIC	PRKCI	5584	9404	carcinoma_skin	COSS2292460	p.G261R	Missense	261	G	P41743
G_loop	COSMIC	PRKCI	5584	9404	carcinoma_large_intestine	COSS1651072	p.Y265*	Nonsense	265	Y	P41743
G_loop	COSMIC	PRKCI	5584	9404	carcinoma_large_intestine	COSS1901051	p.Y265*	Nonsense	265	Y	P41743
G_loop	COSMIC	PRKCI	5584	9404	carcinoma_large_intestine	COSS1651218	p.Y265*	Nonsense	265	Y	P41743
G_loop	COSMIC	PRKCI	5584	9404	carcinoma_large_intestine	COSS1651071	p.Y265*	Nonsense	265	Y	P41743
G_loop	COSMIC	PRKCI	5584	9404	carcinoma_large_intestine	COSS1651233	p.Y265*	Nonsense	265	Y	P41743
achelix	COSMIC	PRKCI	5584	9404	carcinoma_large_intestine	COSS2296243	p.E288*	Nonsense	288	E	P41743
A_loop	COSMIC	TEC	7006	11719	malignant_melanoma_skin	COSS2339479	p.M510I	Missense	510	M	P42680
A_loop	COSMIC	TEC	7006	11719	carcinoma_large_intestine	COSS1651162	p.P528S	Missense	528	P	P42680
A_loop	COSMIC	TEC	7006	11719	carcinoma_stomach	COSS2309651	p.Y519C	Missense	519	Y	P42680
A_loop	COSMIC	TEC	7006	11719	carcinoma_lung	COSS2480880	p.Y513C	Missense	513	Y	P42680
A_loop	COSMIC	TEC	7006	11719	malignant_melanoma_skin	COSS2121620	p.Q518K	Missense	518	Q	P42680
A_loop	COSMIC	TEC	7006	11719	carcinoma_lung	COSS2776227	p.M510I	Missense	510	M	P42680
A_loop	COSMIC	TEC	7006	11719	carcinoma_breast	COSS1900025	p.S522A	Missense	522	S	P42680
A_loop	COSMIC	TEC	7006	11719	malignant_melanoma_skin	COSS1551877	p.G509E	Missense	509	G	P42680
A_loop	COSMIC	TEC	7006	11719	carcinoma_lung	COSS1765194	p.D517E	Missense	517	D	P42680
A_loop	COSMIC	TEC	7006	11719	carcinoma_large_intestine	COSS2296249	p.G509*	Nonsense	509	G	P42680
A_loop	COSMIC	TEC	7006	11719	carcinoma_large_intestine	COSS2302003	p.G509*	Nonsense	509	G	P42680
A_loop	COSMIC	TEC	7006	11719	malignant_melanoma_skin	COSS2121569	p.K530R	Missense	530	K	P42680
G_loop	COSMIC	PLK4	10733	11397	carcinoma_skin	COSS2521267	p.G21R	Missense	21	G	O00444
achelix	COSMIC	PLK4	10733	11397	carcinoma_oesophagus	COSS2479527	p.K45N	Missense	45	K	O00444
G_loop	COSMIC	PLK4	10733	11397	carcinoma_large_intestine	COSS2302010	p.F23Y	Missense	23	F	O00444
G_loop	COSMIC	PLK4	10733	11397	carcinoma_liver	COSS2194673	p.G19C	Missense	19	G	O00444
Gatekeeper	COSMIC	PLK4	10733	11397	carcinoma_urinary_tract	COSS2193280	p.L89S	Missense	89	L	O00444
G_loop	COSMIC	MAPKAPK3	7867	6888	carcinoma_large_intestine	COSS2658309	p.G53S	Missense	53	G	Q16644
A_loop	COSMIC	MAPKAPK3	7867	6888	carcinoma_large_intestine	COSS1651034	p.N197Mfs*58	Frameshift	197	N	Q16644
A_loop	COSMIC	MAPKAPK3	7867	6888	other_liver	COSS2746767	p.P202S	Missense	202	P	Q16644
achelix	COSMIC	MAPKAPK3	7867	6888	carcinoma_thyroid	COSS2745046	p.P79H	Missense	79	P	Q16644
A_loop	COSMIC	MAPKAPK3	7867	6888	carcinoma_endometrium	COSS1783494	p.D187N	Missense	187	D	Q16644
achelix	COSMIC	MAPKAPK3	7867	6888	carcinoma_endometrium	COSS2198433	p.W89*	Nonsense	89	W	Q16644
achelix	COSMIC	MAPKAPK3	7867	6888	carcinoma_upper_aerodigestive_tract	COSS2340476	p.P79T	Missense	79	P	Q16644
A_loop	COSMIC	MAPKAPK3	7867	6888	carcinoma_large_intestine	COSS2658238	p.D187N	Missense	187	D	Q16644
A_loop	COSMIC	MAPKAPK3	7867	6888	carcinoma_skin	COSS2521291	p.A198V	Missense	198	A	Q16644
achelix	COSMIC	MAPKAPK3	7867	6888	carcinoma_lung	COSS2194874	p.Q90E	Missense	90	Q	Q16644
achelix	COSMIC	MAPKAPK3	7867	6888	malignant_melanoma_NS	COSS2513797	p.Q90P	Missense	90	Q	Q16644
achelix	COSMIC	MAPKAPK3	7867	6888	carcinoma_thyroid	COSS2635097	p.P79H	Missense	79	P	Q16644
achelix	COSMIC	MAPKAPK3	7867	6888	carcinoma_lung	COSS1782368	p.K80*	Nonsense	80	K	Q16644
achelix	COSMIC	MAPKAPK3	7867	6888	glioma_central_nervous_system	COSS2307370	p.A91Lfs*56	Frameshift	91	A	Q16644
A_loop	COSMIC	MAPKAPK3	7867	6888	carcinoma_kidney	COSS2370239	p.N197Kfs*16	Frameshift	197	N	Q16644
A_loop	COSMIC	MAST3	23031	19036	carcinoma_stomach	COSS2197956	p.T543M	Missense	543	T	O60307
A_loop	COSMIC	MAST3	23031	19036	carcinoma_lung	COSS2662279	p.P544L	Missense	544	P	O60307
A_loop	COSMIC	MAST3	23031	19036	malignant_melanoma_skin	COSS2439360	p.L516F	Missense	516	L	O60307
A_loop	COSMIC	MAST3	23031	19036	carcinoma_breast	COSS1899985	p.T543M	Missense	543	T	O60307
A_loop	COSMIC	MAST3	23031	19036	carcinoma_stomach	COSS2198132	p.T543M	Missense	543	T	O60307
A_loop	COSMIC	CDKL5	6792	11411	carcinoma_thyroid	COSS2746531	p.E170G	Missense	170	E	O76039
achelix	COSMIC	CDKL5	6792	11411	carcinoma_large_intestine	COSS2658231	p.R59*	Nonsense	59	R	O76039
achelix	COSMIC	CDKL5	6792	11411	carcinoma_endometrium	COSS1783352	p.T56M	Missense	56	T	O76039
achelix	COSMIC	CDKL5	6792	11411	malignant_melanoma_skin	COSS2121676	p.R59L	Missense	59	R	O76039
A_loop	COSMIC	CDKL5	6792	11411	carcinoma_pancreas	COSS2341036	p.R158P	Missense	158	R	O76039
A_loop	COSMIC	CDKL5	6792	11411	carcinoma_liver	COSS2386076	p.V172I	Missense	172	V	O76039
A_loop	COSMIC	CDKL5	6792	11411	carcinoma_endometrium	COSS2198308	p.R158C	Missense	158	R	O76039
achelix	COSMIC	CDKL5	6792	11411	carcinoma_endometrium	COSS1783533	p.R59Q	Missense	59	R	O76039
achelix	COSMIC	CDKL5	6792	11411	carcinoma_endometrium	COSS1783388	p.T56M	Missense	56	T	O76039
A_loop	COSMIC	CDKL5	6792	11411	carcinoma_kidney	COSS2690085	p.N165H	Missense	165	N	O76039
achelix	COSMIC	CDKL5	6792	11411	carcinoma_lung	COSS2195134	p.R59*	Nonsense	59	R	O76039
achelix	COSMIC	CDKL5	6792	11411	Ewings_sarcoma-peripheral_primitive_neuroectodermal_tumour_bone	COSS2294584	p.R65Q	Missense	65	R	O76039
achelix	COSMIC	CDKL5	6792	11411	malignant_melanoma_skin	COSS2121792	p.R59L	Missense	59	R	O76039
achelix	COSMIC	CDKL5	6792	11411	carcinoma_large_intestine	COSS1651067	p.R59*	Nonsense	59	R	O76039
A_loop	COSMIC	CDKL5	6792	11411	haematopoietic_neoplasm_haematopoietic_and_lymphoid_tissue	COSS1650318	p.G163R	Missense	163	G	O76039
A_loop	COSMIC	CDKL5	6792	11411	carcinoma_upper_aerodigestive_tract	COSS2193700	p.L160R	Missense	160	L	O76039
achelix	COSMIC	CDKL5	6792	11411	carcinoma_ovary	COSS1716842	p.R59*	Nonsense	59	R	O76039
A_loop	COSMIC	CDKL5	6792	11411	carcinoma_breast	COSS1779393	p.S161T	Missense	161	S	O76039
achelix	COSMIC	CDKL5	6792	11411	carcinoma_lung	COSS2195025	p.M63I	Missense	63	M	O76039
achelix	COSMIC	SRPK1	6732	11305	carcinoma_thyroid	COSS2635094	p.E124K	Missense	124	E	Q96SB4
achelix	COSMIC	SRPK1	6732	11305	carcinoma_endometrium	COSS1783519	p.R132H	Missense	132	R	Q96SB4
achelix	COSMIC	SRPK1	6732	11305	glioma_central_nervous_system	COSS1337878	p.A121G	Missense	121	A	Q96SB4
A_loop	COSMIC	SRPK1	6732	11305	carcinoma_pancreas	COSS2818005	p.W503L	Missense	503	W	Q96SB4
achelix	COSMIC	SRPK1	6732	11305	carcinoma_thyroid	COSS2745043	p.E124K	Missense	124	E	Q96SB4
A_loop	COSMIC	SRPK1	6732	11305	carcinoma_lung	COSS2776336	p.K506R	Missense	506	K	Q96SB4
A_loop	COSMIC	FLT4	2324	3767	carcinoma_oesophagus	COSS2722455	p.P1077A	Missense	1077	P	P35916
A_loop	COSMIC	FLT4	2324	3767	carcinoma_urinary_tract	COSS2186442	p.Y1068*	Nonsense	1068	Y	P35916
achelix	COSMIC	SRPK1	6732	11305	carcinoma_prostate	COSS2575073	p.R132H	Missense	132	R	Q96SB4
A_loop	COSMIC	FLT4	2324	3767	carcinoma_stomach	COSS2765650	p.R1075W	Missense	1075	R	P35916
A_loop	COSMIC	FLT4	2324	3767	carcinoma_upper_aerodigestive_tract	COSS2747066	p.D1067N	Missense	1067	D	P35916
A_loop	COSMIC	FLT4	2324	3767	carcinoma_stomach	COSS2747538	p.Y1063H	Missense	1063	Y	P35916
A_loop	COSMIC	FLT4	2324	3767	carcinoma_lung	COSS1782609	p.G1072S	Missense	1072	G	P35916
achelix	COSMIC	SRPK1	6732	11305	malignant_melanoma_skin	COSS2262877	p.E124*	Nonsense	124	E	Q96SB4
A_loop	COSMIC	FLT4	2324	3767	carcinoma_stomach	COSS2198040	p.R1060Q	Missense	1060	R	P35916
A_loop	COSMIC	FLT4	2324	3767	carcinoma_large_intestine	COSS1651259	p.R1070L	Missense	1070	R	P35916
A_loop	COSMIC	FLT4	2324	3767	malignant_melanoma_skin	COSS2466891	p.G1072S	Missense	1072	G	P35916
A_loop	COSMIC	FLT4	2324	3767	carcinoma_large_intestine	COSS1651184	p.R1060W	Missense	1060	R	P35916
A_loop	COSMIC	FLT4	2324	3767	malignant_melanoma_skin	COSS2262880	p.F1056C	Missense	1056	F	P35916
A_loop	COSMIC	FLT4	2324	3767	carcinoma_stomach	COSS2747995	p.R1070H	Missense	1070	R	P35916
A_loop	COSMIC	FLT4	2324	3767	malignant_melanoma_skin	COSS2121699	p.D1061N	Missense	1061	D	P35916
A_loop	COSMIC	FLT4	2324	3767	carcinoma_prostate	COSS2575099	p.R1075Q	Missense	1075	R	P35916
A_loop	COSMIC	FLT4	2324	3767	carcinoma_lung	COSS2699392	p.L1058F	Missense	1058	L	P35916
A_loop	COSMIC	FLT4	2324	3767	carcinoma_stomach	COSS2722852	p.R1060L	Missense	1060	R	P35916
A_loop	COSMIC	FLT4	2324	3767	carcinoma_lung	COSS2721877	p.L1058F	Missense	1058	L	P35916
A_loop	COSMIC	FLT4	2324	3767	carcinoma_liver	COSS2339345	p.S1073R	Missense	1073	S	P35916
A_loop	COSMIC	FLT4	2324	3767	carcinoma_skin	COSS2722595	p.G1072S	Missense	1072	G	P35916
A_loop	COSMIC	FLT4	2324	3767	carcinoma_prostate	COSS2575134	p.R1075Q	Missense	1075	R	P35916
A_loop	COSMIC	FLT4	2324	3767	malignant_melanoma_skin	COSS2121635	p.R1070L	Missense	1070	R	P35916
A_loop	COSMIC	FLT4	2324	3767	carcinoma_large_intestine	COSS1766748	p.D1067E	Missense	1067	D	P35916
A_loop	COSMIC	FLT4	2324	3767	carcinoma_stomach	COSS2765697	p.R1075W	Missense	1075	R	P35916
A_loop	COSMIC	FLT4	2324	3767	carcinoma_stomach	COSS2197939	p.L1078P	Missense	1078	L	P35916
Gatekeeper	COSMIC	FLT4	2324	3767	carcinoma_stomach	COSS2747446	p.V927M	Missense	927	V	P35916
A_loop	COSMIC	FLT4	2324	3767	mesothelioma_pleura	COSS2671732	p.R1070C	Missense	1070	R	P35916
A_loop	COSMIC	FLT4	2324	3767	carcinoma_oesophagus	COSS1890894	p.R1070H	Missense	1070	R	P35916
A_loop	COSMIC	FLT4	2324	3767	carcinoma_urinary_tract	COSS2097302	p.Y1068*	Nonsense	1068	Y	P35916
A_loop	COSMIC	FLT4	2324	3767	carcinoma_large_intestine	COSS2457453	p.R1070S	Missense	1070	R	P35916
A_loop	COSMIC	FLT4	2324	3767	carcinoma_urinary_tract	COSS2339983	p.S1073Qfs*12	Frameshift	1073	S	P35916
A_loop	COSMIC	FLT4	2324	3767	angiosarcoma_soft_tissue	COSS2718150	p.D1067V	Missense	1067	D	P35916
A_loop	COSMIC	FLT4	2324	3767	carcinoma_upper_aerodigestive_tract	COSS2747094	p.R1070H	Missense	1070	R	P35916
A_loop	COSMIC	FLT4	2324	3767	carcinoma_biliary_tract	COSS2726987	p.R1070H	Missense	1070	R	P35916
A_loop	COSMIC	FLT4	2324	3767	carcinoma_large_intestine	COSS2803868	p.R1075Q	Missense	1075	R	P35916
A_loop	COSMIC	FLT4	2324	3767	malignant_melanoma_NS	COSS2492904	p.R1060W	Missense	1060	R	P35916
A_loop	COSMIC	FLT4	2324	3767	carcinoma_endometrium	COSS2714528	p.R1070H	Missense	1070	R	P35916
A_loop	COSMIC	FLT4	2324	3767	carcinoma_upper_aerodigestive_tract	COSS2385830	p.R1070C	Missense	1070	R	P35916
A_loop	COSMIC	FLT4	2324	3767	other_large_intestine	COSS2682242	p.D1055G	Missense	1055	D	P35916
A_loop	COSMIC	FLT4	2324	3767	carcinoma_endometrium	COSS2639615	p.Y1068C	Missense	1068	Y	P35916
A_loop	COSMIC	FLT4	2324	3767	carcinoma_skin	COSS2521295	p.L1058F	Missense	1058	L	P35916
A_loop	COSMIC	FLT4	2324	3767	carcinoma_endometrium	COSS2639614	p.Y1068C	Missense	1068	Y	P35916
Gatekeeper	COSMIC	FLT4	2324	3767	carcinoma_stomach	COSS2747572	p.V927M	Missense	927	V	P35916
achelix	COSMIC	CDK5	1020	1774	carcinoma_lung	COSS1782119	p.A48T	Missense	48	A	Q00535
achelix	COSMIC	CDK5	1020	1774	carcinoma_upper_aerodigestive_tract	COSS2339262	p.A48T	Missense	48	A	Q00535
G_loop	COSMIC	CDK5	1020	1774	carcinoma_large_intestine	COSS1651217	p.G11W	Missense	11	G	Q00535
achelix	COSMIC	CDK5	1020	1774	carcinoma_endometrium	COSS1783520	p.R50W	Missense	50	R	Q00535
achelix	COSMIC	CDK5	1020	1774	carcinoma_breast	COSS2187785	p.E51D	Missense	51	E	Q00535
achelix	COSMIC	CDK5	1020	1774	carcinoma_large_intestine	COSS1651158	p.R50Q	Missense	50	R	Q00535
G_loop	COSMIC	CDK5	1020	1774	glioma_central_nervous_system	COSS1312984	p.G16R	Missense	16	G	Q00535
A_loop	COSMIC	PHKG2	5261	8931	other_liver	COSS2634309	p.L187F	Missense	187	L	P15735
achelix	COSMIC	PHKG2	5261	8931	malignant_melanoma_NS	COSS2465276	p.R82C	Missense	82	R	P15735
achelix	COSMIC	PHKG2	5261	8931	carcinoma_stomach	COSS2198035	p.R82H	Missense	82	R	P15735
achelix	COSMIC	PHKG2	5261	8931	carcinoma_endometrium	COSS1783352	p.R75Q	Missense	75	R	P15735
A_loop	COSMIC	PHKG2	5261	8931	carcinoma_upper_aerodigestive_tract	COSS2640132	p.L184P	Missense	184	L	P15735
achelix	COSMIC	PHKG2	5261	8931	malignant_melanoma_skin	COSS2262876	p.E77K	Missense	77	E	P15735
A_loop	COSMIC	PHKG2	5261	8931	carcinoma_upper_aerodigestive_tract	COSS2640132	p.G192W	Missense	192	G	P15735
achelix	COSMIC	PHKG2	5261	8931	carcinoma_oesophagus	COSS2267403	p.R75W	Missense	75	R	P15735
achelix	COSMIC	PHKG2	5261	8931	carcinoma_stomach	COSS2198040	p.T78R	Missense	78	T	P15735
achelix	COSMIC	PHKG2	5261	8931	malignant_melanoma_skin	COSS2121796	p.R82C	Missense	82	R	P15735
achelix	COSMIC	PHKG2	5261	8931	carcinoma_large_intestine	COSS1651109	p.R71W	Missense	71	R	P15735
achelix	COSMIC	PHKG2	5261	8931	carcinoma_skin	COSS2292462	p.L81H	Missense	81	L	P15735
achelix	COSMIC	PHKG2	5261	8931	carcinoma_lung	COSS1782443	p.Q83K	Missense	83	Q	P15735
A_loop	COSMIC	PHKG2	5261	8931	carcinoma_large_intestine	COSS1766787	p.R185*	Nonsense	185	R	P15735
achelix	COSMIC	CAMK2B	816	1461	malignant_melanoma_skin	COSS2013707	p.H55Y	Missense	55	H	Q13554
achelix	COSMIC	CAMK2B	816	1461	other_liver	COSS2634325	p.Q56K	Missense	56	Q	Q13554
achelix	COSMIC	CAMK2B	816	1461	carcinoma_stomach	COSS2198035	p.R66C	Missense	66	R	Q13554
achelix	COSMIC	CAMK2B	816	1461	carcinoma_stomach	COSS2747630	p.E61Gfs*39	Frameshift	61	E	Q13554
achelix	COSMIC	CAMK2B	816	1461	carcinoma_prostate	COSS2633784	p.R53K	Missense	53	R	Q13554
achelix	COSMIC	CAMK2B	816	1461	carcinoma_lung	COSS2385666	p.R66C	Missense	66	R	Q13554
achelix	COSMIC	CAMK2B	816	1461	carcinoma_large_intestine	COSS2658238	p.E61Gfs*39	Frameshift	61	E	Q13554
A_loop	COSMIC	RPS6KA4	8986	10433	lymphoid_neoplasm_haematopoietic_and_lymphoid_tissue	COSS2067183	p.T188M	Missense	188	T	O75676
A_loop	COSMIC	RPS6KA4	8986	10433	malignant_melanoma_skin	COSS2121676	p.F180L	Missense	180	F	O75676
achelix	COSMIC	CAMK2B	816	1461	carcinoma_stomach	COSS2312531	p.R66H	Missense	66	R	Q13554
A_loop	COSMIC	RPS6KA4	8986	10433	malignant_melanoma_skin	COSS2121726	p.T188K	Missense	188	T	O75676
achelix	COSMIC	CAMK2B	816	1461	carcinoma_large_intestine	COSS2302010	p.A62Rfs*8	Frameshift	62	A	Q13554
achelix	COSMIC	CAMK2B	816	1461	carcinoma_large_intestine	COSS2197623	p.E59*	Nonsense	59	E	Q13554
A_loop	COSMIC	RPS6KA4	8986	10433	carcinoma_thyroid	COSS2635099	p.R193Q	Missense	193	R	O75676
achelix	COSMIC	CAMK2B	816	1461	carcinoma_lung	COSS2662337	p.R60I	Missense	60	R	Q13554
A_loop	COSMIC	RPS6KA4	8986	10433	carcinoma_breast	COSS2549250	p.T188M	Missense	188	T	O75676
A_loop	COSMIC	RPS6KA4	8986	10433	carcinoma_thyroid	COSS2745048	p.R193Q	Missense	193	R	O75676
achelix	COSMIC	CAMK2B	816	1461	carcinoma_cervix	COSS2262723	p.R66C	Missense	66	R	Q13554
A_loop	COSMIC	RPS6KA4	8986	10433	carcinoma_NS	COSS2719172	p.G181W	Missense	181	G	O75676
A_loop	COSMIC	RPS6KA4	8986	10433	carcinoma_large_intestine	COSS2456792	p.T178M	Missense	178	T	O75676
achelix	COSMIC	CAMK2B	816	1461	carcinoma_large_intestine	COSS2658246	p.E61Gfs*39	Frameshift	61	E	Q13554
A_loop	COSMIC	RPS6KA4	8986	10433	carcinoma_endometrium	COSS2339973	p.D179N	Missense	179	D	O75676
A_loop	COSMIC	RPS6KA4	8986	10433	malignant_melanoma_skin	COSS2121556	p.G181W	Missense	181	G	O75676
A_loop	COSMIC	RPS6KA4	8986	10433	carcinoma_biliary_tract	COSS2459815	p.R193W	Missense	193	R	O75676
Gatekeeper	COSMIC	IKBKE	9641	14552	carcinoma_lung	COSS2195236	p.M86T	Missense	86	M	Q14164
Gatekeeper	COSMIC	IKBKE	9641	14552	malignant_fibrous_histiocytoma-pleomorphic_sarcoma_soft_tissue	COSS2716493	p.M86I	Missense	86	M	Q14164
A_loop	COSMIC	CHEK1	1111	1925	carcinoma_large_intestine	COSS2658231	p.R160C	Missense	160	R	O14757
G_loop	COSMIC	CHEK1	1111	1925	Ewings_sarcoma-peripheral_primitive_neuroectodermal_tumour_bone	COSS2294571	p.G21R	Missense	21	G	O14757
A_loop	COSMIC	CHEK1	1111	1925	carcinoma_endometrium	COSS1783335	p.R160H	Missense	160	R	O14757
G_loop	COSMIC	CHEK1	1111	1925	carcinoma_lung	COSS2195039	p.G16V	Missense	16	G	O14757
A_loop	COSMIC	CHEK1	1111	1925	carcinoma_endometrium	COSS2198417	p.T170A	Missense	170	T	O14757
A_loop	COSMIC	CHEK1	1111	1925	carcinoma_lung	COSS2480847	p.G169S	Missense	169	G	O14757
A_loop	COSMIC	CHEK1	1111	1925	carcinoma_skin	COSS2724580	p.K166T	Missense	166	K	O14757
achelix	COSMIC	CHEK1	1111	1925	carcinoma_endometrium	COSS2727453	p.R44C	Missense	44	R	O14757
A_loop	COSMIC	CHEK1	1111	1925	carcinoma_lung	COSS2725933	p.L171S	Missense	171	L	O14757
A_loop	COSMIC	CHEK1	1111	1925	carcinoma_large_intestine	COSS1651640	p.R156W	Missense	156	R	O14757
A_loop	COSMIC	CHEK1	1111	1925	carcinoma_endometrium	COSS2198271	p.R162C	Missense	162	R	O14757
A_loop	COSMIC	CHEK1	1111	1925	carcinoma_endometrium	COSS1783347	p.K166N	Missense	166	K	O14757
A_loop	COSMIC	CHEK1	1111	1925	malignant_melanoma_skin	COSS2121718	p.R160C	Missense	160	R	O14757
A_loop	COSMIC	CHEK1	1111	1925	carcinoma_lung	COSS1759223	p.G169S	Missense	169	G	O14757
A_loop	COSMIC	CHEK1	1111	1925	carcinoma_skin	COSS2716258	p.P172L	Missense	172	P	O14757
A_loop	COSMIC	CHEK1	1111	1925	carcinoma_lung	COSS2720363	p.G169S	Missense	169	G	O14757
A_loop	COSMIC	CHEK1	1111	1925	glioma_central_nervous_system	COSS2107949	p.R160H	Missense	160	R	O14757
A_loop	COSMIC	MET	4233	7029	carcinoma_biliary_tract	COSS2779910	p.G1242D	Missense	1242	G	P08581
A_loop	COSMIC	MET	4233	7029	glioma_central_nervous_system	COSS2634023	p.G1242A	Missense	1242	G	P08581
A_loop	COSMIC	MET	4233	7029	carcinoma_biliary_tract	COSS2748979	p.G1242D	Missense	1242	G	P08581
achelix	COSMIC	MAP2K2	5605	6842	carcinoma_endometrium	COSS2339770	p.R112Q	Missense	112	R	P36507
A_loop	COSMIC	MAP2K2	5605	6842	lymphoid_neoplasm_haematopoietic_and_lymphoid_tissue	COSS2724642	p.R231C	Missense	231	R	P36507
G_loop	COSMIC	MAP2K2	5605	6842	carcinoma_endometrium	COSS2198411	p.A80V	Missense	80	A	P36507
A_loop	COSMIC	MAP2K2	5605	6842	carcinoma_endometrium	COSS2198318	p.V228M	Missense	228	V	P36507
G_loop	COSMIC	MAP2K2	5605	6842	carcinoma_endometrium	COSS2198467	p.A80V	Missense	80	A	P36507
A_loop	COSMIC	MAP2K2	5605	6842	glioma_central_nervous_system	COSS2693087	p.G214V	Missense	214	G	P36507
A_loop	COSMIC	MAP2K2	5605	6842	carcinoma_upper_aerodigestive_tract	COSS2366817	p.V228M	Missense	228	V	P36507
A_loop	COSMIC	MAP2K2	5605	6842	adrenal_cortical_adenoma_adrenal_gland	COSS2546725	p.G217C	Missense	217	G	P36507
A_loop	COSMIC	MAP2K2	5605	6842	carcinoma_endometrium	COSS2198411	p.T230M	Missense	230	T	P36507
G_loop	COSMIC	MAP2K2	5605	6842	carcinoma_large_intestine	COSS2803847	p.G81D	Missense	81	G	P36507
G_loop	COSMIC	MAP2K2	5605	6842	carcinoma_large_intestine	COSS2658330	p.G83S	Missense	83	G	P36507
achelix	COSMIC	MAP2K2	5605	6842	malignant_melanoma_skin	COSS2121676	p.Q114K	Missense	114	Q	P36507
A_loop	COSMIC	MAP2K2	5605	6842	carcinoid-endocrine_tumour_NS	COSS2725078	p.G214R	Missense	214	G	P36507
G_loop	COSMIC	MAP2K2	5605	6842	carcinoma_skin	COSS2583923	p.V85G	Missense	85	V	P36507
achelix	COSMIC	MAP2K2	5605	6842	carcinoma_skin	COSS2715942	p.R112Q	Missense	112	R	P36507
A_loop	COSMIC	MAP2K2	5605	6842	lymphoid_neoplasm_haematopoietic_and_lymphoid_tissue	COSS2689645	p.R231H	Missense	231	R	P36507
achelix	COSMIC	MAP2K2	5605	6842	carcinoma_cervix	COSS2717796	p.R112W	Missense	112	R	P36507
achelix	COSMIC	MAP2K2	5605	6842	carcinoma_stomach	COSS2747493	p.I111V	Missense	111	I	P36507
A_loop	COSMIC	MAP2K2	5605	6842	carcinoma_lung	COSS2725486	p.S222Y	Missense	222	S	P36507
A_loop	COSMIC	MAP2K2	5605	6842	leiomyosarcoma_soft_tissue	COSS2718057	p.R231H	Missense	231	R	P36507
achelix	COSMIC	MAP2K2	5605	6842	carcinoma_lung	COSS1759216	p.Q114*	Nonsense	114	Q	P36507
achelix	COSMIC	MAP2K2	5605	6842	carcinoma_lung	COSS2480837	p.Q114*	Nonsense	114	Q	P36507
A_loop	COSMIC	MAP2K2	5605	6842	carcinoma_endometrium	COSS2726872	p.R231C	Missense	231	R	P36507
achelix	COSMIC	MAP2K2	5605	6842	chondrosarcoma_bone	COSS1483935	p.Q114H	Missense	114	Q	P36507
A_loop	COSMIC	MAP2K2	5605	6842	carcinoma_large_intestine	COSS2724796	p.V228M	Missense	228	V	P36507
G_loop	COSMIC	MAP2K2	5605	6842	carcinoma_breast	COSS1899786	p.G83S	Missense	83	G	P36507
A_loop	COSMIC	MAP2K2	5605	6842	carcinoma_thyroid	COSS2762280	p.M223V	Missense	223	M	P36507
A_loop	COSMIC	MAP2K2	5605	6842	carcinoma_large_intestine	COSS1927245	p.V215E	Missense	215	V	P36507
achelix	COSMIC	FGFR1	2260	3688	carcinoma_stomach	COSS2748167	p.M532T	Missense	532	M	P11362
achelix	COSMIC	FGFR1	2260	3688	rhabdomyosarcoma_soft_tissue	COSS2485100	p.M535I	Missense	535	M	P11362
A_loop	COSMIC	NEK1	4750	7744	carcinoma_kidney	COSS1779811	p.G148E	Missense	148	G	Q96PY6
A_loop	COSMIC	NEK1	4750	7744	lymphoid_neoplasm_haematopoietic_and_lymphoid_tissue	COSS2457243	p.R161Q	Missense	161	R	Q96PY6
G_loop	COSMIC	NEK1	4750	7744	carcinoma_breast	COSS2807293	p.G16A	Missense	16	G	Q96PY6
achelix	COSMIC	NEK1	4750	7744	carcinoma_stomach	COSS2457372	p.E44K	Missense	44	E	Q96PY6
achelix	COSMIC	NEK1	4750	7744	carcinoma_urinary_tract	COSS2339523	p.R49S	Missense	49	R	Q96PY6
A_loop	COSMIC	NEK1	4750	7744	carcinoma_stomach	COSS2748245	p.R161Q	Missense	161	R	Q96PY6
G_loop	COSMIC	NEK1	4750	7744	carcinoma_stomach	COSS2807603	p.A18Sfs*5	Frameshift	18	A	Q96PY6
G_loop	COSMIC	NEK1	4750	7744	carcinoma_urinary_tract	COSS2339528	p.G16E	Missense	16	G	Q96PY6
G_loop	COSMIC	NEK1	4750	7744	carcinoma_endometrium	COSS2198342	p.Q8H	Missense	8	Q	Q96PY6
A_loop	COSMIC	NTRK2	4915	8032	adenoma_large_intestine	COSS2809969	p.G710S	Missense	710	G	Q16620
achelix	COSMIC	NEK1	4750	7744	carcinoma_large_intestine	COSS2296225	p.R49G	Missense	49	R	Q96PY6
achelix	COSMIC	NEK1	4750	7744	lymphoid_neoplasm_haematopoietic_and_lymphoid_tissue	COSS2385266	p.R50T	Missense	50	R	Q96PY6
A_loop	COSMIC	NTRK2	4915	8032	malignant_melanoma_skin	COSS2121622	p.D700N	Missense	700	D	Q16620
G_loop	COSMIC	NEK1	4750	7744	carcinoma_stomach	COSS2747650	p.A18V	Missense	18	A	Q96PY6
G_loop	COSMIC	NTRK2	4915	8032	malignant_melanoma_skin	COSS2121785	p.E546K	Missense	546	E	Q16620
A_loop	COSMIC	NTRK2	4915	8032	carcinoma_lung	COSS2726104	p.D700N	Missense	700	D	Q16620
A_loop	COSMIC	NEK1	4750	7744	haematopoietic_neoplasm_haematopoietic_and_lymphoid_tissue	COSS2120571	p.I149L	Missense	149	I	Q96PY6
A_loop	COSMIC	NTRK2	4915	8032	carcinoma_lung	COSS2721114	p.T713S	Missense	713	T	Q16620
A_loop	COSMIC	NTRK2	4915	8032	malignant_melanoma_skin	COSS2121726	p.D700E	Missense	700	D	Q16620
A_loop	COSMIC	NEK1	4750	7744	other_liver	COSS2634286	p.R151K	Missense	151	R	Q96PY6
achelix	COSMIC	NEK1	4750	7744	carcinoma_large_intestine	COSS2658614	p.R49G	Missense	49	R	Q96PY6
G_loop	COSMIC	CSNK1A1	1452	2451	lymphoid_neoplasm_haematopoietic_and_lymphoid_tissue	COSS2270224	p.S27C	Missense	27	S	P48729
achelix	COSMIC	CSNK1A1	1452	2451	carcinoma_breast	COSS2187848	p.E60K	Missense	60	E	P48729
achelix	COSMIC	CSNK1A1	1452	2451	carcinoma_urinary_tract	COSS2193292	p.S61R	Missense	61	S	P48729
A_loop	COSMIC	CSNK1A1	1452	2451	carcinoma_upper_aerodigestive_tract	COSS2561464	p.T169P	Missense	169	T	P48729
achelix	COSMIC	NTRK2	4915	8032	carcinoma_endometrium	COSS2198411	p.R582H	Missense	582	R	Q16620
A_loop	COSMIC	CSNK1A1	1452	2451	carcinoma_upper_aerodigestive_tract	COSS2561474	p.T169P	Missense	169	T	P48729
A_loop	COSMIC	CSNK1A1	1452	2451	carcinoma_breast	COSS2386125	p.G159W	Missense	159	G	P48729
G_loop	COSMIC	CSNK1A1	1452	2451	lymphoid_neoplasm_haematopoietic_and_lymphoid_tissue	COSS2488931	p.S25P	Missense	25	S	P48729
G_loop	COSMIC	CSNK1A1	1452	2451	lymphoid_neoplasm_haematopoietic_and_lymphoid_tissue	COSS2488742	p.S27F	Missense	27	S	P48729
G_loop	COSMIC	CSNK1A1	1452	2451	lymphoid_neoplasm_haematopoietic_and_lymphoid_tissue	COSS2488644	p.S27F	Missense	27	S	P48729
achelix	COSMIC	CSNK1A1	1452	2451	malignant_melanoma_skin	COSS2121713	p.E60D	Missense	60	E	P48729
G_loop	COSMIC	CSNK1A1	1452	2451	lymphoid_neoplasm_haematopoietic_and_lymphoid_tissue	COSS2488842	p.G29E	Missense	29	G	P48729
achelix	COSMIC	MAPK13	5603	6875	other_liver	COSS2634309	p.A69S	Missense	69	A	O15264
achelix	COSMIC	NTRK2	4915	8032	malignant_melanoma_NS	COSS2513799	p.E590K	Missense	590	E	Q16620
A_loop	COSMIC	CSNK1A1	1452	2451	carcinoma_large_intestine	COSS2607118	p.T169P	Missense	169	T	P48729
G_loop	COSMIC	CSNK1A1	1452	2451	malignant_melanoma_skin	COSS2121795	p.S27F	Missense	27	S	P48729
achelix	COSMIC	MAPK13	5603	6875	malignant_melanoma_skin	COSS2439331	p.Y70C	Missense	70	Y	O15264
achelix	COSMIC	MAPK13	5603	6875	rhabdomyosarcoma_soft_tissue	COSS2355930	p.Y70H	Missense	70	Y	O15264
A_loop	COSMIC	CSNK1A1	1452	2451	carcinoma_upper_aerodigestive_tract	COSS2561468	p.T169P	Missense	169	T	P48729
A_loop	COSMIC	CSNK1A1	1452	2451	carcinoma_large_intestine	COSS2607134	p.T169P	Missense	169	T	P48729
G_loop	COSMIC	CSNK1A1	1452	2451	lymphoid_neoplasm_haematopoietic_and_lymphoid_tissue	COSS2488702	p.S27C	Missense	27	S	P48729
achelix	COSMIC	MAPK13	5603	6875	glioma_central_nervous_system	COSS1337832	p.A66T	Missense	66	A	O15264
achelix	COSMIC	MAPK13	5603	6875	glioma_central_nervous_system	COSS2107967	p.A66T	Missense	66	A	O15264
achelix	COSMIC	MAPK13	5603	6875	carcinoma_urinary_tract	COSS2186275	p.I64M	Missense	64	I	O15264
achelix	COSMIC	CSNK1A1	1452	2451	carcinoma_lung	COSS2480849	p.E60*	Nonsense	60	E	P48729
achelix	COSMIC	MAPK13	5603	6875	carcinoma_urinary_tract	COSS2097272	p.I64M	Missense	64	I	O15264
achelix	COSMIC	MAPK13	5603	6875	rhabdomyosarcoma_soft_tissue	COSS2355911	p.Y70H	Missense	70	Y	O15264
A_loop	COSMIC	MAPK13	5603	6875	carcinoma_large_intestine	COSS2302007	p.V183M	Missense	183	V	O15264
achelix	COSMIC	MAPK13	5603	6875	malignant_melanoma_NS	COSS2513789	p.L76del	In frame	76	L	O15264
A_loop	COSMIC	MAPK13	5603	6875	carcinoma_liver	COSS2340950	p.R186S	Missense	186	R	O15264
A_loop	COSMIC	MAPK13	5603	6875	carcinoma_breast	COSS2187717	p.D176E	Missense	176	D	O15264
A_loop	COSMIC	NTRK2	4915	8032	carcinoma_lung	COSS2385664	p.R718L	Missense	718	R	Q16620
achelix	COSMIC	NTRK2	4915	8032	carcinoma_large_intestine	COSS2607096	p.R582C	Missense	582	R	Q16620
G_loop	COSMIC	NTRK2	4915	8032	carcinoma_liver	COSS1919195	p.E546V	Missense	546	E	Q16620
G_loop	COSMIC	NTRK2	4915	8032	carcinoma_liver	COSS1919195	p.E546*	Nonsense	546	E	Q16620
achelix	COSMIC	NTRK2	4915	8032	osteosarcoma_bone	COSS2502760	p.R582H	Missense	582	R	Q16620
A_loop	COSMIC	NTRK2	4915	8032	carcinoma_lung	COSS1914051	p.I717N	Missense	717	I	Q16620
achelix	COSMIC	NTRK2	4915	8032	carcinoma_stomach	COSS2748130	p.R582H	Missense	582	R	Q16620
A_loop	COSMIC	NTRK2	4915	8032	carcinoma_large_intestine	COSS2721290	p.S703Tfs*60	Frameshift	703	S	Q16620
A_loop	COSMIC	NTRK2	4915	8032	carcinoma_lung	COSS2662338	p.R699L	Missense	699	R	Q16620
G_loop	COSMIC	NTRK2	4915	8032	malignant_melanoma_skin	COSS2725621	p.E546K	Missense	546	E	Q16620
achelix	COSMIC	NTRK2	4915	8032	carcinoma_liver	COSS2721340	p.D584Gfs*10	Frameshift	584	D	Q16620
A_loop	COSMIC	NTRK2	4915	8032	carcinoma_liver	COSS2120815	p.V709G	Missense	709	V	Q16620
A_loop	COSMIC	NTRK2	4915	8032	carcinoma_biliary_tract	COSS2779625	p.G711D	Missense	711	G	Q16620
A_loop	COSMIC	NTRK2	4915	8032	germ_cell_tumour_testis	COSS2721283	p.G693E	Missense	693	G	Q16620
achelix	COSMIC	NTRK2	4915	8032	carcinoma_lung	COSS2480896	p.K583*	Nonsense	583	K	Q16620
achelix	COSMIC	NTRK2	4915	8032	carcinoma_prostate	COSS1998439	p.K583N	Missense	583	K	Q16620
achelix	COSMIC	NTRK2	4915	8032	carcinoma_large_intestine	COSS2720997	p.R582H	Missense	582	R	Q16620
G_loop	COSMIC	NTRK2	4915	8032	carcinoma_lung	COSS1423747	p.E543D	Missense	543	E	Q16620
A_loop	COSMIC	NTRK2	4915	8032	carcinoma_liver	COSS1919198	p.V709G	Missense	709	V	Q16620
A_loop	COSMIC	NTRK2	4915	8032	carcinoma_liver	COSS2340826	p.R699L	Missense	699	R	Q16620
A_loop	COSMIC	NTRK2	4915	8032	carcinoma_oesophagus	COSS2723650	p.R699L	Missense	699	R	Q16620
A_loop	COSMIC	NTRK2	4915	8032	carcinoma_salivary_gland	COSS2723972	p.T704S	Missense	704	T	Q16620
achelix	COSMIC	NTRK2	4915	8032	malignant_melanoma_skin	COSS2185965	p.D584N	Missense	584	D	Q16620
A_loop	COSMIC	NTRK2	4915	8032	carcinoma_lung	COSS2725591	p.G696V	Missense	696	G	Q16620
achelix	COSMIC	NTRK2	4915	8032	carcinoma_lung	COSS2719275	p.N580S	Missense	580	N	Q16620
A_loop	COSMIC	NTRK2	4915	8032	carcinoma_salivary_gland	COSS2723973	p.T704S	Missense	704	T	Q16620
G_loop	COSMIC	NTRK2	4915	8032	malignant_melanoma_skin	COSS2725126	p.G545D	Missense	545	G	Q16620
A_loop	COSMIC	NTRK2	4915	8032	carcinoma_lung	COSS1913984	p.M714K	Missense	714	M	Q16620
A_loop	COSMIC	NTRK2	4915	8032	carcinoma_biliary_tract	COSS2459871	p.V701M	Missense	701	V	Q16620
G_loop	COSMIC	NTRK2	4915	8032	carcinoma_large_intestine	COSS2721177	p.G550R	Missense	550	G	Q16620
A_loop	COSMIC	NTRK2	4915	8032	carcinoma_endometrium	COSS2198281	p.V701M	Missense	701	V	Q16620
A_loop	COSMIC	NTRK2	4915	8032	carcinoma_large_intestine	COSS2809977	p.G710S	Missense	710	G	Q16620
achelix	COSMIC	MARK2	2011	3332	carcinoma_breast	COSS1899957	p.V106L	Missense	106	V	Q7KZI7
achelix	COSMIC	MARK2	2011	3332	carcinoma_endometrium	COSS2198302	p.R99C	Missense	99	R	Q7KZI7
A_loop	COSMIC	NTRK2	4915	8032	carcinoma_large_intestine	COSS1651144	p.P716S	Missense	716	P	Q16620
G_loop	COSMIC	NTRK2	4915	8032	carcinoma_liver	COSS2120745	p.E546*	Nonsense	546	E	Q16620
G_loop	COSMIC	NTRK2	4915	8032	carcinoma_liver	COSS2120745	p.E546V	Missense	546	E	Q16620
G_loop	COSMIC	MARK2	2011	3332	carcinoma_stomach	COSS2747641	p.G60C	Missense	60	G	Q7KZI7
achelix	COSMIC	MARK2	2011	3332	carcinoma_large_intestine	COSS2607096	p.E100K	Missense	100	E	Q7KZI7
achelix	COSMIC	MARK2	2011	3332	carcinoma_lung	COSS1914078	p.M104V	Missense	104	M	Q7KZI7
achelix	COSMIC	MARK2	2011	3332	carcinoma_upper_aerodigestive_tract	COSS2640101	p.R99C	Missense	99	R	Q7KZI7
G_loop	COSMIC	MARK2	2011	3332	carcinoma_upper_aerodigestive_tract	COSS2193851	p.I59T	Missense	59	I	Q7KZI7
achelix	COSMIC	NTRK2	4915	8032	glioma_central_nervous_system	COSS2720390	p.D584N	Missense	584	D	Q16620
achelix	COSMIC	MARK2	2011	3332	carcinoma_liver	COSS2194640	p.V106A	Missense	106	V	Q7KZI7
G_loop	COSMIC	MARK2	2011	3332	carcinoma_skin	COSS2292481	p.G62S	Missense	62	G	Q7KZI7
achelix	COSMIC	MARK2	2011	3332	carcinoma_large_intestine	COSS2658296	p.R99H	Missense	99	R	Q7KZI7
achelix	COSMIC	MARK2	2011	3332	carcinoma_endometrium	COSS2263446	p.E100K	Missense	100	E	Q7KZI7
G_loop	COSMIC	MARK2	2011	3332	carcinoma_biliary_tract	COSS2459871	p.G62C	Missense	62	G	Q7KZI7
achelix	COSMIC	MARK2	2011	3332	carcinoma_large_intestine	COSS2193432	p.R99C	Missense	99	R	Q7KZI7
G_loop	COSMIC	MARK2	2011	3332	lymphoid_neoplasm_haematopoietic_and_lymphoid_tissue	COSS2462823	p.N63I	Missense	63	N	Q7KZI7
achelix	COSMIC	MARK2	2011	3332	carcinoma_large_intestine	COSS2296190	p.R99H	Missense	99	R	Q7KZI7
achelix	COSMIC	MARK2	2011	3332	carcinoma_urinary_tract	COSS2193236	p.S93del	In frame	93	S	Q7KZI7
A_loop	COSMIC	PDPK1	5170	8816	carcinoma_stomach	COSS2197966	p.S231A	Missense	231	S	O15530
A_loop	COSMIC	DYRK1B	9149	3092	carcinoma_stomach	COSS2748099	p.I274M	Missense	274	I	Q9Y463
A_loop	COSMIC	DYRK1B	9149	3092	malignant_melanoma_skin	COSS753579	p.Q275R	Missense	275	Q	Q9Y463
A_loop	COSMIC	DYRK1B	9149	3092	malignant_melanoma_skin	COSS2121767	p.G261C	Missense	261	G	Q9Y463
A_loop	COSMIC	DYRK1B	9149	3092	carcinoma_urinary_tract	COSS2385754	p.F260L	Missense	260	F	Q9Y463
A_loop	COSMIC	DYRK1B	9149	3092	carcinoma_large_intestine	COSS1651188	p.R277H	Missense	277	R	Q9Y463
A_loop	COSMIC	DYRK1B	9149	3092	carcinoma_lung	COSS1870262	p.Y271H	Missense	271	Y	Q9Y463
A_loop	COSMIC	DYRK1B	9149	3092	carcinoma_oesophagus	COSS2267698	p.Q272H	Missense	272	Q	Q9Y463
A_loop	COSMIC	DYRK1B	9149	3092	carcinoma_urinary_tract	COSS2193295	p.S263F	Missense	263	S	Q9Y463
G_loop	COSMIC	NTRK1	4914	8031	carcinoma_lung	COSS1780070	p.F521Y	Missense	521	F	P04629
A_loop	COSMIC	UHMK1	127933	19683	carcinoma_endometrium	COSS1783330	p.G185C	Missense	185	G	Q8TAS1
A_loop	COSMIC	UHMK1	127933	19683	carcinoma_endometrium	COSS1783473	p.E184*	Nonsense	184	E	Q8TAS1
achelix	COSMIC	DAPK2	23604	2675	lymphoid_neoplasm_haematopoietic_and_lymphoid_tissue	COSS1998489	p.R68L	Missense	68	R	Q9UIK4
achelix	COSMIC	MAP3K7	6885	6859	carcinoma_upper_aerodigestive_tract	COSS2366763	p.E70K	Missense	70	E	O43318
A_loop	COSMIC	DAPK2	23604	2675	carcinoma_lung	COSS2480871	p.N186S	Missense	186	N	Q9UIK4
A_loop	COSMIC	DAPK2	23604	2675	other_liver	COSS2634105	p.D171V	Missense	171	D	Q9UIK4
A_loop	COSMIC	UHMK1	127933	19683	carcinoma_lung	COSS1863696	p.N186S	Missense	186	N	Q8TAS1
A_loop	COSMIC	UHMK1	127933	19683	carcinoma_endometrium	COSS2263446	p.K183T	Missense	183	K	Q8TAS1
achelix	COSMIC	MAP3K7	6885	6859	lymphoid_neoplasm_haematopoietic_and_lymphoid_tissue	COSS2770887	p.R71K	Missense	71	R	O43318
achelix	COSMIC	MAP3K7	6885	6859	carcinoma_endometrium	COSS1783399	p.R79W	Missense	79	R	O43318
A_loop	COSMIC	DAPK2	23604	2675	carcinoma_endometrium	COSS1783334	p.E177K	Missense	177	E	Q9UIK4
achelix	COSMIC	MAP3K7	6885	6859	carcinoma_stomach	COSS2747985	p.R83C	Missense	83	R	O43318
achelix	COSMIC	MAP3K7	6885	6859	carcinoma_stomach	COSS2748095	p.S82P	Missense	82	S	O43318
achelix	COSMIC	DAPK2	23604	2675	carcinoma_stomach	COSS2324583	p.R79W	Missense	79	R	Q9UIK4
achelix	COSMIC	MAP3K7	6885	6859	carcinoma_large_intestine	COSS2658288	p.A73V	Missense	73	A	O43318
achelix	COSMIC	DAPK2	23604	2675	carcinoma_large_intestine	COSS2658518	p.R73W	Missense	73	R	Q9UIK4
achelix	COSMIC	DAPK2	23604	2675	carcinoma_stomach	COSS2747421	p.R79W	Missense	79	R	Q9UIK4
A_loop	COSMIC	DAPK2	23604	2675	carcinoma_large_intestine	COSS1651165	p.I170F	Missense	170	I	Q9UIK4
A_loop	COSMIC	DAPK2	23604	2675	carcinoma_breast	COSS2807223	p.D180N	Missense	180	D	Q9UIK4
achelix	COSMIC	MAP3K7	6885	6859	carcinoma_salivary_gland	COSS1090021	p.R83C	Missense	83	R	O43318
G_loop	COSMIC	DAPK2	23604	2675	carcinoma_stomach	COSS2339752	p.F34L	Missense	34	F	Q9UIK4
A_loop	COSMIC	DAPK2	23604	2675	carcinoma_stomach	COSS1482080	p.H176Q	Missense	176	H	Q9UIK4
achelix	COSMIC	MAP3K7	6885	6859	malignant_melanoma_skin	COSS2121533	p.R83S	Missense	83	R	O43318
achelix	COSMIC	MAP3K7	6885	6859	carcinoma_large_intestine	COSS2296197	p.A73V	Missense	73	A	O43318
A_loop	COSMIC	DAPK2	23604	2675	carcinoma_large_intestine	COSS2411194	p.I178L	Missense	178	I	Q9UIK4
A_loop	COSMIC	DAPK2	23604	2675	carcinoma_stomach	COSS1890877	p.T190M	Missense	190	T	Q9UIK4
achelix	COSMIC	DAPK2	23604	2675	carcinoma_kidney	COSS1998431	p.R68Q	Missense	68	R	Q9UIK4
G_loop	COSMIC	MAP3K7	6885	6859	malignant_melanoma_skin	COSS2339744	p.A46V	Missense	46	A	O43318
G_loop	COSMIC	MAP3K7	6885	6859	carcinoma_ovary	COSS1474824	p.G45V	Missense	45	G	O43318
achelix	COSMIC	MAP3K7	6885	6859	carcinoma_large_intestine	COSS2296207	p.R83C	Missense	83	R	O43318
achelix	COSMIC	MAP3K7	6885	6859	carcinoma_lung	COSS2637286	p.E70K	Missense	70	E	O43318
achelix	COSMIC	MAP3K7	6885	6859	carcinoma_liver	COSS2340821	p.L81F	Missense	81	L	O43318
G_loop	COSMIC	MAP4K4	9448	6866	malignant_melanoma_skin	COSS2439344	p.G32R	Missense	32	G	O95819
achelix	COSMIC	MAP4K4	9448	6866	carcinoma_thyroid	COSS2635102	p.L68Q	Missense	68	L	O95819
G_loop	COSMIC	MAP4K4	9448	6866	carcinoma_skin	COSS2292478	p.V31F	Missense	31	V	O95819
G_loop	COSMIC	MAP4K4	9448	6866	malignant_melanoma_skin	COSS2121540	p.V31G	Missense	31	V	O95819
achelix	COSMIC	IKBKB	3551	5960	carcinoma_lung	COSS1520624	p.W58R	Missense	58	W	O14920
achelix	COSMIC	IKBKB	3551	5960	carcinoma_biliary_tract	COSS2459752	p.R53Gfs*13	Frameshift	53	R	O14920
G_loop	COSMIC	IKBKB	3551	5960	carcinoma_large_intestine	COSS2746100	p.R20C	Missense	20	R	O14920
achelix	COSMIC	IKBKB	3551	5960	carcinoma_upper_aerodigestive_tract	COSS2339904	p.R57Q	Missense	57	R	O14920
G_loop	COSMIC	MAP4K4	9448	6866	carcinoma_lung	COSS2195024	p.T35P	Missense	35	T	O95819
achelix	COSMIC	IKBKB	3551	5960	carcinoma_large_intestine	COSS2816783	p.R55Q	Missense	55	R	O14920
G_loop	COSMIC	IKBKB	3551	5960	carcinoma_skin	COSS2292467	p.R31*	Nonsense	31	R	O14920
achelix	COSMIC	IKBKB	3551	5960	carcinoma_large_intestine	COSS2607150	p.R53W	Missense	53	R	O14920
achelix	COSMIC	IKBKB	3551	5960	other_liver	COSS2634272	p.R67S	Missense	67	R	O14920
achelix	COSMIC	IKBKB	3551	5960	carcinoma_lung	COSS2480843	p.R53Q	Missense	53	R	O14920
achelix	COSMIC	MAP4K4	9448	6866	carcinoma_urinary_tract	COSS2193260	p.E65*	Nonsense	65	E	O95819
G_loop	COSMIC	IKBKB	3551	5960	carcinoma_lung	COSS2195134	p.N28I	Missense	28	N	O14920
G_loop	COSMIC	MAP4K4	9448	6866	carcinoma_lung	COSS1781809	p.G37*	Nonsense	37	G	O95819
achelix	COSMIC	IKBKB	3551	5960	glioma_central_nervous_system	COSS1927106	p.R53W	Missense	53	R	O14920
G_loop	COSMIC	IKBKB	3551	5960	carcinoma_stomach	COSS2197927	p.R31*	Nonsense	31	R	O14920
G_loop	COSMIC	IKBKB	3551	5960	carcinoma_urinary_tract	COSS2457406	p.I30M	Missense	30	I	O14920
achelix	COSMIC	IKBKB	3551	5960	carcinoma_liver	COSS2340187	p.E61D	Missense	61	E	O14920
achelix	COSMIC	MAP4K4	9448	6866	carcinoma_thyroid	COSS2745051	p.L68Q	Missense	68	L	O95819
G_loop	COSMIC	MAP4K4	9448	6866	carcinoma_endometrium	COSS2198284	p.G34C	Missense	34	G	O95819
A_loop	COSMIC	TIE1	7075	11809	carcinoma_stomach	COSS2309688	p.G1003Efs*6	Frameshift	1003	G	P35590
A_loop	COSMIC	TIE1	7075	11809	carcinoma_large_intestine	COSS2296107	p.R1014C	Missense	1014	R	P35590
A_loop	COSMIC	TIE1	7075	11809	carcinoma_endometrium	COSS1783399	p.G999D	Missense	999	G	P35590
A_loop	COSMIC	TIE1	7075	11809	malignant_melanoma_skin	COSS2121667	p.P1016H	Missense	1016	P	P35590
A_loop	COSMIC	TIE1	7075	11809	glioma_central_nervous_system	COSS2120312	p.G999C	Missense	999	G	P35590
A_loop	COSMIC	TIE1	7075	11809	carcinoma_skin	COSS2292478	p.P1016S	Missense	1016	P	P35590
A_loop	COSMIC	TIE1	7075	11809	carcinoma_stomach	COSS2198017	p.R1018C	Missense	1018	R	P35590
A_loop	COSMIC	TIE1	7075	11809	carcinoma_cervix	COSS2193409	p.R1002Q	Missense	1002	R	P35590
A_loop	COSMIC	CHEK2	11200	16627	carcinoma_urinary_tract	COSS2721426	p.K373N	Missense	373	K	O96017
A_loop	COSMIC	TIE1	7075	11809	malignant_melanoma_NS	COSS2492873	p.R1014C	Missense	1014	R	P35590
A_loop	COSMIC	TIE1	7075	11809	carcinoma_large_intestine	COSS2658357	p.G1003R	Missense	1003	G	P35590
A_loop	COSMIC	TIE1	7075	11809	malignant_melanoma_skin	COSS2466843	p.R1002Q	Missense	1002	R	P35590
A_loop	COSMIC	TIE1	7075	11809	carcinoma_breast	COSS2807205	p.V1006I	Missense	1006	V	P35590
A_loop	COSMIC	TIE1	7075	11809	malignant_melanoma_skin	COSS2263025	p.E1005K	Missense	1005	E	P35590
A_loop	COSMIC	TIE1	7075	11809	carcinoma_upper_aerodigestive_tract	COSS1604875	p.V1006I	Missense	1006	V	P35590
A_loop	COSMIC	TIE1	7075	11809	carcinoma_large_intestine	COSS2658232	p.R1014C	Missense	1014	R	P35590
A_loop	COSMIC	TIE1	7075	11809	glioma_central_nervous_system	COSS2108049	p.G999C	Missense	999	G	P35590
A_loop	COSMIC	TNIK	23043	30765	carcinoma_prostate	COSS2575154	p.P192T	Missense	192	P	Q9UKE5
A_loop	COSMIC	TIE1	7075	11809	adenoma_small_intestine	COSS2497177	p.T1011M	Missense	1011	T	P35590
A_loop	COSMIC	TIE1	7075	11809	malignant_melanoma_skin	COSS2013669	p.R1002W	Missense	1002	R	P35590
achelix	COSMIC	TNIK	23043	30765	carcinoma_lung	COSS2640408	p.K74R	Missense	74	K	Q9UKE5
achelix	COSMIC	TNIK	23043	30765	carcinoma_lung	COSS2640408	p.K74E	Missense	74	K	Q9UKE5
achelix	COSMIC	TNIK	23043	30765	carcinoma_urinary_tract	COSS2385750	p.E69K	Missense	69	E	Q9UKE5
A_loop	COSMIC	TNIK	23043	30765	malignant_melanoma_skin	COSS2439344	p.R180*	Nonsense	180	R	Q9UKE5
A_loop	COSMIC	TNIK	23043	30765	malignant_melanoma_skin	COSS2121636	p.G190E	Missense	190	G	Q9UKE5
achelix	COSMIC	TNIK	23043	30765	carcinoma_lung	COSS1780079	p.I66M	Missense	66	I	Q9UKE5
G_loop	COSMIC	TNIK	23043	30765	malignant_melanoma_skin	COSS2466837	p.G32R	Missense	32	G	Q9UKE5
A_loop	COSMIC	TNIK	23043	30765	carcinoma_endometrium	COSS1783478	p.R180Q	Missense	180	R	Q9UKE5
achelix	COSMIC	TNIK	23043	30765	carcinoma_stomach	COSS2198147	p.E69V	Missense	69	E	Q9UKE5
achelix	COSMIC	TNIK	23043	30765	carcinoma_endometrium	COSS2198271	p.E65*	Nonsense	65	E	Q9UKE5
A_loop	COSMIC	TNIK	23043	30765	carcinoma_skin	COSS2292472	p.G190E	Missense	190	G	Q9UKE5
Gatekeeper	COSMIC	TNIK	23043	30765	malignant_melanoma_skin	COSS2121681	p.M105I	Missense	105	M	Q9UKE5
A_loop	COSMIC	TNIK	23043	30765	carcinoma_lung	COSS2195080	p.G190A	Missense	190	G	Q9UKE5
G_loop	COSMIC	TNIK	23043	30765	carcinoma_cervix	COSS2193318	p.G34V	Missense	34	G	Q9UKE5
G_loop	COSMIC	IRAK4	51135	17967	glioma_central_nervous_system	COSS2185941	p.G195E	Missense	195	G	Q9NWZ3
A_loop	COSMIC	TNIK	23043	30765	malignant_melanoma_skin	COSS2121692	p.D171Y	Missense	171	D	Q9UKE5
G_loop	COSMIC	IRAK4	51135	17967	adenoma_stomach	COSS2785965	p.F197L	Missense	197	F	Q9NWZ3
G_loop	COSMIC	IRAK4	51135	17967	carcinoma_urinary_tract	COSS1779237	p.E194Q	Missense	194	E	Q9NWZ3
G_loop	COSMIC	TNIK	23043	30765	carcinoma_endometrium	COSS1783518	p.Q38K	Missense	38	Q	Q9UKE5
achelix	COSMIC	CDKL3	51265	15483	carcinoma_endometrium	COSS1783519	p.E50*	Nonsense	50	E	Q8IVW4
A_loop	COSMIC	CDKL3	51265	15483	glioma_central_nervous_system	COSS2813469	p.P153S	Missense	153	P	Q8IVW4
A_loop	COSMIC	TNIK	23043	30765	carcinoma_skin	COSS2292461	p.G190E	Missense	190	G	Q9UKE5
achelix	COSMIC	CDKL3	51265	15483	carcinoma_thyroid	COSS2635101	p.Q56R	Missense	56	Q	Q8IVW4
A_loop	COSMIC	CDKL3	51265	15483	carcinoma_lung	COSS2744914	p.P153H	Missense	153	P	Q8IVW4
achelix	COSMIC	CDKL3	51265	15483	carcinoma_endometrium	COSS1783533	p.E50*	Nonsense	50	E	Q8IVW4
A_loop	COSMIC	CDKL3	51265	15483	carcinoma_lung	COSS2776288	p.R164H	Missense	164	R	Q8IVW4
achelix	COSMIC	CDKL3	51265	15483	carcinoma_prostate	COSS1689659	p.K55N	Missense	55	K	Q8IVW4
A_loop	COSMIC	CDKL3	51265	15483	carcinoma_thyroid	COSS2635098	p.W165R	Missense	165	W	Q8IVW4
A_loop	COSMIC	CDKL3	51265	15483	carcinoma_thyroid	COSS2745047	p.W165R	Missense	165	W	Q8IVW4
A_loop	COSMIC	CDKL3	51265	15483	glioma_central_nervous_system	COSS2813468	p.P153S	Missense	153	P	Q8IVW4
A_loop	COSMIC	CDKL3	51265	15483	glioma_central_nervous_system	COSS2813470	p.P153S	Missense	153	P	Q8IVW4
A_loop	COSMIC	CDKL3	51265	15483	carcinoma_large_intestine	COSS1651158	p.T163I	Missense	163	T	Q8IVW4
achelix	COSMIC	CDKL3	51265	15483	carcinoma_thyroid	COSS2745050	p.Q56R	Missense	56	Q	Q8IVW4
achelix	COSMIC	CDKL3	51265	15483	other_liver	COSS2746773	p.Q56R	Missense	56	Q	Q8IVW4
achelix	COSMIC	CDKL3	51265	15483	Ewings_sarcoma-peripheral_primitive_neuroectodermal_tumour_bone	COSS2250216	p.I51M	Missense	51	I	Q8IVW4
achelix	COSMIC	CDKL3	51265	15483	carcinoma_endometrium	COSS2263446	p.E50*	Nonsense	50	E	Q8IVW4
A_loop	COSMIC	CDKL3	51265	15483	carcinoma_breast	COSS2386131	p.R164H	Missense	164	R	Q8IVW4
Gatekeeper	COSMIC	ACVR1C	130399	18123	carcinoma_oesophagus	COSS2456873	p.S270L	Missense	270	S	Q8NER5
Gatekeeper	COSMIC	ACVR1C	130399	18123	malignant_melanoma_skin	COSS2466837	p.S270L	Missense	270	S	Q8NER5
Gatekeeper	COSMIC	ACVR1C	130399	18123	malignant_melanoma_skin	COSS2185962	p.S270L	Missense	270	S	Q8NER5
achelix	COSMIC	STRADA	92335	30172	carcinoma_cervix	COSS2263412	p.E105K	Missense	105	E	Q7RTN6
G_loop	COSMIC	MAPK9	5601	6886	glioma_central_nervous_system	COSS1910830	p.G35R	Missense	35	G	P45984
G_loop	COSMIC	MAPK9	5601	6886	carcinoma_liver	COSS1919192	p.G35E	Missense	35	G	P45984
G_loop	COSMIC	MAPK9	5601	6886	carcinoma_liver	COSS2120740	p.G35E	Missense	35	G	P45984
G_loop	COSMIC	MAPK9	5601	6886	malignant_melanoma_skin	COSS2121669	p.G38W	Missense	38	G	P45984
G_loop	COSMIC	MAPK9	5601	6886	carcinoma_liver	COSS2339636	p.Q37E	Missense	37	Q	P45984
achelix	COSMIC	MAPK9	5601	6886	carcinoma_lung	COSS1765097	p.A67Qfs*11	Frameshift	67	A	P45984
achelix	COSMIC	MAPK9	5601	6886	carcinoma_lung	COSS1765097	p.A67Kfs*6	Frameshift	67	A	P45984
achelix	COSMIC	MAPK9	5601	6886	malignant_melanoma_skin	COSS2121805	p.R72C	Missense	72	R	P45984
A_loop	COSMIC	ACVR1B	91	172	carcinoma_stomach	COSS2748233	p.Q373*	Nonsense	373	Q	P36896
achelix	COSMIC	MAPK9	5601	6886	carcinoma_endometrium	COSS1783398	p.A67T	Missense	67	A	P45984
A_loop	COSMIC	ACVR1B	91	172	carcinoma_thyroid	COSS2635111	p.D368E	Missense	368	D	P36896
A_loop	COSMIC	ACVR1B	91	172	carcinoma_breast	COSS2807246	p.A352P	Missense	352	A	P36896
achelix	COSMIC	MAPK9	5601	6886	carcinoma_cervix	COSS2262914	p.H66Y	Missense	66	H	P45984
A_loop	COSMIC	ACVR1B	91	172	carcinoma_thyroid	COSS2635109	p.A370S	Missense	370	A	P36896
A_loop	COSMIC	ACVR1B	91	172	carcinoma_endometrium	COSS2198411	p.A357V	Missense	357	A	P36896
A_loop	COSMIC	ACVR1B	91	172	carcinoma_stomach	COSS2748088	p.G376E	Missense	376	G	P36896
achelix	COSMIC	MAPK9	5601	6886	carcinoma_lung	COSS1780053	p.C79F	Missense	79	C	P45984
A_loop	COSMIC	ACVR1B	91	172	carcinoma_endometrium	COSS1783336	p.D361G	Missense	361	D	P36896
A_loop	COSMIC	ACVR1B	91	172	carcinoma_thyroid	COSS2745060	p.D368E	Missense	368	D	P36896
A_loop	COSMIC	ACVR1B	91	172	carcinoma_endometrium	COSS2198487	p.R379*	Nonsense	379	R	P36896
A_loop	COSMIC	ACVR1B	91	172	carcinoma_ovary	COSS2196454	p.R379*	Nonsense	379	R	P36896
A_loop	COSMIC	ACVR1B	91	172	carcinoma_kidney	COSS2386179	p.T366I	Missense	366	T	P36896
A_loop	COSMIC	ACVR1B	91	172	carcinoma_large_intestine	COSS2684437	p.G376E	Missense	376	G	P36896
A_loop	COSMIC	ACVR1B	91	172	carcinoma_ovary	COSS1475058	p.V358Cfs*4	Frameshift	358	V	P36896
A_loop	COSMIC	ACVR1B	91	172	carcinoma_urinary_tract	COSS2193251	p.L356V	Missense	356	L	P36896
A_loop	COSMIC	ACVR1B	91	172	carcinoma_lung	COSS1863694	p.A362Qfs*31	Frameshift	362	A	P36896
A_loop	COSMIC	ACVR1B	91	172	carcinoma_stomach	COSS2404171	p.R379*	Nonsense	379	R	P36896
A_loop	COSMIC	ACVR1B	91	172	carcinoma_large_intestine	COSS1651204	p.G355S	Missense	355	G	P36896
A_loop	COSMIC	ACVR1B	91	172	carcinoma_large_intestine	COSS1651033	p.T377Pfs*16	Frameshift	377	T	P36896
A_loop	COSMIC	ACVR1B	91	172	other_large_intestine	COSS2524280	p.G376E	Missense	376	G	P36896
A_loop	COSMIC	ACVR1B	91	172	carcinoma_lung	COSS1782392	p.R379L	Missense	379	R	P36896
A_loop	COSMIC	ACVR1B	91	172	carcinoma_thyroid	COSS2745058	p.A370S	Missense	370	A	P36896
A_loop	COSMIC	ACVR1B	91	172	carcinoma_breast	COSS1779435	p.R379*	Nonsense	379	R	P36896
A_loop	COSMIC	ACVR1B	91	172	carcinoma_large_intestine	COSS2658367	p.D353E	Missense	353	D	P36896
A_loop	COSMIC	ACVR1B	91	172	carcinoma_biliary_tract	COSS2748738	p.D353N	Missense	353	D	P36896
A_loop	COSMIC	ACVR1B	91	172	carcinoma_large_intestine	COSS1651205	p.T377Pfs*16	Frameshift	377	T	P36896
A_loop	COSMIC	ACVR1B	91	172	carcinoma_large_intestine	COSS2746124	p.G376V	Missense	376	G	P36896
A_loop	COSMIC	ACVR1B	91	172	carcinoma_skin	COSS2521244	p.G355V	Missense	355	G	P36896
A_loop	COSMIC	CDK6	1021	1777	carcinoma_lung	COSS2719939	p.G165V	Missense	165	G	Q00534
G_loop	COSMIC	CDK6	1021	1777	carcinoma_thyroid	COSS2635094	p.G25V	Missense	25	G	Q00534
A_loop	COSMIC	CDK6	1021	1777	carcinoma_stomach	COSS2197956	p.V181D	Missense	181	V	Q00534
A_loop	COSMIC	CDK6	1021	1777	carcinoma_large_intestine	COSS2721713	p.G165S	Missense	165	G	Q00534
G_loop	COSMIC	CDK6	1021	1777	carcinoma_thyroid	COSS2745043	p.G25V	Missense	25	G	Q00534
achelix	COSMIC	CDK6	1021	1777	malignant_melanoma_NS	COSS2492896	p.V64M	Missense	64	V	Q00534
A_loop	COSMIC	CDK6	1021	1777	carcinoma_prostate	COSS2783049	p.A167V	Missense	167	A	Q00534
A_loop	COSMIC	CDK6	1021	1777	carcinoma_lung	COSS2721267	p.Y170C	Missense	170	Y	Q00534
A_loop	COSMIC	CDK6	1021	1777	carcinoma_prostate	COSS2724971	p.A167V	Missense	167	A	Q00534
A_loop	COSMIC	CDK6	1021	1777	carcinoma_pancreas	COSS2197111	p.S171G	Missense	171	S	Q00534
A_loop	COSMIC	CDK6	1021	1777	carcinoma_endometrium	COSS2726872	p.R168H	Missense	168	R	Q00534
achelix	COSMIC	CDK6	1021	1777	carcinoma_stomach	COSS2339968	p.I59N	Missense	59	I	Q00534
A_loop	COSMIC	CDK6	1021	1777	carcinoma_large_intestine	COSS2658575	p.F172L	Missense	172	F	Q00534
A_loop	COSMIC	CDK6	1021	1777	carcinoma_large_intestine	COSS2721712	p.G165S	Missense	165	G	Q00534
A_loop	COSMIC	CDK6	1021	1777	carcinoma_large_intestine	COSS2658260	p.A175V	Missense	175	A	Q00534
A_loop	COSMIC	CDK13	8621	1733	carcinoma_endometrium	COSS1783352	p.R868Q	Missense	868	R	Q14004
A_loop	COSMIC	CDK13	8621	1733	carcinoma_lung	COSS2637227	p.A854E	Missense	854	A	Q14004
achelix	COSMIC	CDK13	8621	1733	carcinoma_stomach	COSS2748122	p.R751Q	Missense	751	R	Q14004
A_loop	COSMIC	CDK13	8621	1733	lymphoid_neoplasm_haematopoietic_and_lymphoid_tissue	COSS1630835	p.T876A	Missense	876	T	Q14004
achelix	COSMIC	CDK13	8621	1733	carcinoma_endometrium	COSS1783376	p.E752G	Missense	752	E	Q14004
A_loop	COSMIC	CDK13	8621	1733	other_pancreas	COSS1691643	p.R868W	Missense	868	R	Q14004
G_loop	COSMIC	CDK13	8621	1733	carcinoma_lung	COSS1765153	p.I711L	Missense	711	I	Q14004
A_loop	COSMIC	CDK13	8621	1733	carcinoma_large_intestine	COSS2658451	p.P869L	Missense	869	P	Q14004
A_loop	COSMIC	CDK13	8621	1733	malignant_melanoma_skin	COSS2121805	p.P869S	Missense	869	P	Q14004
A_loop	COSMIC	CDK13	8621	1733	carcinoma_liver	COSS2339881	p.Y870N	Missense	870	Y	Q14004
A_loop	COSMIC	CDK13	8621	1733	lymphoid_neoplasm_haematopoietic_and_lymphoid_tissue	COSS1921418	p.T876A	Missense	876	T	Q14004
A_loop	COSMIC	CDK13	8621	1733	carcinoma_ovary	COSS1731198	p.I875V	Missense	875	I	Q14004
A_loop	COSMIC	CDK13	8621	1733	malignant_melanoma_skin	COSS2121781	p.R860Q	Missense	860	R	Q14004
[truncated: 30,998 more rows]
