# Supplementary material for: KinaseMD: kinase mutations and drug response database
Source: Nucleic Acids Res. 2020 Nov 2;49(D1):D552–61. doi: 10.1093/nar/gkaa945 (PMC7779064; doi:10.1093/nar/gkaa945)
Supplement: gkaa945_Supplemental_Files [file gkaa945_supplemental_files.zip › Supplementary Table S4.xlsx]

## Sheet: Sheet1
Kinase	Dataset	Cell line id	Cell line name	Cancer type	Drug	IC50	Kinase uniprot id	Mutation in substructure	Tissue	Cancer subtype	Mutated substructure	Mutated loci
EGFR	GDSC1	SIDM00845	Daudi	UNCLASSIFIED	Erlotinib	10.4199	P00533	No	blood	Burkitt_lymphoma	-	-
EGFR	GDSC1	SIDM00948	DG-75	UNCLASSIFIED	Erlotinib	28.2456	P00533	No	blood	Burkitt_lymphoma	-	-
EGFR	GDSC1	SIDM00863	EB2	UNCLASSIFIED	Erlotinib	14.8361	P00533	No	blood	Burkitt_lymphoma	-	-
EGFR	GDSC1	SIDM00793	EB-3	UNCLASSIFIED	Erlotinib	27.0913	P00533	Yes	blood	Burkitt_lymphoma	A_loop	866
EGFR	GDSC1	SIDM00808	JiyoyeP-2003	UNCLASSIFIED	Erlotinib	13.8196	P00533	No	blood	Burkitt_lymphoma	-	-
EGFR	GDSC1	SIDM00641	NAMALWA	UNCLASSIFIED	Erlotinib	9.99843	P00533	No	blood	Burkitt_lymphoma	-	-
EGFR	GDSC1	SIDM00844	Raji	UNCLASSIFIED	Erlotinib	22.7094	P00533	No	blood	Burkitt_lymphoma	-	-
EGFR	GDSC1	SIDM01247	Ramos-2G6-4C10	UNCLASSIFIED	Erlotinib	15.2598	P00533	No	blood	Burkitt_lymphoma	-	-
EGFR	GDSC1	SIDM00907	CA46	UNCLASSIFIED	Erlotinib	19.6688	P00533	No	blood	Burkitt_lymphoma	-	-
EGFR	GDSC1	SIDM00985	BL-41	UNCLASSIFIED	Erlotinib	3.12107	P00533	No	blood	Burkitt_lymphoma	-	-
EGFR	GDSC1	SIDM01198	ST486	UNCLASSIFIED	Erlotinib	18.4139	P00533	No	blood	Burkitt_lymphoma	-	-
EGFR	GDSC1	SIDM00854	GA-10	UNCLASSIFIED	Erlotinib	0.310876	P00533	No	blood	Burkitt_lymphoma	-	-
EGFR	GDSC1	SIDM00362	P32-ISH	UNCLASSIFIED	Erlotinib	3.60363	P00533	No	blood	Burkitt_lymphoma	-	-
EGFR	GDSC2	SIDM00845	Daudi	UNCLASSIFIED	Erlotinib	4.06409	P00533	No	blood	Burkitt_lymphoma	-	-
EGFR	GDSC2	SIDM00948	DG-75	UNCLASSIFIED	Erlotinib	16.1603	P00533	No	blood	Burkitt_lymphoma	-	-
EGFR	GDSC2	SIDM00863	EB2	UNCLASSIFIED	Erlotinib	6.95611	P00533	No	blood	Burkitt_lymphoma	-	-
EGFR	GDSC2	SIDM00793	EB-3	UNCLASSIFIED	Erlotinib	13.4475	P00533	Yes	blood	Burkitt_lymphoma	A_loop	866
EGFR	GDSC2	SIDM00808	JiyoyeP-2003	UNCLASSIFIED	Erlotinib	1.35422	P00533	No	blood	Burkitt_lymphoma	-	-
EGFR	GDSC2	SIDM00641	NAMALWA	UNCLASSIFIED	Erlotinib	7.88274	P00533	No	blood	Burkitt_lymphoma	-	-
EGFR	GDSC2	SIDM00844	Raji	UNCLASSIFIED	Erlotinib	3.96435	P00533	No	blood	Burkitt_lymphoma	-	-
EGFR	GDSC2	SIDM01247	Ramos-2G6-4C10	UNCLASSIFIED	Erlotinib	7.83363	P00533	No	blood	Burkitt_lymphoma	-	-
EGFR	GDSC2	SIDM00907	CA46	UNCLASSIFIED	Erlotinib	6.08998	P00533	No	blood	Burkitt_lymphoma	-	-
EGFR	GDSC2	SIDM00985	BL-41	UNCLASSIFIED	Erlotinib	5.05644	P00533	No	blood	Burkitt_lymphoma	-	-
EGFR	GDSC2	SIDM01198	ST486	UNCLASSIFIED	Erlotinib	15.4329	P00533	No	blood	Burkitt_lymphoma	-	-
EGFR	GDSC2	SIDM00854	GA-10	UNCLASSIFIED	Erlotinib	3.29327	P00533	No	blood	Burkitt_lymphoma	-	-
EGFR	GDSC2	SIDM00362	P32-ISH	UNCLASSIFIED	Erlotinib	10.1373	P00533	No	blood	Burkitt_lymphoma	-	-
EGFR	GDSC1	SIDM00746	NCI-H1648	LUAD	Erlotinib	0.0436953	P00533	No	lung	lung_NSCLC_adenocarcinoma	-	-
EGFR	GDSC1	SIDM00769	NCI-H1838	LUAD	Erlotinib	10.2127	P00533	No	lung	lung_NSCLC_adenocarcinoma	-	-
EGFR	GDSC1	SIDM00921	Calu-6	LUAD	Erlotinib	20.294	P00533	No	lung	lung_NSCLC_adenocarcinoma	-	-
EGFR	GDSC1	SIDM00645	NCI-H1355	LUAD	Erlotinib	2.59805	P00533	No	lung	lung_NSCLC_adenocarcinoma	-	-
EGFR	GDSC1	SIDM00339	LXF-289	LUAD	Erlotinib	6.03202	P00533	No	lung	lung_NSCLC_adenocarcinoma	-	-
EGFR	GDSC1	SIDM00138	NCI-H23	LUAD	Erlotinib	23.2611	P00533	No	lung	lung_NSCLC_adenocarcinoma	-	-
EGFR	GDSC1	SIDM00117	NCI-H322M	LUAD	Erlotinib	3.11044	P00533	No	lung	lung_NSCLC_adenocarcinoma	-	-
EGFR	GDSC1	SIDM00119	EKVX	LUAD	Erlotinib	0.333714	P00533	No	lung	lung_NSCLC_adenocarcinoma	-	-
EGFR	GDSC1	SIDM00133	HOP-62	LUAD	Erlotinib	15.7216	P00533	No	lung	lung_NSCLC_adenocarcinoma	-	-
EGFR	GDSC1	SIDM00297	LC-2-ad	LUAD	Erlotinib	3.21517	P00533	No	lung	lung_NSCLC_adenocarcinoma	-	-
EGFR	GDSC1	SIDM00743	NCI-H1666	LUAD	Erlotinib	43.1592	P00533	No	lung	lung_NSCLC_adenocarcinoma	-	-
EGFR	GDSC1	SIDM00759	NCI-H1975	LUAD	Erlotinib	10.0269	P00533	Yes	lung	lung_NSCLC_adenocarcinoma	Gatekeeper,A_loop	790858
EGFR	GDSC2	SIDM00922	Calu-3	LUAD	Erlotinib	18.4067	P00533	No	lung	lung_NSCLC_adenocarcinoma	-	-
EGFR	GDSC2	SIDM00747	NCI-H1623	LUAD	Erlotinib	1.94373	P00533	No	lung	lung_NSCLC_adenocarcinoma	-	-
EGFR	GDSC2	SIDM00746	NCI-H1648	LUAD	Erlotinib	0.869632	P00533	No	lung	lung_NSCLC_adenocarcinoma	-	-
EGFR	GDSC2	SIDM00745	NCI-H1650	LUAD	Erlotinib	4.17938	P00533	No	lung	lung_NSCLC_adenocarcinoma	-	-
EGFR	GDSC2	SIDM00742	NCI-H1693	LUAD	Erlotinib	6.00577	P00533	No	lung	lung_NSCLC_adenocarcinoma	-	-
EGFR	GDSC2	SIDM00769	NCI-H1838	LUAD	Erlotinib	65.8344	P00533	No	lung	lung_NSCLC_adenocarcinoma	-	-
EGFR	GDSC2	SIDM00709	NCI-H2085	LUAD	Erlotinib	60.1174	P00533	No	lung	lung_NSCLC_adenocarcinoma	-	-
EGFR	GDSC2	SIDM00729	NCI-H2228	LUAD	Erlotinib	39.0091	P00533	No	lung	lung_NSCLC_adenocarcinoma	-	-
EGFR	GDSC2	SIDM00727	NCI-H2342	LUAD	Erlotinib	39.8825	P00533	No	lung	lung_NSCLC_adenocarcinoma	-	-
EGFR	GDSC2	SIDM00726	NCI-H2347	LUAD	Erlotinib	217.409	P00533	No	lung	lung_NSCLC_adenocarcinoma	-	-
EGFR	GDSC2	SIDM00724	NCI-H2405	LUAD	Erlotinib	34.0471	P00533	No	lung	lung_NSCLC_adenocarcinoma	-	-
EGFR	GDSC2	SIDM00320	VMRC-LCD	LUAD	Erlotinib	72.5544	P00533	No	lung	lung_NSCLC_adenocarcinoma	-	-
EGFR	GDSC2	SIDM00702	NCI-H2122	LUAD	Erlotinib	1.64609	P00533	No	lung	lung_NSCLC_adenocarcinoma	-	-
EGFR	GDSC2	SIDM01124	NCI-H650	LUAD	Erlotinib	33.497	P00533	No	lung	lung_NSCLC_adenocarcinoma	-	-
EGFR	GDSC2	SIDM00708	NCI-H2087	LUAD	Erlotinib	60.7548	P00533	No	lung	lung_NSCLC_adenocarcinoma	-	-
EGFR	GDSC2	SIDM00921	Calu-6	LUAD	Erlotinib	43.5446	P00533	No	lung	lung_NSCLC_adenocarcinoma	-	-
EGFR	GDSC2	SIDM00645	NCI-H1355	LUAD	Erlotinib	20.5779	P00533	No	lung	lung_NSCLC_adenocarcinoma	-	-
EGFR	GDSC2	SIDM00771	NCI-H1792	LUAD	Erlotinib	8.56417	P00533	No	lung	lung_NSCLC_adenocarcinoma	-	-
EGFR	GDSC2	SIDM00756	NCI-H2009	LUAD	Erlotinib	13.6848	P00533	No	lung	lung_NSCLC_adenocarcinoma	-	-
EGFR	GDSC2	SIDM01163	SW1573	LUAD	Erlotinib	223.959	P00533	No	lung	lung_NSCLC_adenocarcinoma	-	-
EGFR	GDSC2	SIDM00339	LXF-289	LUAD	Erlotinib	13.2153	P00533	No	lung	lung_NSCLC_adenocarcinoma	-	-
EGFR	GDSC2	SIDM00751	NCI-H1563	LUAD	Erlotinib	10.1759	P00533	No	lung	lung_NSCLC_adenocarcinoma	-	-
EGFR	GDSC2	SIDM00237	PC-14	LUAD	Erlotinib	0.115062	P00533	No	lung	lung_NSCLC_adenocarcinoma	-	-
EGFR	GDSC2	SIDM00138	NCI-H23	LUAD	Erlotinib	24.1359	P00533	No	lung	lung_NSCLC_adenocarcinoma	-	-
EGFR	GDSC2	SIDM00116	NCI-H522	LUAD	Erlotinib	16.2493	P00533	No	lung	lung_NSCLC_adenocarcinoma	-	-
EGFR	GDSC2	SIDM00903	A549	LUAD	Erlotinib	8.12615	P00533	No	lung	lung_NSCLC_adenocarcinoma	-	-
EGFR	GDSC2	SIDM00117	NCI-H322M	LUAD	Erlotinib	0.296994	P00533	No	lung	lung_NSCLC_adenocarcinoma	-	-
EGFR	GDSC2	SIDM00133	HOP-62	LUAD	Erlotinib	12.3879	P00533	No	lung	lung_NSCLC_adenocarcinoma	-	-
EGFR	GDSC2	SIDM00513	COR-L105	LUAD	Erlotinib	0.583234	P00533	No	lung	lung_NSCLC_adenocarcinoma	-	-
EGFR	GDSC2	SIDM00925	NCI-H441	LUAD	Erlotinib	34.5578	P00533	No	lung	lung_NSCLC_adenocarcinoma	-	-
EGFR	GDSC2	SIDM00755	NCI-H1793	LUAD	Erlotinib	62.5768	P00533	No	lung	lung_NSCLC_adenocarcinoma	-	-
EGFR	GDSC2	SIDM00718	NCI-H358	LUAD	Erlotinib	6.00449	P00533	No	lung	lung_NSCLC_adenocarcinoma	-	-
EGFR	GDSC2	SIDM00749	NCI-H1573	LUAD	Erlotinib	4.08236	P00533	No	lung	lung_NSCLC_adenocarcinoma	-	-
EGFR	GDSC2	SIDM00743	NCI-H1666	LUAD	Erlotinib	1.28569	P00533	No	lung	lung_NSCLC_adenocarcinoma	-	-
EGFR	GDSC2	SIDM00738	NCI-H1755	LUAD	Erlotinib	16.1621	P00533	No	lung	lung_NSCLC_adenocarcinoma	-	-
EGFR	GDSC2	SIDM00758	NCI-H1993	LUAD	Erlotinib	23.4998	P00533	No	lung	lung_NSCLC_adenocarcinoma	-	-
EGFR	GDSC2	SIDM01108	SK-LU-1	LUAD	Erlotinib	98.8695	P00533	No	lung	lung_NSCLC_adenocarcinoma	-	-
EGFR	GDSC2	SIDM00744	NCI-H1651	LUAD	Erlotinib	12.2867	P00533	No	lung	lung_NSCLC_adenocarcinoma	-	-
EGFR	GDSC2	SIDM00759	NCI-H1975	LUAD	Erlotinib	6.09404	P00533	Yes	lung	lung_NSCLC_adenocarcinoma	Gatekeeper,A_loop	790858
EGFR	GDSC2	SIDM01069	HCC-44	LUAD	Erlotinib	38.4293	P00533	No	lung	lung_NSCLC_adenocarcinoma	-	-
EGFR	GDSC2	SIDM01067	HCC-827	LUAD	Erlotinib	0.064757	P00533	No	lung	lung_NSCLC_adenocarcinoma	-	-
EGFR	GDSC2	SIDM00762	NCI-H1944	LUAD	Erlotinib	6.1381	P00533	No	lung	lung_NSCLC_adenocarcinoma	-	-
EGFR	GDSC2	SIDM00753	NCI-H2023	LUAD	Erlotinib	23.2172	P00533	No	lung	lung_NSCLC_adenocarcinoma	-	-
EGFR	GDSC2	SIDM00137	NCI-H3122	LUAD	Erlotinib	70.9882	P00533	No	lung	lung_NSCLC_adenocarcinoma	-	-
EGFR	GDSC2	SIDM00361	PC-3_[JPC-3]	LUAD	Erlotinib	0.219757	P00533	No	lung	lung_NSCLC_adenocarcinoma	-	-
EGFR	GDSC2	SIDM01068	HCC-78	LUAD	Erlotinib	63.8752	P00533	No	lung	lung_NSCLC_adenocarcinoma	-	-
EGFR	GDSC2	SIDM00658	NCI-H1435	LUAD	Erlotinib	22.7575	P00533	No	lung	lung_NSCLC_adenocarcinoma	-	-
EGFR	GDSC2	SIDM00750	NCI-H1568	LUAD	Erlotinib	1.19088	P00533	No	lung	lung_NSCLC_adenocarcinoma	-	-
EGFR	GDSC2	SIDM00754	NCI-H1781	LUAD	Erlotinib	8.24038	P00533	No	lung	lung_NSCLC_adenocarcinoma	-	-
EGFR	GDSC2	SIDM00356	RERF-LC-KJ	LUAD	Erlotinib	2.60172	P00533	No	lung	lung_NSCLC_adenocarcinoma	-	-
EGFR	GDSC2	SIDM00047	EMC-BAC-2	LUAD	Erlotinib	3.67138	P00533	No	lung	lung_NSCLC_adenocarcinoma	-	-
KIT	GDSC1	SIDM00951	CTV-1	LAML	Sunitinib	1.77793	P10721	No	blood	acute_myeloid_leukaemia	-	-
KIT	GDSC1	SIDM00829	HL-60	LAML	Sunitinib	11.2694	P10721	No	blood	acute_myeloid_leukaemia	-	-
KIT	GDSC1	SIDM00594	HEL	LAML	Sunitinib	3.40884	P10721	No	blood	acute_myeloid_leukaemia	-	-
KIT	GDSC1	SIDM01005	KASUMI-1	LAML	Sunitinib	35.55	P10721	Yes	blood	acute_myeloid_leukaemia	A_loop	822
KIT	GDSC1	SIDM00785	KG-1	LAML	Sunitinib	6.35431	P10721	No	blood	acute_myeloid_leukaemia	-	-
KIT	GDSC1	SIDM01019	KMOE-2	LAML	Sunitinib	4.8885	P10721	No	blood	acute_myeloid_leukaemia	-	-
KIT	GDSC1	SIDM00441	ML-2	LAML	Sunitinib	2.57336	P10721	No	blood	acute_myeloid_leukaemia	-	-
KIT	GDSC1	SIDM01023	MONO-MAC-6	LAML	Sunitinib	0.0544524	P10721	No	blood	acute_myeloid_leukaemia	-	-
KIT	GDSC1	SIDM00576	NKM-1	LAML	Sunitinib	0.127724	P10721	No	blood	acute_myeloid_leukaemia	-	-
KIT	GDSC1	SIDM00580	NOMO-1	LAML	Sunitinib	3.58035	P10721	No	blood	acute_myeloid_leukaemia	-	-
KIT	GDSC1	SIDM00363	P31-FUJ	LAML	Sunitinib	43.4596	P10721	No	blood	acute_myeloid_leukaemia	-	-
KIT	GDSC1	SIDM00396	SIG-M5	LAML	Sunitinib	1.47232	P10721	No	blood	acute_myeloid_leukaemia	-	-
KIT	GDSC1	SIDM01172	THP-1	LAML	Sunitinib	22.1941	P10721	No	blood	acute_myeloid_leukaemia	-	-
KIT	GDSC1	SIDM00467	QIMR-WIL	LAML	Sunitinib	4.40393	P10721	No	blood	acute_myeloid_leukaemia	-	-
KIT	GDSC1	SIDM00959	CMK	LAML	Sunitinib	2.22607	P10721	No	blood	acute_myeloid_leukaemia	-	-
KIT	GDSC1	SIDM00917	CESS	LAML	Sunitinib	14.7974	P10721	No	blood	acute_myeloid_leukaemia	-	-
KIT	GDSC1	SIDM00446	OCI-AML2	LAML	Sunitinib	1.32125	P10721	No	blood	acute_myeloid_leukaemia	-	-
KIT	GDSC1	SIDM00462	OCI-AML3	LAML	Sunitinib	8.81921	P10721	No	blood	acute_myeloid_leukaemia	-	-
KIT	GDSC1	SIDM00428	NB4	LAML	Sunitinib	2.15051	P10721	No	blood	acute_myeloid_leukaemia	-	-
KIT	GDSC1	SIDM00338	ME-1	LAML	Sunitinib	11.0287	P10721	No	blood	acute_myeloid_leukaemia	-	-
KIT	GDSC1	SIDM00437	MOLM-13	LAML	Sunitinib	0.00815771	P10721	No	blood	acute_myeloid_leukaemia	-	-
KIT	GDSC1	SIDM00461	OCI-AML5	LAML	Sunitinib	0.262027	P10721	No	blood	acute_myeloid_leukaemia	-	-
KIT	GDSC1	SIDM00458	OCI-M1	LAML	Sunitinib	4.76127	P10721	No	blood	acute_myeloid_leukaemia	-	-
KIT	GDSC1	SIDM00450	PL-21	LAML	Sunitinib	3.25114	P10721	No	blood	acute_myeloid_leukaemia	-	-
KDR	GDSC1	SIDM00683	LNCaP-Clone-FGC	PRAD	Sunitinib	69.7013	P35968	Yes	urogenital_system	prostate	A_loop	1065
KDR	GDSC1	SIDM01077	VCaP	PRAD	Sunitinib	34.8929	P35968	No	urogenital_system	prostate	-	-
BRAF	GDSC1	SIDM00746	NCI-H1648	LUAD	AZ628	0.618302	P15056	No	lung	lung_NSCLC_adenocarcinoma	-	-
BRAF	GDSC1	SIDM00769	NCI-H1838	LUAD	AZ628	14.6842	P15056	No	lung	lung_NSCLC_adenocarcinoma	-	-
BRAF	GDSC1	SIDM00921	Calu-6	LUAD	AZ628	0.0500375	P15056	No	lung	lung_NSCLC_adenocarcinoma	-	-
BRAF	GDSC1	SIDM00645	NCI-H1355	LUAD	AZ628	8.01586	P15056	No	lung	lung_NSCLC_adenocarcinoma	-	-
BRAF	GDSC1	SIDM00339	LXF-289	LUAD	AZ628	6.06969	P15056	No	lung	lung_NSCLC_adenocarcinoma	-	-
BRAF	GDSC1	SIDM00138	NCI-H23	LUAD	AZ628	3.61965	P15056	No	lung	lung_NSCLC_adenocarcinoma	-	-
BRAF	GDSC1	SIDM00117	NCI-H322M	LUAD	AZ628	13.661	P15056	No	lung	lung_NSCLC_adenocarcinoma	-	-
BRAF	GDSC1	SIDM00119	EKVX	LUAD	AZ628	46.0725	P15056	No	lung	lung_NSCLC_adenocarcinoma	-	-
BRAF	GDSC1	SIDM00133	HOP-62	LUAD	AZ628	3.45917	P15056	No	lung	lung_NSCLC_adenocarcinoma	-	-
BRAF	GDSC1	SIDM00297	LC-2-ad	LUAD	AZ628	2.67824	P15056	No	lung	lung_NSCLC_adenocarcinoma	-	-
BRAF	GDSC1	SIDM00743	NCI-H1666	LUAD	AZ628	22.0213	P15056	Yes	lung	lung_NSCLC_adenocarcinoma	G_loop	466
BRAF	GDSC1	SIDM00759	NCI-H1975	LUAD	AZ628	4.78114	P15056	No	lung	lung_NSCLC_adenocarcinoma	-	-
KIT	GDSC1	SIDM00951	CTV-1	LAML	Sorafenib	8.66301	P10721	No	blood	acute_myeloid_leukaemia	-	-
KIT	GDSC1	SIDM00829	HL-60	LAML	Sorafenib	2.91248	P10721	No	blood	acute_myeloid_leukaemia	-	-
KIT	GDSC1	SIDM00594	HEL	LAML	Sorafenib	5.42494	P10721	No	blood	acute_myeloid_leukaemia	-	-
KIT	GDSC1	SIDM01005	KASUMI-1	LAML	Sorafenib	40.2854	P10721	Yes	blood	acute_myeloid_leukaemia	A_loop	822
KIT	GDSC1	SIDM00785	KG-1	LAML	Sorafenib	1.69276	P10721	No	blood	acute_myeloid_leukaemia	-	-
KIT	GDSC1	SIDM01019	KMOE-2	LAML	Sorafenib	1.70768	P10721	No	blood	acute_myeloid_leukaemia	-	-
KIT	GDSC1	SIDM00441	ML-2	LAML	Sorafenib	3.79473	P10721	No	blood	acute_myeloid_leukaemia	-	-
KIT	GDSC1	SIDM01023	MONO-MAC-6	LAML	Sorafenib	0.0313865	P10721	No	blood	acute_myeloid_leukaemia	-	-
KIT	GDSC1	SIDM00580	NOMO-1	LAML	Sorafenib	14.1514	P10721	No	blood	acute_myeloid_leukaemia	-	-
KIT	GDSC1	SIDM00363	P31-FUJ	LAML	Sorafenib	15.4621	P10721	No	blood	acute_myeloid_leukaemia	-	-
KIT	GDSC1	SIDM00396	SIG-M5	LAML	Sorafenib	1.93616	P10721	No	blood	acute_myeloid_leukaemia	-	-
KIT	GDSC1	SIDM01172	THP-1	LAML	Sorafenib	13.4973	P10721	No	blood	acute_myeloid_leukaemia	-	-
KIT	GDSC1	SIDM00467	QIMR-WIL	LAML	Sorafenib	2.03554	P10721	No	blood	acute_myeloid_leukaemia	-	-
KIT	GDSC1	SIDM00959	CMK	LAML	Sorafenib	6.61443	P10721	No	blood	acute_myeloid_leukaemia	-	-
KIT	GDSC1	SIDM00917	CESS	LAML	Sorafenib	3.5275	P10721	No	blood	acute_myeloid_leukaemia	-	-
KIT	GDSC1	SIDM00446	OCI-AML2	LAML	Sorafenib	0.988484	P10721	No	blood	acute_myeloid_leukaemia	-	-
KIT	GDSC1	SIDM00462	OCI-AML3	LAML	Sorafenib	6.59935	P10721	No	blood	acute_myeloid_leukaemia	-	-
KIT	GDSC1	SIDM00428	NB4	LAML	Sorafenib	2.58523	P10721	No	blood	acute_myeloid_leukaemia	-	-
KIT	GDSC1	SIDM00338	ME-1	LAML	Sorafenib	6.48078	P10721	No	blood	acute_myeloid_leukaemia	-	-
KIT	GDSC1	SIDM00461	OCI-AML5	LAML	Sorafenib	0.902274	P10721	No	blood	acute_myeloid_leukaemia	-	-
KIT	GDSC1	SIDM00458	OCI-M1	LAML	Sorafenib	3.04129	P10721	No	blood	acute_myeloid_leukaemia	-	-
KIT	GDSC1	SIDM00450	PL-21	LAML	Sorafenib	7.80287	P10721	No	blood	acute_myeloid_leukaemia	-	-
KIT	GDSC2	SIDM00951	CTV-1	LAML	Sorafenib	5.3571	P10721	No	blood	acute_myeloid_leukaemia	-	-
KIT	GDSC2	SIDM00829	HL-60	LAML	Sorafenib	1.90893	P10721	No	blood	acute_myeloid_leukaemia	-	-
KIT	GDSC2	SIDM01057	GDM-1	LAML	Sorafenib	0.142365	P10721	No	blood	acute_myeloid_leukaemia	-	-
KIT	GDSC2	SIDM00785	KG-1	LAML	Sorafenib	2.90406	P10721	No	blood	acute_myeloid_leukaemia	-	-
KIT	GDSC2	SIDM01019	KMOE-2	LAML	Sorafenib	1.8214	P10721	No	blood	acute_myeloid_leukaemia	-	-
KIT	GDSC2	SIDM00441	ML-2	LAML	Sorafenib	4.94084	P10721	No	blood	acute_myeloid_leukaemia	-	-
KIT	GDSC2	SIDM01023	MONO-MAC-6	LAML	Sorafenib	0.0105181	P10721	No	blood	acute_myeloid_leukaemia	-	-
KIT	GDSC2	SIDM00576	NKM-1	LAML	Sorafenib	0.124178	P10721	No	blood	acute_myeloid_leukaemia	-	-
KIT	GDSC2	SIDM00580	NOMO-1	LAML	Sorafenib	8.89657	P10721	No	blood	acute_myeloid_leukaemia	-	-
KIT	GDSC2	SIDM00363	P31-FUJ	LAML	Sorafenib	8.56327	P10721	No	blood	acute_myeloid_leukaemia	-	-
KIT	GDSC2	SIDM00917	CESS	LAML	Sorafenib	4.12434	P10721	No	blood	acute_myeloid_leukaemia	-	-
KIT	GDSC2	SIDM00446	OCI-AML2	LAML	Sorafenib	2.09965	P10721	No	blood	acute_myeloid_leukaemia	-	-
KIT	GDSC2	SIDM00462	OCI-AML3	LAML	Sorafenib	2.99517	P10721	No	blood	acute_myeloid_leukaemia	-	-
KIT	GDSC2	SIDM00338	ME-1	LAML	Sorafenib	6.26369	P10721	No	blood	acute_myeloid_leukaemia	-	-
KIT	GDSC2	SIDM00437	MOLM-13	LAML	Sorafenib	0.004118	P10721	No	blood	acute_myeloid_leukaemia	-	-
KIT	GDSC2	SIDM00458	OCI-M1	LAML	Sorafenib	5.21681	P10721	No	blood	acute_myeloid_leukaemia	-	-
KDR	GDSC1	SIDM00683	LNCaP-Clone-FGC	PRAD	Sorafenib	18.9467	P35968	Yes	urogenital_system	prostate	A_loop	1065
KDR	GDSC1	SIDM01077	VCaP	PRAD	Sorafenib	7.60713	P35968	No	urogenital_system	prostate	-	-
KDR	GDSC2	SIDM00088	PC-3	PRAD	Sorafenib	29.3647	P35968	No	urogenital_system	prostate	-	-
KDR	GDSC2	SIDM00120	DU-145	PRAD	Sorafenib	65.6314	P35968	No	urogenital_system	prostate	-	-
KDR	GDSC2	SIDM00683	LNCaP-Clone-FGC	PRAD	Sorafenib	4.64346	P35968	Yes	urogenital_system	prostate	A_loop	1065
KDR	GDSC2	SIDM00499	22RV1	PRAD	Sorafenib	26.2459	P35968	No	urogenital_system	prostate	-	-
KDR	GDSC2	SIDM01077	VCaP	PRAD	Sorafenib	44.1117	P35968	No	urogenital_system	prostate	-	-
KDR	GDSC2	SIDM01114	PWR-1E	PRAD	Sorafenib	12.6621	P35968	No	urogenital_system	prostate	-	-
AURKC	GDSC1	SIDM00191	BB65-RCC	KIRC	Tozasertib	0.845802	Q9UQB9	No	kidney	kidney	-	-
AURKC	GDSC1	SIDM00188	HA7-RCC	KIRC	Tozasertib	1.51966	Q9UQB9	No	kidney	kidney	-	-
AURKC	GDSC1	SIDM00187	LB1047-RCC	KIRC	Tozasertib	1.51657	Q9UQB9	No	kidney	kidney	-	-
AURKC	GDSC1	SIDM00186	LB2241-RCC	KIRC	Tozasertib	2.48718	Q9UQB9	No	kidney	kidney	-	-
AURKC	GDSC1	SIDM00180	LB996-RCC	KIRC	Tozasertib	7.57858	Q9UQB9	No	kidney	kidney	-	-
AURKC	GDSC1	SIDM00124	A498	KIRC	Tozasertib	93.0485	Q9UQB9	No	kidney	kidney	-	-
AURKC	GDSC1	SIDM00086	RXF393	KIRC	Tozasertib	9.58845	Q9UQB9	No	kidney	kidney	-	-
AURKC	GDSC1	SIDM00113	TK10	KIRC	Tozasertib	1.73172	Q9UQB9	No	kidney	kidney	-	-
AURKC	GDSC1	SIDM00239	OS-RC-2	KIRC	Tozasertib	2.97736	Q9UQB9	No	kidney	kidney	-	-
AURKC	GDSC1	SIDM00235	RCC10RGB	KIRC	Tozasertib	80.6979	Q9UQB9	No	kidney	kidney	-	-
AURKC	GDSC1	SIDM00849	A704	KIRC	Tozasertib	6.94601	Q9UQB9	Yes	kidney	kidney	A_loop	184
AURKC	GDSC1	SIDM00737	NCI-H1770	UNCLASSIFIED	Tozasertib	5.98969	Q9UQB9	No	lung	lung_NSCLC_not_specified	-	-
AURKC	GDSC1	SIDM00700	NCI-H2135	UNCLASSIFIED	Tozasertib	14.8051	Q9UQB9	Yes	lung	lung_NSCLC_not_specified	A_loop	192
KIT	GDSC1	SIDM00951	CTV-1	LAML	Imatinib	8.72746	P10721	No	blood	acute_myeloid_leukaemia	-	-
KIT	GDSC1	SIDM00829	HL-60	LAML	Imatinib	27.5423	P10721	No	blood	acute_myeloid_leukaemia	-	-
KIT	GDSC1	SIDM01057	GDM-1	LAML	Imatinib	1.07265	P10721	No	blood	acute_myeloid_leukaemia	-	-
KIT	GDSC1	SIDM00594	HEL	LAML	Imatinib	13.6517	P10721	No	blood	acute_myeloid_leukaemia	-	-
KIT	GDSC1	SIDM01005	KASUMI-1	LAML	Imatinib	23.4979	P10721	Yes	blood	acute_myeloid_leukaemia	A_loop	822
KIT	GDSC1	SIDM00785	KG-1	LAML	Imatinib	19.7629	P10721	No	blood	acute_myeloid_leukaemia	-	-
KIT	GDSC1	SIDM01019	KMOE-2	LAML	Imatinib	16.6627	P10721	No	blood	acute_myeloid_leukaemia	-	-
KIT	GDSC1	SIDM00441	ML-2	LAML	Imatinib	17.664	P10721	No	blood	acute_myeloid_leukaemia	-	-
KIT	GDSC1	SIDM01023	MONO-MAC-6	LAML	Imatinib	27.2199	P10721	No	blood	acute_myeloid_leukaemia	-	-
KIT	GDSC1	SIDM00576	NKM-1	LAML	Imatinib	9.70209	P10721	No	blood	acute_myeloid_leukaemia	-	-
KIT	GDSC1	SIDM00580	NOMO-1	LAML	Imatinib	26.083	P10721	No	blood	acute_myeloid_leukaemia	-	-
KIT	GDSC1	SIDM00363	P31-FUJ	LAML	Imatinib	14.9169	P10721	No	blood	acute_myeloid_leukaemia	-	-
KIT	GDSC1	SIDM00396	SIG-M5	LAML	Imatinib	7.47297	P10721	No	blood	acute_myeloid_leukaemia	-	-
KIT	GDSC1	SIDM01172	THP-1	LAML	Imatinib	13.7788	P10721	No	blood	acute_myeloid_leukaemia	-	-
KIT	GDSC1	SIDM00467	QIMR-WIL	LAML	Imatinib	22.0771	P10721	No	blood	acute_myeloid_leukaemia	-	-
KIT	GDSC1	SIDM00959	CMK	LAML	Imatinib	13.2447	P10721	No	blood	acute_myeloid_leukaemia	-	-
KIT	GDSC1	SIDM00917	CESS	LAML	Imatinib	14.9928	P10721	No	blood	acute_myeloid_leukaemia	-	-
KIT	GDSC1	SIDM00446	OCI-AML2	LAML	Imatinib	9.24802	P10721	No	blood	acute_myeloid_leukaemia	-	-
KIT	GDSC1	SIDM00462	OCI-AML3	LAML	Imatinib	14.9235	P10721	No	blood	acute_myeloid_leukaemia	-	-
KIT	GDSC1	SIDM00428	NB4	LAML	Imatinib	11.4648	P10721	No	blood	acute_myeloid_leukaemia	-	-
KIT	GDSC1	SIDM00338	ME-1	LAML	Imatinib	33.0096	P10721	No	blood	acute_myeloid_leukaemia	-	-
KIT	GDSC1	SIDM00437	MOLM-13	LAML	Imatinib	5.06768	P10721	No	blood	acute_myeloid_leukaemia	-	-
KIT	GDSC1	SIDM00461	OCI-AML5	LAML	Imatinib	7.16621	P10721	No	blood	acute_myeloid_leukaemia	-	-
KIT	GDSC1	SIDM00458	OCI-M1	LAML	Imatinib	9.77449	P10721	No	blood	acute_myeloid_leukaemia	-	-
KIT	GDSC1	SIDM00450	PL-21	LAML	Imatinib	36.4973	P10721	No	blood	acute_myeloid_leukaemia	-	-
ALK	GDSC1	SIDM01100	SK-N-DZ	NB	NVP-TAE684	1.31743	Q9UM73	No	nervous_system	neuroblastoma	-	-
ALK	GDSC1	SIDM01099	SK-N-FI	NB	NVP-TAE684	2.77932	Q9UM73	No	nervous_system	neuroblastoma	-	-
ALK	GDSC1	SIDM01229	BE2-M17	NB	NVP-TAE684	0.603177	Q9UM73	No	nervous_system	neuroblastoma	-	-
ALK	GDSC1	SIDM01009	KELLY	NB	NVP-TAE684	1.79051	Q9UM73	No	nervous_system	neuroblastoma	-	-
ALK	GDSC1	SIDM00395	SIMA	NB	NVP-TAE684	22.9471	Q9UM73	No	nervous_system	neuroblastoma	-	-
ALK	GDSC1	SIDM00227	GI-ME-N	NB	NVP-TAE684	0.961199	Q9UM73	No	nervous_system	neuroblastoma	-	-
ALK	GDSC1	SIDM00544	GOTO	NB	NVP-TAE684	4.23377	Q9UM73	No	nervous_system	neuroblastoma	-	-
ALK	GDSC1	SIDM01206	IMR-5	NB	NVP-TAE684	2.71592	Q9UM73	No	nervous_system	neuroblastoma	-	-
ALK	GDSC1	SIDM00556	KP-N-YN	NB	NVP-TAE684	1.51041	Q9UM73	No	nervous_system	neuroblastoma	-	-
ALK	GDSC1	SIDM00387	MHH-NB-11	NB	NVP-TAE684	13.7944	Q9UM73	No	nervous_system	neuroblastoma	-	-
ALK	GDSC1	SIDM00244	NB69	NB	NVP-TAE684	0.312135	Q9UM73	No	nervous_system	neuroblastoma	-	-
ALK	GDSC1	SIDM00577	NH-12	NB	NVP-TAE684	6.36377	Q9UM73	No	nervous_system	neuroblastoma	-	-
ALK	GDSC1	SIDM00286	CHP-126	NB	NVP-TAE684	0.822978	Q9UM73	No	nervous_system	neuroblastoma	-	-
ALK	GDSC1	SIDM00324	TGW	NB	NVP-TAE684	0.80734	Q9UM73	Yes	nervous_system	neuroblastoma	A_loop	1275
ALK	GDSC1	SIDM00557	KP-N-RT-BM-1	NB	NVP-TAE684	0.334976	Q9UM73	No	nervous_system	neuroblastoma	-	-
ALK	GDSC1	SIDM00157	KP-N-YS	NB	NVP-TAE684	10.8841	Q9UM73	No	nervous_system	neuroblastoma	-	-
ALK	GDSC1	SIDM00330	LAN-6	NB	NVP-TAE684	0.184183	Q9UM73	No	nervous_system	neuroblastoma	-	-
ALK	GDSC1	SIDM00259	NB10	NB	NVP-TAE684	1.09069	Q9UM73	No	nervous_system	neuroblastoma	-	-
ALK	GDSC1	SIDM00253	NB6	NB	NVP-TAE684	4.64653	Q9UM73	No	nervous_system	neuroblastoma	-	-
ALK	GDSC1	SIDM00156	NB7	NB	NVP-TAE684	2.63479	Q9UM73	No	nervous_system	neuroblastoma	-	-
ALK	GDSC1	SIDM00255	NB17	NB	NVP-TAE684	2.01221	Q9UM73	No	nervous_system	neuroblastoma	-	-
ALK	GDSC1	SIDM00254	NB5	NB	NVP-TAE684	1.55935	Q9UM73	No	nervous_system	neuroblastoma	-	-
ALK	GDSC1	SIDM00257	NB13	NB	NVP-TAE684	1.27405	Q9UM73	No	nervous_system	neuroblastoma	-	-
ALK	GDSC1	SIDM00256	NB14	NB	NVP-TAE684	0.344939	Q9UM73	No	nervous_system	neuroblastoma	-	-
ALK	GDSC1	SIDM00578	NB1	NB	NVP-TAE684	0.0046301	Q9UM73	No	nervous_system	neuroblastoma	-	-
ALK	GDSC1	SIDM00579	NB(TU)1-10	NB	NVP-TAE684	0.302306	Q9UM73	No	nervous_system	neuroblastoma	-	-
ALK	GDSC1	SIDM00886	DB	DLBC	NVP-TAE684	49.1069	Q9UM73	No	blood	B_cell_lymphoma	-	-
ALK	GDSC1	SIDM00661	HT	DLBC	NVP-TAE684	10.8799	Q9UM73	No	blood	B_cell_lymphoma	-	-
ALK	GDSC1	SIDM01008	KARPAS-422	DLBC	NVP-TAE684	1.66128	Q9UM73	No	blood	B_cell_lymphoma	-	-
ALK	GDSC1	SIDM00637	MC116	DLBC	NVP-TAE684	2.55778	Q9UM73	No	blood	B_cell_lymphoma	-	-
ALK	GDSC1	SIDM01205	TUR	DLBC	NVP-TAE684	8.8047	Q9UM73	No	blood	B_cell_lymphoma	-	-
ALK	GDSC1	SIDM01089	RL	DLBC	NVP-TAE684	14.0887	Q9UM73	No	blood	B_cell_lymphoma	-	-
ALK	GDSC1	SIDM00895	BC-3	DLBC	NVP-TAE684	2.51612	Q9UM73	No	blood	B_cell_lymphoma	-	-
ALK	GDSC1	SIDM00896	BC-1	DLBC	NVP-TAE684	6.71458	Q9UM73	No	blood	B_cell_lymphoma	-	-
ALK	GDSC1	SIDM00502	A4-Fuk	DLBC	NVP-TAE684	0.0653602	Q9UM73	No	blood	B_cell_lymphoma	-	-
ALK	GDSC1	SIDM00495	A3-KAW	DLBC	NVP-TAE684	1.9969	Q9UM73	No	blood	B_cell_lymphoma	-	-
ALK	GDSC1	SIDM00283	CTB-1	DLBC	NVP-TAE684	11.0659	Q9UM73	No	blood	B_cell_lymphoma	-	-
ALK	GDSC1	SIDM00859	Farage	DLBC	NVP-TAE684	4.16062	Q9UM73	Yes	blood	B_cell_lymphoma	A_loop	1289
ALK	GDSC1	SIDM01058	GRANTA-519	DLBC	NVP-TAE684	4.5294	Q9UM73	No	blood	B_cell_lymphoma	-	-
ALK	GDSC1	SIDM00689	JM1	DLBC	NVP-TAE684	0.947642	Q9UM73	No	blood	B_cell_lymphoma	-	-
ALK	GDSC1	SIDM00688	JSC-1	DLBC	NVP-TAE684	2.28116	Q9UM73	No	blood	B_cell_lymphoma	-	-
ALK	GDSC1	SIDM00443	NU-DUL-1	DLBC	NVP-TAE684	3.2454	Q9UM73	No	blood	B_cell_lymphoma	-	-
ALK	GDSC1	SIDM00460	OCI-LY-19	DLBC	NVP-TAE684	0.787536	Q9UM73	No	blood	B_cell_lymphoma	-	-
ALK	GDSC1	SIDM00374	SLVL	DLBC	NVP-TAE684	5.18618	Q9UM73	No	blood	B_cell_lymphoma	-	-
ALK	GDSC1	SIDM00404	SU-DHL-16	DLBC	NVP-TAE684	1.31905	Q9UM73	No	blood	B_cell_lymphoma	-	-
ALK	GDSC1	SIDM00405	SU-DHL-4	DLBC	NVP-TAE684	1.14524	Q9UM73	No	blood	B_cell_lymphoma	-	-
ALK	GDSC1	SIDM00407	SU-DHL-6	DLBC	NVP-TAE684	0.96374	Q9UM73	No	blood	B_cell_lymphoma	-	-
ALK	GDSC1	SIDM00423	SU-DHL-8	DLBC	NVP-TAE684	4.51321	Q9UM73	No	blood	B_cell_lymphoma	-	-
ALK	GDSC1	SIDM00416	VAL	DLBC	NVP-TAE684	6.51484	Q9UM73	No	blood	B_cell_lymphoma	-	-
ALK	GDSC1	SIDM00413	WSU-DLCL2	DLBC	NVP-TAE684	11.7907	Q9UM73	No	blood	B_cell_lymphoma	-	-
ROS1	GDSC1	SIDM00951	CTV-1	LAML	Crizotinib	0.491998	P08922	Yes	blood	acute_myeloid_leukaemia	A_loop	2113
ROS1	GDSC1	SIDM00829	HL-60	LAML	Crizotinib	19.6486	P08922	No	blood	acute_myeloid_leukaemia	-	-
ROS1	GDSC1	SIDM01057	GDM-1	LAML	Crizotinib	2.82208	P08922	No	blood	acute_myeloid_leukaemia	-	-
ROS1	GDSC1	SIDM00594	HEL	LAML	Crizotinib	8.56437	P08922	No	blood	acute_myeloid_leukaemia	-	-
ROS1	GDSC1	SIDM01005	KASUMI-1	LAML	Crizotinib	20.7897	P08922	No	blood	acute_myeloid_leukaemia	-	-
ROS1	GDSC1	SIDM00785	KG-1	LAML	Crizotinib	19.4895	P08922	No	blood	acute_myeloid_leukaemia	-	-
ROS1	GDSC1	SIDM01019	KMOE-2	LAML	Crizotinib	11.2173	P08922	No	blood	acute_myeloid_leukaemia	-	-
ROS1	GDSC1	SIDM00441	ML-2	LAML	Crizotinib	10.5192	P08922	No	blood	acute_myeloid_leukaemia	-	-
ROS1	GDSC1	SIDM01023	MONO-MAC-6	LAML	Crizotinib	7.37137	P08922	No	blood	acute_myeloid_leukaemia	-	-
ROS1	GDSC1	SIDM00576	NKM-1	LAML	Crizotinib	3.63568	P08922	No	blood	acute_myeloid_leukaemia	-	-
ROS1	GDSC1	SIDM00580	NOMO-1	LAML	Crizotinib	20.0767	P08922	No	blood	acute_myeloid_leukaemia	-	-
ROS1	GDSC1	SIDM00363	P31-FUJ	LAML	Crizotinib	14.3968	P08922	No	blood	acute_myeloid_leukaemia	-	-
ROS1	GDSC1	SIDM00396	SIG-M5	LAML	Crizotinib	4.06968	P08922	No	blood	acute_myeloid_leukaemia	-	-
ROS1	GDSC1	SIDM01172	THP-1	LAML	Crizotinib	20.5343	P08922	No	blood	acute_myeloid_leukaemia	-	-
ROS1	GDSC1	SIDM00467	QIMR-WIL	LAML	Crizotinib	12.6351	P08922	No	blood	acute_myeloid_leukaemia	-	-
ROS1	GDSC1	SIDM00959	CMK	LAML	Crizotinib	1.83555	P08922	No	blood	acute_myeloid_leukaemia	-	-
ROS1	GDSC1	SIDM00917	CESS	LAML	Crizotinib	7.97625	P08922	No	blood	acute_myeloid_leukaemia	-	-
ROS1	GDSC1	SIDM00446	OCI-AML2	LAML	Crizotinib	8.95156	P08922	No	blood	acute_myeloid_leukaemia	-	-
ROS1	GDSC1	SIDM00462	OCI-AML3	LAML	Crizotinib	17.1487	P08922	No	blood	acute_myeloid_leukaemia	-	-
ROS1	GDSC1	SIDM00428	NB4	LAML	Crizotinib	4.38998	P08922	No	blood	acute_myeloid_leukaemia	-	-
ROS1	GDSC1	SIDM00338	ME-1	LAML	Crizotinib	16.6121	P08922	No	blood	acute_myeloid_leukaemia	-	-
ROS1	GDSC1	SIDM00437	MOLM-13	LAML	Crizotinib	3.89476	P08922	No	blood	acute_myeloid_leukaemia	-	-
ROS1	GDSC1	SIDM00461	OCI-AML5	LAML	Crizotinib	3.02229	P08922	No	blood	acute_myeloid_leukaemia	-	-
ROS1	GDSC1	SIDM00458	OCI-M1	LAML	Crizotinib	6.19878	P08922	No	blood	acute_myeloid_leukaemia	-	-
ROS1	GDSC1	SIDM00450	PL-21	LAML	Crizotinib	6.12547	P08922	No	blood	acute_myeloid_leukaemia	-	-
ROS1	GDSC2	SIDM00951	CTV-1	LAML	Crizotinib	0.295871	P08922	Yes	blood	acute_myeloid_leukaemia	A_loop	2113
ROS1	GDSC2	SIDM00829	HL-60	LAML	Crizotinib	17.5623	P08922	No	blood	acute_myeloid_leukaemia	-	-
ROS1	GDSC2	SIDM01057	GDM-1	LAML	Crizotinib	1.91124	P08922	No	blood	acute_myeloid_leukaemia	-	-
ROS1	GDSC2	SIDM00594	HEL	LAML	Crizotinib	18.8837	P08922	No	blood	acute_myeloid_leukaemia	-	-
ROS1	GDSC2	SIDM01005	KASUMI-1	LAML	Crizotinib	15.0948	P08922	No	blood	acute_myeloid_leukaemia	-	-
ROS1	GDSC2	SIDM00785	KG-1	LAML	Crizotinib	8.05631	P08922	No	blood	acute_myeloid_leukaemia	-	-
ROS1	GDSC2	SIDM01019	KMOE-2	LAML	Crizotinib	27.1782	P08922	No	blood	acute_myeloid_leukaemia	-	-
ROS1	GDSC2	SIDM00441	ML-2	LAML	Crizotinib	12.7018	P08922	No	blood	acute_myeloid_leukaemia	-	-
ROS1	GDSC2	SIDM00580	NOMO-1	LAML	Crizotinib	22.6883	P08922	No	blood	acute_myeloid_leukaemia	-	-
ROS1	GDSC2	SIDM00917	CESS	LAML	Crizotinib	4.79808	P08922	No	blood	acute_myeloid_leukaemia	-	-
ROS1	GDSC2	SIDM00446	OCI-AML2	LAML	Crizotinib	2.45591	P08922	No	blood	acute_myeloid_leukaemia	-	-
ROS1	GDSC2	SIDM00462	OCI-AML3	LAML	Crizotinib	5.46405	P08922	No	blood	acute_myeloid_leukaemia	-	-
ROS1	GDSC2	SIDM00338	ME-1	LAML	Crizotinib	35.3821	P08922	No	blood	acute_myeloid_leukaemia	-	-
ROS1	GDSC2	SIDM00437	MOLM-13	LAML	Crizotinib	0.457524	P08922	No	blood	acute_myeloid_leukaemia	-	-
ROS1	GDSC2	SIDM00461	OCI-AML5	LAML	Crizotinib	15.8573	P08922	No	blood	acute_myeloid_leukaemia	-	-
ROS1	GDSC2	SIDM00458	OCI-M1	LAML	Crizotinib	4.70609	P08922	No	blood	acute_myeloid_leukaemia	-	-
ROS1	GDSC1	SIDM00342	LOUCY	ALL	Crizotinib	7.96564	P08922	No	blood	lymphoblastic_T_cell_leukaemia	-	-
ROS1	GDSC1	SIDM00451	PF-382	ALL	Crizotinib	7.88871	P08922	No	blood	lymphoblastic_T_cell_leukaemia	-	-
ROS1	GDSC1	SIDM00403	RPMI-8402	ALL	Crizotinib	3.56287	P08922	No	blood	lymphoblastic_T_cell_leukaemia	-	-
ROS1	GDSC1	SIDM01154	SUP-T1	ALL	Crizotinib	15.5121	P08922	No	blood	lymphoblastic_T_cell_leukaemia	-	-
ROS1	GDSC1	SIDM00370	TALL-1	ALL	Crizotinib	10.3641	P08922	No	blood	lymphoblastic_T_cell_leukaemia	-	-
ROS1	GDSC1	SIDM00233	ATN-1	ALL	Crizotinib	1.99327	P08922	Yes	blood	lymphoblastic_T_cell_leukaemia	achelix	1991
ROS1	GDSC2	SIDM00342	LOUCY	ALL	Crizotinib	15.9054	P08922	No	blood	lymphoblastic_T_cell_leukaemia	-	-
ROS1	GDSC2	SIDM00433	MOLT-13	ALL	Crizotinib	8.70701	P08922	No	blood	lymphoblastic_T_cell_leukaemia	-	-
ROS1	GDSC2	SIDM00431	MOLT-16	ALL	Crizotinib	3.35619	P08922	No	blood	lymphoblastic_T_cell_leukaemia	-	-
ROS1	GDSC2	SIDM00463	P12-ICHIKAWA	ALL	Crizotinib	2.53703	P08922	No	blood	lymphoblastic_T_cell_leukaemia	-	-
ROS1	GDSC2	SIDM00451	PF-382	ALL	Crizotinib	23.1268	P08922	No	blood	lymphoblastic_T_cell_leukaemia	-	-
ROS1	GDSC2	SIDM01154	SUP-T1	ALL	Crizotinib	11.2793	P08922	No	blood	lymphoblastic_T_cell_leukaemia	-	-
ROS1	GDSC2	SIDM00233	ATN-1	ALL	Crizotinib	1.74903	P08922	Yes	blood	lymphoblastic_T_cell_leukaemia	achelix	1991
ALK	GDSC1	SIDM01100	SK-N-DZ	NB	Crizotinib	27.3805	Q9UM73	No	nervous_system	neuroblastoma	-	-
ALK	GDSC1	SIDM01099	SK-N-FI	NB	Crizotinib	13.3399	Q9UM73	No	nervous_system	neuroblastoma	-	-
ALK	GDSC1	SIDM01229	BE2-M17	NB	Crizotinib	26.1679	Q9UM73	No	nervous_system	neuroblastoma	-	-
ALK	GDSC1	SIDM01009	KELLY	NB	Crizotinib	5.38928	Q9UM73	No	nervous_system	neuroblastoma	-	-
ALK	GDSC1	SIDM00395	SIMA	NB	Crizotinib	31.7087	Q9UM73	No	nervous_system	neuroblastoma	-	-
ALK	GDSC1	SIDM00227	GI-ME-N	NB	Crizotinib	16.7284	Q9UM73	No	nervous_system	neuroblastoma	-	-
ALK	GDSC1	SIDM00544	GOTO	NB	Crizotinib	12.0056	Q9UM73	No	nervous_system	neuroblastoma	-	-
ALK	GDSC1	SIDM01206	IMR-5	NB	Crizotinib	13.0192	Q9UM73	No	nervous_system	neuroblastoma	-	-
ALK	GDSC1	SIDM00556	KP-N-YN	NB	Crizotinib	39.0926	Q9UM73	No	nervous_system	neuroblastoma	-	-
ALK	GDSC1	SIDM00387	MHH-NB-11	NB	Crizotinib	30.3962	Q9UM73	No	nervous_system	neuroblastoma	-	-
ALK	GDSC1	SIDM00244	NB69	NB	Crizotinib	5.54204	Q9UM73	No	nervous_system	neuroblastoma	-	-
ALK	GDSC1	SIDM00577	NH-12	NB	Crizotinib	23.1143	Q9UM73	No	nervous_system	neuroblastoma	-	-
ALK	GDSC1	SIDM00286	CHP-126	NB	Crizotinib	8.38998	Q9UM73	No	nervous_system	neuroblastoma	-	-
ALK	GDSC1	SIDM00324	TGW	NB	Crizotinib	7.31165	Q9UM73	Yes	nervous_system	neuroblastoma	A_loop	1275
ALK	GDSC1	SIDM00557	KP-N-RT-BM-1	NB	Crizotinib	1.35157	Q9UM73	No	nervous_system	neuroblastoma	-	-
ALK	GDSC1	SIDM00157	KP-N-YS	NB	Crizotinib	27.4324	Q9UM73	No	nervous_system	neuroblastoma	-	-
ALK	GDSC1	SIDM00330	LAN-6	NB	Crizotinib	13.6755	Q9UM73	No	nervous_system	neuroblastoma	-	-
ALK	GDSC1	SIDM00259	NB10	NB	Crizotinib	27.1209	Q9UM73	No	nervous_system	neuroblastoma	-	-
ALK	GDSC1	SIDM00253	NB6	NB	Crizotinib	47.852	Q9UM73	No	nervous_system	neuroblastoma	-	-
ALK	GDSC1	SIDM00156	NB7	NB	Crizotinib	19.7154	Q9UM73	No	nervous_system	neuroblastoma	-	-
ALK	GDSC1	SIDM00255	NB17	NB	Crizotinib	28.4749	Q9UM73	No	nervous_system	neuroblastoma	-	-
ALK	GDSC1	SIDM00254	NB5	NB	Crizotinib	15.9336	Q9UM73	No	nervous_system	neuroblastoma	-	-
ALK	GDSC1	SIDM00257	NB13	NB	Crizotinib	11.2982	Q9UM73	No	nervous_system	neuroblastoma	-	-
ALK	GDSC1	SIDM00256	NB14	NB	Crizotinib	3.05563	Q9UM73	No	nervous_system	neuroblastoma	-	-
ALK	GDSC1	SIDM00578	NB1	NB	Crizotinib	0.105007	Q9UM73	No	nervous_system	neuroblastoma	-	-
ALK	GDSC1	SIDM00579	NB(TU)1-10	NB	Crizotinib	8.00451	Q9UM73	No	nervous_system	neuroblastoma	-	-
ALK	GDSC2	SIDM01100	SK-N-DZ	NB	Crizotinib	45.6685	Q9UM73	No	nervous_system	neuroblastoma	-	-
ALK	GDSC2	SIDM01101	SK-N-AS	NB	Crizotinib	8.70097	Q9UM73	No	nervous_system	neuroblastoma	-	-
ALK	GDSC2	SIDM01229	BE2-M17	NB	Crizotinib	40.6189	Q9UM73	No	nervous_system	neuroblastoma	-	-
ALK	GDSC2	SIDM01009	KELLY	NB	Crizotinib	2.58334	Q9UM73	No	nervous_system	neuroblastoma	-	-
ALK	GDSC2	SIDM00395	SIMA	NB	Crizotinib	11.1535	Q9UM73	No	nervous_system	neuroblastoma	-	-
ALK	GDSC2	SIDM00910	CHP-212	NB	Crizotinib	5.74747	Q9UM73	No	nervous_system	neuroblastoma	-	-
ALK	GDSC2	SIDM00227	GI-ME-N	NB	Crizotinib	96.9052	Q9UM73	No	nervous_system	neuroblastoma	-	-
ALK	GDSC2	SIDM00544	GOTO	NB	Crizotinib	5.94601	Q9UM73	No	nervous_system	neuroblastoma	-	-
ALK	GDSC2	SIDM01206	IMR-5	NB	Crizotinib	2.5318	Q9UM73	No	nervous_system	neuroblastoma	-	-
ALK	GDSC2	SIDM00556	KP-N-YN	NB	Crizotinib	62.9625	Q9UM73	No	nervous_system	neuroblastoma	-	-
ALK	GDSC2	SIDM00244	NB69	NB	Crizotinib	26.1205	Q9UM73	No	nervous_system	neuroblastoma	-	-
ALK	GDSC2	SIDM00577	NH-12	NB	Crizotinib	77.4656	Q9UM73	No	nervous_system	neuroblastoma	-	-
ALK	GDSC2	SIDM00324	TGW	NB	Crizotinib	28.7618	Q9UM73	Yes	nervous_system	neuroblastoma	A_loop	1275
ALK	GDSC2	SIDM00285	CHP-134	NB	Crizotinib	19.7092	Q9UM73	No	nervous_system	neuroblastoma	-	-
ALK	GDSC2	SIDM00259	NB10	NB	Crizotinib	21.7214	Q9UM73	No	nervous_system	neuroblastoma	-	-
ALK	GDSC2	SIDM00156	NB7	NB	Crizotinib	53.5866	Q9UM73	No	nervous_system	neuroblastoma	-	-
ALK	GDSC2	SIDM00257	NB13	NB	Crizotinib	16.7748	Q9UM73	No	nervous_system	neuroblastoma	-	-
ALK	GDSC2	SIDM00256	NB14	NB	Crizotinib	12.3746	Q9UM73	No	nervous_system	neuroblastoma	-	-
ALK	GDSC2	SIDM00579	NB(TU)1-10	NB	Crizotinib	2.48525	Q9UM73	No	nervous_system	neuroblastoma	-	-
ROS1	GDSC1	SIDM01100	SK-N-DZ	NB	Crizotinib	27.3805	P08922	No	nervous_system	neuroblastoma	-	-
ROS1	GDSC1	SIDM01099	SK-N-FI	NB	Crizotinib	13.3399	P08922	No	nervous_system	neuroblastoma	-	-
ROS1	GDSC1	SIDM01229	BE2-M17	NB	Crizotinib	26.1679	P08922	No	nervous_system	neuroblastoma	-	-
ROS1	GDSC1	SIDM01009	KELLY	NB	Crizotinib	5.38928	P08922	No	nervous_system	neuroblastoma	-	-
ROS1	GDSC1	SIDM00395	SIMA	NB	Crizotinib	31.7087	P08922	No	nervous_system	neuroblastoma	-	-
ROS1	GDSC1	SIDM00227	GI-ME-N	NB	Crizotinib	16.7284	P08922	No	nervous_system	neuroblastoma	-	-
ROS1	GDSC1	SIDM00544	GOTO	NB	Crizotinib	12.0056	P08922	No	nervous_system	neuroblastoma	-	-
ROS1	GDSC1	SIDM01206	IMR-5	NB	Crizotinib	13.0192	P08922	No	nervous_system	neuroblastoma	-	-
ROS1	GDSC1	SIDM00556	KP-N-YN	NB	Crizotinib	39.0926	P08922	No	nervous_system	neuroblastoma	-	-
ROS1	GDSC1	SIDM00387	MHH-NB-11	NB	Crizotinib	30.3962	P08922	No	nervous_system	neuroblastoma	-	-
ROS1	GDSC1	SIDM00244	NB69	NB	Crizotinib	5.54204	P08922	No	nervous_system	neuroblastoma	-	-
ROS1	GDSC1	SIDM00577	NH-12	NB	Crizotinib	23.1143	P08922	No	nervous_system	neuroblastoma	-	-
ROS1	GDSC1	SIDM00286	CHP-126	NB	Crizotinib	8.38998	P08922	No	nervous_system	neuroblastoma	-	-
ROS1	GDSC1	SIDM00324	TGW	NB	Crizotinib	7.31165	P08922	No	nervous_system	neuroblastoma	-	-
ROS1	GDSC1	SIDM00557	KP-N-RT-BM-1	NB	Crizotinib	1.35157	P08922	No	nervous_system	neuroblastoma	-	-
ROS1	GDSC1	SIDM00157	KP-N-YS	NB	Crizotinib	27.4324	P08922	No	nervous_system	neuroblastoma	-	-
ROS1	GDSC1	SIDM00330	LAN-6	NB	Crizotinib	13.6755	P08922	No	nervous_system	neuroblastoma	-	-
ROS1	GDSC1	SIDM00259	NB10	NB	Crizotinib	27.1209	P08922	No	nervous_system	neuroblastoma	-	-
ROS1	GDSC1	SIDM00253	NB6	NB	Crizotinib	47.852	P08922	No	nervous_system	neuroblastoma	-	-
ROS1	GDSC1	SIDM00156	NB7	NB	Crizotinib	19.7154	P08922	No	nervous_system	neuroblastoma	-	-
ROS1	GDSC1	SIDM00255	NB17	NB	Crizotinib	28.4749	P08922	No	nervous_system	neuroblastoma	-	-
ROS1	GDSC1	SIDM00254	NB5	NB	Crizotinib	15.9336	P08922	No	nervous_system	neuroblastoma	-	-
ROS1	GDSC1	SIDM00257	NB13	NB	Crizotinib	11.2982	P08922	No	nervous_system	neuroblastoma	-	-
ROS1	GDSC1	SIDM00256	NB14	NB	Crizotinib	3.05563	P08922	Yes	nervous_system	neuroblastoma	achelix	2000
ROS1	GDSC1	SIDM00578	NB1	NB	Crizotinib	0.105007	P08922	No	nervous_system	neuroblastoma	-	-
ROS1	GDSC1	SIDM00579	NB(TU)1-10	NB	Crizotinib	8.00451	P08922	No	nervous_system	neuroblastoma	-	-
ROS1	GDSC2	SIDM01100	SK-N-DZ	NB	Crizotinib	45.6685	P08922	No	nervous_system	neuroblastoma	-	-
ROS1	GDSC2	SIDM01101	SK-N-AS	NB	Crizotinib	8.70097	P08922	No	nervous_system	neuroblastoma	-	-
ROS1	GDSC2	SIDM01229	BE2-M17	NB	Crizotinib	40.6189	P08922	No	nervous_system	neuroblastoma	-	-
ROS1	GDSC2	SIDM01009	KELLY	NB	Crizotinib	2.58334	P08922	No	nervous_system	neuroblastoma	-	-
ROS1	GDSC2	SIDM00395	SIMA	NB	Crizotinib	11.1535	P08922	No	nervous_system	neuroblastoma	-	-
ROS1	GDSC2	SIDM00910	CHP-212	NB	Crizotinib	5.74747	P08922	No	nervous_system	neuroblastoma	-	-
ROS1	GDSC2	SIDM00227	GI-ME-N	NB	Crizotinib	96.9052	P08922	No	nervous_system	neuroblastoma	-	-
ROS1	GDSC2	SIDM00544	GOTO	NB	Crizotinib	5.94601	P08922	No	nervous_system	neuroblastoma	-	-
ROS1	GDSC2	SIDM01206	IMR-5	NB	Crizotinib	2.5318	P08922	No	nervous_system	neuroblastoma	-	-
ROS1	GDSC2	SIDM00556	KP-N-YN	NB	Crizotinib	62.9625	P08922	No	nervous_system	neuroblastoma	-	-
ROS1	GDSC2	SIDM00244	NB69	NB	Crizotinib	26.1205	P08922	No	nervous_system	neuroblastoma	-	-
ROS1	GDSC2	SIDM00577	NH-12	NB	Crizotinib	77.4656	P08922	No	nervous_system	neuroblastoma	-	-
ROS1	GDSC2	SIDM00324	TGW	NB	Crizotinib	28.7618	P08922	No	nervous_system	neuroblastoma	-	-
ROS1	GDSC2	SIDM00285	CHP-134	NB	Crizotinib	19.7092	P08922	No	nervous_system	neuroblastoma	-	-
ROS1	GDSC2	SIDM00259	NB10	NB	Crizotinib	21.7214	P08922	No	nervous_system	neuroblastoma	-	-
ROS1	GDSC2	SIDM00156	NB7	NB	Crizotinib	53.5866	P08922	No	nervous_system	neuroblastoma	-	-
ROS1	GDSC2	SIDM00257	NB13	NB	Crizotinib	16.7748	P08922	No	nervous_system	neuroblastoma	-	-
ROS1	GDSC2	SIDM00256	NB14	NB	Crizotinib	12.3746	P08922	Yes	nervous_system	neuroblastoma	achelix	2000
ROS1	GDSC2	SIDM00579	NB(TU)1-10	NB	Crizotinib	2.48525	P08922	No	nervous_system	neuroblastoma	-	-
ALK	GDSC1	SIDM00886	DB	DLBC	Crizotinib	43.612	Q9UM73	No	blood	B_cell_lymphoma	-	-
ALK	GDSC1	SIDM00981	DOHH-2	DLBC	Crizotinib	4.72318	Q9UM73	No	blood	B_cell_lymphoma	-	-
ALK	GDSC1	SIDM00661	HT	DLBC	Crizotinib	19.0303	Q9UM73	No	blood	B_cell_lymphoma	-	-
ALK	GDSC1	SIDM01008	KARPAS-422	DLBC	Crizotinib	17.7127	Q9UM73	No	blood	B_cell_lymphoma	-	-
ALK	GDSC1	SIDM00637	MC116	DLBC	Crizotinib	3.58105	Q9UM73	No	blood	B_cell_lymphoma	-	-
ALK	GDSC1	SIDM01205	TUR	DLBC	Crizotinib	9.45187	Q9UM73	No	blood	B_cell_lymphoma	-	-
ALK	GDSC1	SIDM01089	RL	DLBC	Crizotinib	24.4276	Q9UM73	No	blood	B_cell_lymphoma	-	-
ALK	GDSC1	SIDM00895	BC-3	DLBC	Crizotinib	11.0773	Q9UM73	No	blood	B_cell_lymphoma	-	-
ALK	GDSC1	SIDM00896	BC-1	DLBC	Crizotinib	7.59528	Q9UM73	No	blood	B_cell_lymphoma	-	-
ALK	GDSC1	SIDM00384	SCC-3	DLBC	Crizotinib	0.883003	Q9UM73	No	blood	B_cell_lymphoma	-	-
ALK	GDSC1	SIDM00502	A4-Fuk	DLBC	Crizotinib	2.99632	Q9UM73	No	blood	B_cell_lymphoma	-	-
ALK	GDSC1	SIDM00495	A3-KAW	DLBC	Crizotinib	4.7168	Q9UM73	No	blood	B_cell_lymphoma	-	-
ALK	GDSC1	SIDM00283	CTB-1	DLBC	Crizotinib	16.9407	Q9UM73	No	blood	B_cell_lymphoma	-	-
ALK	GDSC1	SIDM00859	Farage	DLBC	Crizotinib	13.3236	Q9UM73	Yes	blood	B_cell_lymphoma	A_loop	1289
ALK	GDSC1	SIDM01058	GRANTA-519	DLBC	Crizotinib	16.942	Q9UM73	No	blood	B_cell_lymphoma	-	-
ALK	GDSC1	SIDM00689	JM1	DLBC	Crizotinib	5.42572	Q9UM73	No	blood	B_cell_lymphoma	-	-
ALK	GDSC1	SIDM00688	JSC-1	DLBC	Crizotinib	7.3555	Q9UM73	No	blood	B_cell_lymphoma	-	-
ALK	GDSC1	SIDM00443	NU-DUL-1	DLBC	Crizotinib	7.24216	Q9UM73	No	blood	B_cell_lymphoma	-	-
ALK	GDSC1	SIDM00460	OCI-LY-19	DLBC	Crizotinib	5.27095	Q9UM73	No	blood	B_cell_lymphoma	-	-
ALK	GDSC1	SIDM00374	SLVL	DLBC	Crizotinib	15.1359	Q9UM73	No	blood	B_cell_lymphoma	-	-
ALK	GDSC1	SIDM00404	SU-DHL-16	DLBC	Crizotinib	4.29022	Q9UM73	No	blood	B_cell_lymphoma	-	-
ALK	GDSC1	SIDM00405	SU-DHL-4	DLBC	Crizotinib	5.65867	Q9UM73	No	blood	B_cell_lymphoma	-	-
ALK	GDSC1	SIDM00407	SU-DHL-6	DLBC	Crizotinib	4.72036	Q9UM73	No	blood	B_cell_lymphoma	-	-
ALK	GDSC1	SIDM00423	SU-DHL-8	DLBC	Crizotinib	3.73932	Q9UM73	No	blood	B_cell_lymphoma	-	-
ALK	GDSC1	SIDM00416	VAL	DLBC	Crizotinib	17.8409	Q9UM73	No	blood	B_cell_lymphoma	-	-
ALK	GDSC1	SIDM00413	WSU-DLCL2	DLBC	Crizotinib	18.4427	Q9UM73	No	blood	B_cell_lymphoma	-	-
ALK	GDSC2	SIDM00886	DB	DLBC	Crizotinib	22.4507	Q9UM73	No	blood	B_cell_lymphoma	-	-
ALK	GDSC2	SIDM00981	DOHH-2	DLBC	Crizotinib	1.72765	Q9UM73	No	blood	B_cell_lymphoma	-	-
ALK	GDSC2	SIDM01008	KARPAS-422	DLBC	Crizotinib	5.29208	Q9UM73	No	blood	B_cell_lymphoma	-	-
ALK	GDSC2	SIDM01205	TUR	DLBC	Crizotinib	2.68799	Q9UM73	No	blood	B_cell_lymphoma	-	-
ALK	GDSC2	SIDM00896	BC-1	DLBC	Crizotinib	1.16064	Q9UM73	No	blood	B_cell_lymphoma	-	-
ALK	GDSC2	SIDM00384	SCC-3	DLBC	Crizotinib	0.27225	Q9UM73	No	blood	B_cell_lymphoma	-	-
ALK	GDSC2	SIDM00502	A4-Fuk	DLBC	Crizotinib	0.826288	Q9UM73	No	blood	B_cell_lymphoma	-	-
ALK	GDSC2	SIDM00495	A3-KAW	DLBC	Crizotinib	1.58181	Q9UM73	No	blood	B_cell_lymphoma	-	-
ALK	GDSC2	SIDM00859	Farage	DLBC	Crizotinib	23.7331	Q9UM73	Yes	blood	B_cell_lymphoma	A_loop	1289
ALK	GDSC2	SIDM01058	GRANTA-519	DLBC	Crizotinib	53.4661	Q9UM73	No	blood	B_cell_lymphoma	-	-
ALK	GDSC2	SIDM00688	JSC-1	DLBC	Crizotinib	11.7043	Q9UM73	No	blood	B_cell_lymphoma	-	-
ALK	GDSC2	SIDM01011	KARPAS-1106P	DLBC	Crizotinib	21.5262	Q9UM73	No	blood	B_cell_lymphoma	-	-
ALK	GDSC2	SIDM00448	RC-K8	DLBC	Crizotinib	34.8571	Q9UM73	No	blood	B_cell_lymphoma	-	-
ALK	GDSC2	SIDM00374	SLVL	DLBC	Crizotinib	5.1746	Q9UM73	No	blood	B_cell_lymphoma	-	-
ALK	GDSC2	SIDM00389	SU-DHL-10	DLBC	Crizotinib	4.66102	Q9UM73	No	blood	B_cell_lymphoma	-	-
ALK	GDSC2	SIDM00406	SU-DHL-5	DLBC	Crizotinib	5.74175	Q9UM73	No	blood	B_cell_lymphoma	-	-
ALK	GDSC2	SIDM00407	SU-DHL-6	DLBC	Crizotinib	2.40927	Q9UM73	No	blood	B_cell_lymphoma	-	-
ALK	GDSC2	SIDM00423	SU-DHL-8	DLBC	Crizotinib	2.66389	Q9UM73	No	blood	B_cell_lymphoma	-	-
ALK	GDSC2	SIDM00323	TK	DLBC	Crizotinib	8.43435	Q9UM73	No	blood	B_cell_lymphoma	-	-
ALK	GDSC2	SIDM00416	VAL	DLBC	Crizotinib	11.0429	Q9UM73	No	blood	B_cell_lymphoma	-	-
SRC	GDSC1	SIDM00388	MHH-PREB-1	UNCLASSIFIED	Saracatinib	8.80584	P12931	Yes	blood	B_cell_leukemia	A_loop	406
SRC	GDSC1	SIDM00438	MN-60	UNCLASSIFIED	Saracatinib	26.2059	P12931	No	blood	B_cell_leukemia	-	-
SRC	GDSC1	SIDM00429	NALM-6	UNCLASSIFIED	Saracatinib	12.8616	P12931	No	blood	B_cell_leukemia	-	-
SRC	GDSC1	SIDM00447	REH	UNCLASSIFIED	Saracatinib	10.2119	P12931	No	blood	B_cell_leukemia	-	-
SRC	GDSC1	SIDM00424	U-698-M	UNCLASSIFIED	Saracatinib	30.6319	P12931	No	blood	B_cell_leukemia	-	-
SRC	GDSC1	SIDM01017	KARPAS-231	UNCLASSIFIED	Saracatinib	1.61769	P12931	No	blood	B_cell_leukemia	-	-
SRC	GDSC1	SIDM01034	KOPN-8	UNCLASSIFIED	Saracatinib	5.6998	P12931	No	blood	B_cell_leukemia	-	-
SRC	GDSC1	SIDM00415	ROS-50	UNCLASSIFIED	Saracatinib	22.6556	P12931	No	blood	B_cell_leukemia	-	-
EPHA2	GDSC1	SIDM00865	DMS-114	SCLC	Dasatinib	15.9148	P29317	No	lung	lung_small_cell_carcinoma	-	-
EPHA2	GDSC1	SIDM00653	NCI-H1092	SCLC	Dasatinib	12.3009	P29317	No	lung	lung_small_cell_carcinoma	-	-
EPHA2	GDSC1	SIDM00642	NCI-H1417	SCLC	Dasatinib	24.174	P29317	No	lung	lung_small_cell_carcinoma	-	-
EPHA2	GDSC1	SIDM00741	NCI-H1694	SCLC	Dasatinib	17.3006	P29317	No	lung	lung_small_cell_carcinoma	-	-
EPHA2	GDSC1	SIDM00767	NCI-H187	SCLC	Dasatinib	15.5972	P29317	No	lung	lung_small_cell_carcinoma	-	-
EPHA2	GDSC1	SIDM00760	NCI-H1963	SCLC	Dasatinib	11.689	P29317	No	lung	lung_small_cell_carcinoma	-	-
EPHA2	GDSC1	SIDM00706	NCI-H209	SCLC	Dasatinib	22.1968	P29317	No	lung	lung_small_cell_carcinoma	-	-
EPHA2	GDSC1	SIDM00699	NCI-H2141	SCLC	Dasatinib	5.5774	P29317	No	lung	lung_small_cell_carcinoma	-	-
EPHA2	GDSC1	SIDM00733	NCI-H2171	SCLC	Dasatinib	8.83724	P29317	No	lung	lung_small_cell_carcinoma	-	-
EPHA2	GDSC1	SIDM00719	NCI-H345	SCLC	Dasatinib	12.7437	P29317	No	lung	lung_small_cell_carcinoma	-	-
EPHA2	GDSC1	SIDM00965	NCI-H446	SCLC	Dasatinib	1.19807	P29317	No	lung	lung_small_cell_carcinoma	-	-
EPHA2	GDSC1	SIDM01128	NCI-H526	SCLC	Dasatinib	11.6782	P29317	No	lung	lung_small_cell_carcinoma	-	-
EPHA2	GDSC1	SIDM01126	NCI-H64	SCLC	Dasatinib	4.73545	P29317	No	lung	lung_small_cell_carcinoma	-	-
EPHA2	GDSC1	SIDM01121	NCI-H69	SCLC	Dasatinib	10.2964	P29317	No	lung	lung_small_cell_carcinoma	-	-
EPHA2	GDSC1	SIDM01131	NCI-H82	SCLC	Dasatinib	19.4649	P29317	No	lung	lung_small_cell_carcinoma	-	-
EPHA2	GDSC1	SIDM00293	LU-139	SCLC	Dasatinib	28.5394	P29317	No	lung	lung_small_cell_carcinoma	-	-
EPHA2	GDSC1	SIDM00365	SBC-1	SCLC	Dasatinib	2.80153	P29317	No	lung	lung_small_cell_carcinoma	-	-
EPHA2	GDSC1	SIDM01078	SHP-77	SCLC	Dasatinib	9.29498	P29317	No	lung	lung_small_cell_carcinoma	-	-
EPHA2	GDSC1	SIDM00953	CPC-N	SCLC	Dasatinib	17.6983	P29317	No	lung	lung_small_cell_carcinoma	-	-
EPHA2	GDSC1	SIDM00524	DMS-79	SCLC	Dasatinib	7.66313	P29317	No	lung	lung_small_cell_carcinoma	-	-
EPHA2	GDSC1	SIDM00223	IST-SL1	SCLC	Dasatinib	3.18282	P29317	No	lung	lung_small_cell_carcinoma	-	-
EPHA2	GDSC1	SIDM00230	IST-SL2	SCLC	Dasatinib	2.59648	P29317	No	lung	lung_small_cell_carcinoma	-	-
EPHA2	GDSC1	SIDM00183	LB647-SCLC	SCLC	Dasatinib	16.0447	P29317	No	lung	lung_small_cell_carcinoma	-	-
EPHA2	GDSC1	SIDM00296	LU-134-A	SCLC	Dasatinib	35.0034	P29317	No	lung	lung_small_cell_carcinoma	-	-
EPHA2	GDSC1	SIDM00292	LU-165	SCLC	Dasatinib	23.6032	P29317	Yes	lung	lung_small_cell_carcinoma	achelix	636
EPHA2	GDSC1	SIDM00245	MS-1	SCLC	Dasatinib	11.5764	P29317	No	lung	lung_small_cell_carcinoma	-	-
EPHA2	GDSC1	SIDM00650	NCI-H128	SCLC	Dasatinib	29.9371	P29317	No	lung	lung_small_cell_carcinoma	-	-
EPHA2	GDSC1	SIDM00648	NCI-H1304	SCLC	Dasatinib	11.0818	P29317	No	lung	lung_small_cell_carcinoma	-	-
EPHA2	GDSC1	SIDM00927	NCI-H510A	SCLC	Dasatinib	2.05657	P29317	No	lung	lung_small_cell_carcinoma	-	-
EPHA2	GDSC1	SIDM00506	COR-L88	SCLC	Dasatinib	52.8401	P29317	No	lung	lung_small_cell_carcinoma	-	-
EPHA2	GDSC1	SIDM00697	NCI-H1436	SCLC	Dasatinib	26.221	P29317	No	lung	lung_small_cell_carcinoma	-	-
EPHA2	GDSC1	SIDM00710	NCI-H2081	SCLC	Dasatinib	13.9929	P29317	No	lung	lung_small_cell_carcinoma	-	-
EPHA2	GDSC1	SIDM00731	NCI-H2196	SCLC	Dasatinib	5.20944	P29317	No	lung	lung_small_cell_carcinoma	-	-
EPHA2	GDSC1	SIDM01129	NCI-H524	SCLC	Dasatinib	7.72691	P29317	No	lung	lung_small_cell_carcinoma	-	-
EPHA2	GDSC1	SIDM01117	NCI-H748	SCLC	Dasatinib	15.7151	P29317	No	lung	lung_small_cell_carcinoma	-	-
EPHA2	GDSC1	SIDM00143	COLO-668	SCLC	Dasatinib	15.9779	P29317	No	lung	lung_small_cell_carcinoma	-	-
EPHA2	GDSC1	SIDM00511	COR-L279	SCLC	Dasatinib	4.18111	P29317	No	lung	lung_small_cell_carcinoma	-	-
EPHA2	GDSC1	SIDM00770	NCI-H1836	SCLC	Dasatinib	2.81149	P29317	No	lung	lung_small_cell_carcinoma	-	-
EPHA2	GDSC1	SIDM00704	NCI-H211	SCLC	Dasatinib	2.28283	P29317	No	lung	lung_small_cell_carcinoma	-	-
EPHA2	GDSC1	SIDM01149	NCI-H847	SCLC	Dasatinib	5.52963	P29317	No	lung	lung_small_cell_carcinoma	-	-
EPHA2	GDSC1	SIDM00521	COR-L95	SCLC	Dasatinib	24.7991	P29317	No	lung	lung_small_cell_carcinoma	-	-
EPHA2	GDSC1	SIDM01071	HCC-33	SCLC	Dasatinib	11.6806	P29317	No	lung	lung_small_cell_carcinoma	-	-
EPHA2	GDSC1	SIDM00766	NCI-H1876	SCLC	Dasatinib	1.98113	P29317	No	lung	lung_small_cell_carcinoma	-	-
EPHA2	GDSC2	SIDM00509	COR-L311	SCLC	Dasatinib	24.743	P29317	No	lung	lung_small_cell_carcinoma	-	-
EPHA2	GDSC2	SIDM00865	DMS-114	SCLC	Dasatinib	32.2651	P29317	No	lung	lung_small_cell_carcinoma	-	-
EPHA2	GDSC2	SIDM00522	DMS-273	SCLC	Dasatinib	28.1832	P29317	No	lung	lung_small_cell_carcinoma	-	-
EPHA2	GDSC2	SIDM00654	NCI-H1048	SCLC	Dasatinib	32.6015	P29317	No	lung	lung_small_cell_carcinoma	-	-
EPHA2	GDSC2	SIDM00653	NCI-H1092	SCLC	Dasatinib	87.0683	P29317	No	lung	lung_small_cell_carcinoma	-	-
EPHA2	GDSC2	SIDM00642	NCI-H1417	SCLC	Dasatinib	8.41459	P29317	No	lung	lung_small_cell_carcinoma	-	-
EPHA2	GDSC2	SIDM00741	NCI-H1694	SCLC	Dasatinib	30.3067	P29317	No	lung	lung_small_cell_carcinoma	-	-
EPHA2	GDSC2	SIDM00760	NCI-H1963	SCLC	Dasatinib	33.0395	P29317	No	lung	lung_small_cell_carcinoma	-	-
EPHA2	GDSC2	SIDM00706	NCI-H209	SCLC	Dasatinib	6.53633	P29317	No	lung	lung_small_cell_carcinoma	-	-
EPHA2	GDSC2	SIDM00699	NCI-H2141	SCLC	Dasatinib	73.5091	P29317	No	lung	lung_small_cell_carcinoma	-	-
EPHA2	GDSC2	SIDM00965	NCI-H446	SCLC	Dasatinib	28.4739	P29317	No	lung	lung_small_cell_carcinoma	-	-
EPHA2	GDSC2	SIDM01128	NCI-H526	SCLC	Dasatinib	17.3143	P29317	No	lung	lung_small_cell_carcinoma	-	-
EPHA2	GDSC2	SIDM01126	NCI-H64	SCLC	Dasatinib	50.4767	P29317	No	lung	lung_small_cell_carcinoma	-	-
EPHA2	GDSC2	SIDM01121	NCI-H69	SCLC	Dasatinib	14.5063	P29317	No	lung	lung_small_cell_carcinoma	-	-
EPHA2	GDSC2	SIDM01131	NCI-H82	SCLC	Dasatinib	12.8582	P29317	No	lung	lung_small_cell_carcinoma	-	-
EPHA2	GDSC2	SIDM00368	SBC-5	SCLC	Dasatinib	28.3323	P29317	No	lung	lung_small_cell_carcinoma	-	-
EPHA2	GDSC2	SIDM00294	LU-135	SCLC	Dasatinib	37.7182	P29317	No	lung	lung_small_cell_carcinoma	-	-
EPHA2	GDSC2	SIDM01078	SHP-77	SCLC	Dasatinib	28.9601	P29317	No	lung	lung_small_cell_carcinoma	-	-
EPHA2	GDSC2	SIDM00953	CPC-N	SCLC	Dasatinib	9.78479	P29317	No	lung	lung_small_cell_carcinoma	-	-
EPHA2	GDSC2	SIDM00230	IST-SL2	SCLC	Dasatinib	23.9356	P29317	No	lung	lung_small_cell_carcinoma	-	-
EPHA2	GDSC2	SIDM00292	LU-165	SCLC	Dasatinib	35.4811	P29317	Yes	lung	lung_small_cell_carcinoma	achelix	636
EPHA2	GDSC2	SIDM00245	MS-1	SCLC	Dasatinib	9.24864	P29317	No	lung	lung_small_cell_carcinoma	-	-
EPHA2	GDSC2	SIDM00367	SBC-3	SCLC	Dasatinib	2.1866	P29317	No	lung	lung_small_cell_carcinoma	-	-
EPHA2	GDSC2	SIDM00506	COR-L88	SCLC	Dasatinib	68.7636	P29317	No	lung	lung_small_cell_carcinoma	-	-
EPHA2	GDSC2	SIDM00523	DMS-53	SCLC	Dasatinib	57.7726	P29317	No	lung	lung_small_cell_carcinoma	-	-
EPHA2	GDSC2	SIDM01129	NCI-H524	SCLC	Dasatinib	7.36296	P29317	No	lung	lung_small_cell_carcinoma	-	-
EPHA2	GDSC2	SIDM00143	COLO-668	SCLC	Dasatinib	51.9156	P29317	No	lung	lung_small_cell_carcinoma	-	-
EPHA2	GDSC2	SIDM00511	COR-L279	SCLC	Dasatinib	19.1963	P29317	No	lung	lung_small_cell_carcinoma	-	-
EPHA2	GDSC2	SIDM00761	NCI-H196	SCLC	Dasatinib	151.58	P29317	No	lung	lung_small_cell_carcinoma	-	-
EPHA2	GDSC2	SIDM00704	NCI-H211	SCLC	Dasatinib	3.5891	P29317	No	lung	lung_small_cell_carcinoma	-	-
EPHA2	GDSC2	SIDM01134	NCI-H841	SCLC	Dasatinib	31.566	P29317	No	lung	lung_small_cell_carcinoma	-	-
EPHA2	GDSC2	SIDM01149	NCI-H847	SCLC	Dasatinib	12.8991	P29317	No	lung	lung_small_cell_carcinoma	-	-
EPHA2	GDSC2	SIDM00792	NCI-H1688	SCLC	Dasatinib	40.9385	P29317	No	lung	lung_small_cell_carcinoma	-	-
EPHA2	GDSC2	SIDM01156	SW1271	SCLC	Dasatinib	0.986185	P29317	No	lung	lung_small_cell_carcinoma	-	-
EPHA2	GDSC2	SIDM00508	COR-L32	SCLC	Dasatinib	12.0979	P29317	No	lung	lung_small_cell_carcinoma	-	-
EPHA2	GDSC2	SIDM00646	NCI-H1341	SCLC	Dasatinib	47.8403	P29317	No	lung	lung_small_cell_carcinoma	-	-
EPHA2	GDSC2	SIDM00766	NCI-H1876	SCLC	Dasatinib	36.3096	P29317	No	lung	lung_small_cell_carcinoma	-	-
EPHA2	GDSC2	SIDM00711	NCI-H2066	SCLC	Dasatinib	6.39584	P29317	No	lung	lung_small_cell_carcinoma	-	-
EPHA2	GDSC2	SIDM00293	LU-139	SCLC	Dasatinib	17.4798	P29317	No	lung	lung_small_cell_carcinoma	-	-
EPHA2	GDSC2	SIDM00521	COR-L95	SCLC	Dasatinib	37.8215	P29317	No	lung	lung_small_cell_carcinoma	-	-
KIT	GDSC1	SIDM00951	CTV-1	LAML	Dasatinib	0.0012673	P10721	No	blood	acute_myeloid_leukaemia	-	-
KIT	GDSC1	SIDM00829	HL-60	LAML	Dasatinib	17.302	P10721	No	blood	acute_myeloid_leukaemia	-	-
KIT	GDSC1	SIDM00594	HEL	LAML	Dasatinib	4.70963	P10721	No	blood	acute_myeloid_leukaemia	-	-
KIT	GDSC1	SIDM01005	KASUMI-1	LAML	Dasatinib	12.8718	P10721	Yes	blood	acute_myeloid_leukaemia	A_loop	822
KIT	GDSC1	SIDM00785	KG-1	LAML	Dasatinib	3.91243	P10721	No	blood	acute_myeloid_leukaemia	-	-
KIT	GDSC1	SIDM01019	KMOE-2	LAML	Dasatinib	18.3851	P10721	No	blood	acute_myeloid_leukaemia	-	-
KIT	GDSC1	SIDM00441	ML-2	LAML	Dasatinib	10.3013	P10721	No	blood	acute_myeloid_leukaemia	-	-
KIT	GDSC1	SIDM01023	MONO-MAC-6	LAML	Dasatinib	1.00821	P10721	No	blood	acute_myeloid_leukaemia	-	-
KIT	GDSC1	SIDM00576	NKM-1	LAML	Dasatinib	0.868386	P10721	No	blood	acute_myeloid_leukaemia	-	-
KIT	GDSC1	SIDM00580	NOMO-1	LAML	Dasatinib	27.1985	P10721	No	blood	acute_myeloid_leukaemia	-	-
KIT	GDSC1	SIDM00363	P31-FUJ	LAML	Dasatinib	8.19303	P10721	No	blood	acute_myeloid_leukaemia	-	-
KIT	GDSC1	SIDM00396	SIG-M5	LAML	Dasatinib	2.20484	P10721	No	blood	acute_myeloid_leukaemia	-	-
KIT	GDSC1	SIDM01172	THP-1	LAML	Dasatinib	9.07289	P10721	No	blood	acute_myeloid_leukaemia	-	-
KIT	GDSC1	SIDM00467	QIMR-WIL	LAML	Dasatinib	0.45334	P10721	No	blood	acute_myeloid_leukaemia	-	-
KIT	GDSC1	SIDM00959	CMK	LAML	Dasatinib	8.47658	P10721	No	blood	acute_myeloid_leukaemia	-	-
KIT	GDSC1	SIDM00917	CESS	LAML	Dasatinib	11.5699	P10721	No	blood	acute_myeloid_leukaemia	-	-
KIT	GDSC1	SIDM00446	OCI-AML2	LAML	Dasatinib	2.9327	P10721	No	blood	acute_myeloid_leukaemia	-	-
KIT	GDSC1	SIDM00462	OCI-AML3	LAML	Dasatinib	7.4939	P10721	No	blood	acute_myeloid_leukaemia	-	-
KIT	GDSC1	SIDM00428	NB4	LAML	Dasatinib	6.96405	P10721	No	blood	acute_myeloid_leukaemia	-	-
KIT	GDSC1	SIDM00338	ME-1	LAML	Dasatinib	22.0293	P10721	No	blood	acute_myeloid_leukaemia	-	-
KIT	GDSC1	SIDM00437	MOLM-13	LAML	Dasatinib	0.570896	P10721	No	blood	acute_myeloid_leukaemia	-	-
KIT	GDSC1	SIDM00461	OCI-AML5	LAML	Dasatinib	4.68419	P10721	No	blood	acute_myeloid_leukaemia	-	-
KIT	GDSC1	SIDM00458	OCI-M1	LAML	Dasatinib	4.2151	P10721	No	blood	acute_myeloid_leukaemia	-	-
KIT	GDSC1	SIDM00450	PL-21	LAML	Dasatinib	24.6255	P10721	No	blood	acute_myeloid_leukaemia	-	-
KIT	GDSC2	SIDM00951	CTV-1	LAML	Dasatinib	0.000716732	P10721	No	blood	acute_myeloid_leukaemia	-	-
KIT	GDSC2	SIDM00829	HL-60	LAML	Dasatinib	9.85046	P10721	No	blood	acute_myeloid_leukaemia	-	-
KIT	GDSC2	SIDM01057	GDM-1	LAML	Dasatinib	0.00972709	P10721	No	blood	acute_myeloid_leukaemia	-	-
KIT	GDSC2	SIDM00785	KG-1	LAML	Dasatinib	2.57592	P10721	No	blood	acute_myeloid_leukaemia	-	-
KIT	GDSC2	SIDM01019	KMOE-2	LAML	Dasatinib	24.0321	P10721	No	blood	acute_myeloid_leukaemia	-	-
KIT	GDSC2	SIDM00441	ML-2	LAML	Dasatinib	4.11641	P10721	No	blood	acute_myeloid_leukaemia	-	-
KIT	GDSC2	SIDM01023	MONO-MAC-6	LAML	Dasatinib	1.57784	P10721	No	blood	acute_myeloid_leukaemia	-	-
KIT	GDSC2	SIDM00576	NKM-1	LAML	Dasatinib	0.49158	P10721	No	blood	acute_myeloid_leukaemia	-	-
KIT	GDSC2	SIDM00580	NOMO-1	LAML	Dasatinib	14.6075	P10721	No	blood	acute_myeloid_leukaemia	-	-
KIT	GDSC2	SIDM00363	P31-FUJ	LAML	Dasatinib	6.45358	P10721	No	blood	acute_myeloid_leukaemia	-	-
KIT	GDSC2	SIDM00917	CESS	LAML	Dasatinib	0.48816	P10721	No	blood	acute_myeloid_leukaemia	-	-
KIT	GDSC2	SIDM00446	OCI-AML2	LAML	Dasatinib	3.83125	P10721	No	blood	acute_myeloid_leukaemia	-	-
KIT	GDSC2	SIDM00462	OCI-AML3	LAML	Dasatinib	12.1721	P10721	No	blood	acute_myeloid_leukaemia	-	-
KIT	GDSC2	SIDM00338	ME-1	LAML	Dasatinib	20.7203	P10721	No	blood	acute_myeloid_leukaemia	-	-
KIT	GDSC2	SIDM00437	MOLM-13	LAML	Dasatinib	0.635022	P10721	No	blood	acute_myeloid_leukaemia	-	-
KIT	GDSC2	SIDM00458	OCI-M1	LAML	Dasatinib	4.22037	P10721	No	blood	acute_myeloid_leukaemia	-	-
KIT	GDSC2	SIDM00461	OCI-AML5	LAML	Dasatinib	9.13918	P10721	No	blood	acute_myeloid_leukaemia	-	-
SRC	GDSC1	SIDM00388	MHH-PREB-1	UNCLASSIFIED	Dasatinib	0.30192	P12931	Yes	blood	B_cell_leukemia	A_loop	406
SRC	GDSC1	SIDM00438	MN-60	UNCLASSIFIED	Dasatinib	3.22648	P12931	No	blood	B_cell_leukemia	-	-
SRC	GDSC1	SIDM00429	NALM-6	UNCLASSIFIED	Dasatinib	0.187014	P12931	No	blood	B_cell_leukemia	-	-
SRC	GDSC1	SIDM00447	REH	UNCLASSIFIED	Dasatinib	2.95267	P12931	No	blood	B_cell_leukemia	-	-
SRC	GDSC1	SIDM00424	U-698-M	UNCLASSIFIED	Dasatinib	3.85352	P12931	No	blood	B_cell_leukemia	-	-
SRC	GDSC1	SIDM01017	KARPAS-231	UNCLASSIFIED	Dasatinib	0.0137143	P12931	No	blood	B_cell_leukemia	-	-
SRC	GDSC1	SIDM01034	KOPN-8	UNCLASSIFIED	Dasatinib	1.68367	P12931	No	blood	B_cell_leukemia	-	-
SRC	GDSC1	SIDM00415	ROS-50	UNCLASSIFIED	Dasatinib	8.87585	P12931	No	blood	B_cell_leukemia	-	-
SRC	GDSC2	SIDM00331	MHH-CALL-2	UNCLASSIFIED	Dasatinib	16.3291	P12931	No	blood	B_cell_leukemia	-	-
SRC	GDSC2	SIDM00388	MHH-PREB-1	UNCLASSIFIED	Dasatinib	8.53683	P12931	Yes	blood	B_cell_leukemia	A_loop	406
SRC	GDSC2	SIDM00438	MN-60	UNCLASSIFIED	Dasatinib	15.3806	P12931	No	blood	B_cell_leukemia	-	-
SRC	GDSC2	SIDM00429	NALM-6	UNCLASSIFIED	Dasatinib	0.61299	P12931	No	blood	B_cell_leukemia	-	-
SRC	GDSC2	SIDM00447	REH	UNCLASSIFIED	Dasatinib	5.64095	P12931	No	blood	B_cell_leukemia	-	-
SRC	GDSC2	SIDM00424	U-698-M	UNCLASSIFIED	Dasatinib	0.582672	P12931	No	blood	B_cell_leukemia	-	-
SRC	GDSC2	SIDM00287	BALL-1	UNCLASSIFIED	Dasatinib	2.32253	P12931	No	blood	B_cell_leukemia	-	-
SRC	GDSC2	SIDM01017	KARPAS-231	UNCLASSIFIED	Dasatinib	3.72723	P12931	No	blood	B_cell_leukemia	-	-
SRC	GDSC2	SIDM01034	KOPN-8	UNCLASSIFIED	Dasatinib	5.17354	P12931	No	blood	B_cell_leukemia	-	-
CDK2	GDSC1	SIDM00150	KM12	COREAD	CGP-60474	0.153563	P24941	Yes	digestive_system	large_intestine	G_loop	13
CDK2	GDSC1	SIDM00776	LS-123	COREAD	CGP-60474	0.0852967	P24941	No	digestive_system	large_intestine	-	-
CDK2	GDSC1	SIDM00660	LS-411N	COREAD	CGP-60474	0.0373873	P24941	No	digestive_system	large_intestine	-	-
CDK2	GDSC1	SIDM00677	LS-513	COREAD	CGP-60474	0.242698	P24941	No	digestive_system	large_intestine	-	-
CDK2	GDSC1	SIDM00778	NCI-H747	COREAD	CGP-60474	0.0527992	P24941	No	digestive_system	large_intestine	-	-
CDK2	GDSC1	SIDM00779	NCI-H716	COREAD	CGP-60474	1.7727	P24941	No	digestive_system	large_intestine	-	-
CDK2	GDSC1	SIDM01090	RKO	COREAD	CGP-60474	0.0635289	P24941	No	digestive_system	large_intestine	-	-
CDK2	GDSC1	SIDM00781	SNU-C2B	COREAD	CGP-60474	0.151168	P24941	No	digestive_system	large_intestine	-	-
CDK2	GDSC1	SIDM00282	CW-2	COREAD	CGP-60474	3.28625	P24941	No	digestive_system	large_intestine	-	-
CDK2	GDSC1	SIDM00842	COLO-320-HSR	COREAD	CGP-60474	0.0504265	P24941	No	digestive_system	large_intestine	-	-
CDK2	GDSC1	SIDM01233	C2BBe1	COREAD	CGP-60474	0.340044	P24941	No	digestive_system	large_intestine	-	-
CDK2	GDSC1	SIDM01197	SNU-C1	COREAD	CGP-60474	1.12406	P24941	No	digestive_system	large_intestine	-	-
CDK2	GDSC1	SIDM00681	LS-1034	COREAD	CGP-60474	0.162216	P24941	No	digestive_system	large_intestine	-	-
CDK2	GDSC1	SIDM00527	MDST8	COREAD	CGP-60474	0.377082	P24941	No	digestive_system	large_intestine	-	-
CDK2	GDSC1	SIDM00944	CL-11	COREAD	CGP-60474	3.49751	P24941	No	digestive_system	large_intestine	-	-
CDK9	GDSC1	SIDM00150	KM12	COREAD	CGP-60474	0.153563	P50750	No	digestive_system	large_intestine	-	-
CDK9	GDSC1	SIDM00776	LS-123	COREAD	CGP-60474	0.0852967	P50750	No	digestive_system	large_intestine	-	-
CDK9	GDSC1	SIDM00660	LS-411N	COREAD	CGP-60474	0.0373873	P50750	No	digestive_system	large_intestine	-	-
CDK9	GDSC1	SIDM00677	LS-513	COREAD	CGP-60474	0.242698	P50750	No	digestive_system	large_intestine	-	-
CDK9	GDSC1	SIDM00778	NCI-H747	COREAD	CGP-60474	0.0527992	P50750	No	digestive_system	large_intestine	-	-
CDK9	GDSC1	SIDM00779	NCI-H716	COREAD	CGP-60474	1.7727	P50750	No	digestive_system	large_intestine	-	-
CDK9	GDSC1	SIDM01090	RKO	COREAD	CGP-60474	0.0635289	P50750	No	digestive_system	large_intestine	-	-
CDK9	GDSC1	SIDM00781	SNU-C2B	COREAD	CGP-60474	0.151168	P50750	Yes	digestive_system	large_intestine	A_loop	184
CDK9	GDSC1	SIDM00282	CW-2	COREAD	CGP-60474	3.28625	P50750	No	digestive_system	large_intestine	-	-
CDK9	GDSC1	SIDM00842	COLO-320-HSR	COREAD	CGP-60474	0.0504265	P50750	No	digestive_system	large_intestine	-	-
CDK9	GDSC1	SIDM01233	C2BBe1	COREAD	CGP-60474	0.340044	P50750	No	digestive_system	large_intestine	-	-
CDK9	GDSC1	SIDM01197	SNU-C1	COREAD	CGP-60474	1.12406	P50750	No	digestive_system	large_intestine	-	-
CDK9	GDSC1	SIDM00681	LS-1034	COREAD	CGP-60474	0.162216	P50750	No	digestive_system	large_intestine	-	-
CDK9	GDSC1	SIDM00527	MDST8	COREAD	CGP-60474	0.377082	P50750	No	digestive_system	large_intestine	-	-
CDK9	GDSC1	SIDM00944	CL-11	COREAD	CGP-60474	3.49751	P50750	No	digestive_system	large_intestine	-	-
FYN	GDSC1	SIDM00909	COLO-829	SKCM	A-770041	8.00436	P06241	No	skin	melanoma	-	-
FYN	GDSC1	SIDM00190	CP66-MEL	SKCM	A-770041	41.6258	P06241	No	skin	melanoma	-	-
FYN	GDSC1	SIDM00185	LB2518-MEL	SKCM	A-770041	22.9461	P06241	No	skin	melanoma	-	-
FYN	GDSC1	SIDM00184	LB373-MEL-D	SKCM	A-770041	7.27448	P06241	No	skin	melanoma	-	-
FYN	GDSC1	SIDM00516	MZ7-mel	SKCM	A-770041	13.9703	P06241	Yes	skin	melanoma	A_loop	410
FYN	GDSC1	SIDM00082	SK-MEL-2	SKCM	A-770041	34.2407	P06241	No	skin	melanoma	-	-
FYN	GDSC1	SIDM00149	LOXIMVI	SKCM	A-770041	2.52266	P06241	No	skin	melanoma	-	-
FYN	GDSC1	SIDM00108	UACC-257	SKCM	A-770041	24.6207	P06241	No	skin	melanoma	-	-
FYN	GDSC1	SIDM00515	COLO-800	SKCM	A-770041	17.9587	P06241	No	skin	melanoma	-	-
FYN	GDSC1	SIDM00695	HT-144	SKCM	A-770041	3.85332	P06241	No	skin	melanoma	-	-
FYN	GDSC1	SIDM00225	IST-MEL1	SKCM	A-770041	0.681807	P06241	No	skin	melanoma	-	-
FYN	GDSC1	SIDM01079	SH-4	SKCM	A-770041	0.914247	P06241	No	skin	melanoma	-	-
FYN	GDSC1	SIDM01107	SK-MEL-1	SKCM	A-770041	40.5661	P06241	No	skin	melanoma	-	-
FYN	GDSC1	SIDM00801	A101D	SKCM	A-770041	2.55153	P06241	No	skin	melanoma	-	-
FYN	GDSC1	SIDM00543	GAK	SKCM	A-770041	13.0596	P06241	No	skin	melanoma	-	-
FYN	GDSC1	SIDM01242	MMAc-SF	SKCM	A-770041	5.71028	P06241	No	skin	melanoma	-	-
FYN	GDSC1	SIDM00189	CP67-MEL	SKCM	A-770041	26.3877	P06241	No	skin	melanoma	-	-
FYN	GDSC1	SIDM00179	MZ2-MEL	SKCM	A-770041	8.05527	P06241	No	skin	melanoma	-	-
LCK	GDSC1	SIDM00121	CCRF-CEM	ALL	A-770041	10.896	P06239	No	blood	lymphoblastic_leukemia	-	-
LCK	GDSC1	SIDM00145	MOLT-4	ALL	A-770041	5.02559	P06239	Yes	blood	lymphoblastic_leukemia	achelix,A_loop	289396
LCK	GDSC1	SIDM01245	BE-13	ALL	A-770041	4.16791	P06239	No	blood	lymphoblastic_leukemia	-	-
LCK	GDSC1	SIDM01259	GR-ST	ALL	A-770041	59.1436	P06239	No	blood	lymphoblastic_leukemia	-	-
LCK	GDSC1	SIDM01007	KARPAS-45	ALL	A-770041	2.58629	P06239	No	blood	lymphoblastic_leukemia	-	-
LCK	GDSC1	SIDM01003	KE-37	ALL	A-770041	6.80721	P06239	No	blood	lymphoblastic_leukemia	-	-
LCK	GDSC1	SIDM00549	LC4-1	ALL	A-770041	7.53593	P06239	No	blood	lymphoblastic_leukemia	-	-
LCK	GDSC1	SIDM00364	P30-OHK	ALL	A-770041	16.8504	P06239	No	blood	lymphoblastic_leukemia	-	-
LCK	GDSC1	SIDM00211	ALL-PO	ALL	A-770041	8.45919	P06239	No	blood	lymphoblastic_leukemia	-	-
LCK	GDSC1	SIDM00289	HAL-01	ALL	A-770041	8.54467	P06239	No	blood	lymphoblastic_leukemia	-	-
LCK	GDSC1	SIDM01176	SUP-B15	ALL	A-770041	0.350659	P06239	No	blood	lymphoblastic_leukemia	-	-
LCK	GDSC1	SIDM00886	DB	DLBC	A-770041	105.237	P06239	No	blood	B_cell_lymphoma	-	-
LCK	GDSC1	SIDM00981	DOHH-2	DLBC	A-770041	0.0437753	P06239	No	blood	B_cell_lymphoma	-	-
LCK	GDSC1	SIDM00661	HT	DLBC	A-770041	10.1589	P06239	No	blood	B_cell_lymphoma	-	-
LCK	GDSC1	SIDM01008	KARPAS-422	DLBC	A-770041	12.4377	P06239	No	blood	B_cell_lymphoma	-	-
LCK	GDSC1	SIDM00637	MC116	DLBC	A-770041	1.69366	P06239	No	blood	B_cell_lymphoma	-	-
LCK	GDSC1	SIDM01205	TUR	DLBC	A-770041	47.7555	P06239	No	blood	B_cell_lymphoma	-	-
LCK	GDSC1	SIDM01089	RL	DLBC	A-770041	27.6091	P06239	No	blood	B_cell_lymphoma	-	-
LCK	GDSC1	SIDM00895	BC-3	DLBC	A-770041	23.7704	P06239	No	blood	B_cell_lymphoma	-	-
LCK	GDSC1	SIDM00896	BC-1	DLBC	A-770041	20.6653	P06239	No	blood	B_cell_lymphoma	-	-
LCK	GDSC1	SIDM00384	SCC-3	DLBC	A-770041	16.8502	P06239	No	blood	B_cell_lymphoma	-	-
LCK	GDSC1	SIDM00502	A4-Fuk	DLBC	A-770041	48.0554	P06239	No	blood	B_cell_lymphoma	-	-
LCK	GDSC1	SIDM00495	A3-KAW	DLBC	A-770041	22.0216	P06239	No	blood	B_cell_lymphoma	-	-
LCK	GDSC1	SIDM00283	CTB-1	DLBC	A-770041	5.78456	P06239	Yes	blood	B_cell_lymphoma	G_loop	259
LCK	GDSC1	SIDM00859	Farage	DLBC	A-770041	0.203681	P06239	No	blood	B_cell_lymphoma	-	-
LCK	GDSC1	SIDM01058	GRANTA-519	DLBC	A-770041	21.7162	P06239	No	blood	B_cell_lymphoma	-	-
LCK	GDSC1	SIDM00689	JM1	DLBC	A-770041	10.3867	P06239	No	blood	B_cell_lymphoma	-	-
LCK	GDSC1	SIDM00688	JSC-1	DLBC	A-770041	35.1781	P06239	No	blood	B_cell_lymphoma	-	-
LCK	GDSC1	SIDM00443	NU-DUL-1	DLBC	A-770041	0.0966596	P06239	No	blood	B_cell_lymphoma	-	-
LCK	GDSC1	SIDM00460	OCI-LY-19	DLBC	A-770041	17.0501	P06239	No	blood	B_cell_lymphoma	-	-
LCK	GDSC1	SIDM00374	SLVL	DLBC	A-770041	2.09355	P06239	No	blood	B_cell_lymphoma	-	-
LCK	GDSC1	SIDM00404	SU-DHL-16	DLBC	A-770041	0.143893	P06239	No	blood	B_cell_lymphoma	-	-
LCK	GDSC1	SIDM00405	SU-DHL-4	DLBC	A-770041	0.0247956	P06239	No	blood	B_cell_lymphoma	-	-
LCK	GDSC1	SIDM00407	SU-DHL-6	DLBC	A-770041	0.0267321	P06239	No	blood	B_cell_lymphoma	-	-
LCK	GDSC1	SIDM00423	SU-DHL-8	DLBC	A-770041	1.70699	P06239	No	blood	B_cell_lymphoma	-	-
LCK	GDSC1	SIDM00413	WSU-DLCL2	DLBC	A-770041	45.2527	P06239	No	blood	B_cell_lymphoma	-	-
LCK	GDSC1	SIDM00121	CCRF-CEM	ALL	WH-4-023	33.8208	P06239	No	blood	lymphoblastic_leukemia	-	-
LCK	GDSC1	SIDM00145	MOLT-4	ALL	WH-4-023	6.63697	P06239	Yes	blood	lymphoblastic_leukemia	achelix,A_loop	289396
LCK	GDSC1	SIDM01245	BE-13	ALL	WH-4-023	5.33445	P06239	No	blood	lymphoblastic_leukemia	-	-
LCK	GDSC1	SIDM01259	GR-ST	ALL	WH-4-023	22.5084	P06239	No	blood	lymphoblastic_leukemia	-	-
LCK	GDSC1	SIDM01007	KARPAS-45	ALL	WH-4-023	2.58696	P06239	No	blood	lymphoblastic_leukemia	-	-
LCK	GDSC1	SIDM01003	KE-37	ALL	WH-4-023	10.2403	P06239	No	blood	lymphoblastic_leukemia	-	-
LCK	GDSC1	SIDM00549	LC4-1	ALL	WH-4-023	21.0475	P06239	No	blood	lymphoblastic_leukemia	-	-
LCK	GDSC1	SIDM00364	P30-OHK	ALL	WH-4-023	10.5561	P06239	No	blood	lymphoblastic_leukemia	-	-
LCK	GDSC1	SIDM00211	ALL-PO	ALL	WH-4-023	8.17675	P06239	No	blood	lymphoblastic_leukemia	-	-
LCK	GDSC1	SIDM00289	HAL-01	ALL	WH-4-023	35.1665	P06239	No	blood	lymphoblastic_leukemia	-	-
LCK	GDSC1	SIDM01176	SUP-B15	ALL	WH-4-023	0.0722741	P06239	No	blood	lymphoblastic_leukemia	-	-
SRC	GDSC1	SIDM00388	MHH-PREB-1	UNCLASSIFIED	WH-4-023	2.76769	P12931	Yes	blood	B_cell_leukemia	A_loop	406
SRC	GDSC1	SIDM00438	MN-60	UNCLASSIFIED	WH-4-023	73.4767	P12931	No	blood	B_cell_leukemia	-	-
SRC	GDSC1	SIDM00429	NALM-6	UNCLASSIFIED	WH-4-023	4.76266	P12931	No	blood	B_cell_leukemia	-	-
SRC	GDSC1	SIDM00447	REH	UNCLASSIFIED	WH-4-023	24.4228	P12931	No	blood	B_cell_leukemia	-	-
SRC	GDSC1	SIDM00424	U-698-M	UNCLASSIFIED	WH-4-023	29.8782	P12931	No	blood	B_cell_leukemia	-	-
SRC	GDSC1	SIDM01017	KARPAS-231	UNCLASSIFIED	WH-4-023	0.525719	P12931	No	blood	B_cell_leukemia	-	-
SRC	GDSC1	SIDM01034	KOPN-8	UNCLASSIFIED	WH-4-023	12.4	P12931	No	blood	B_cell_leukemia	-	-
SRC	GDSC1	SIDM00415	ROS-50	UNCLASSIFIED	WH-4-023	42.2546	P12931	No	blood	B_cell_leukemia	-	-
LCK	GDSC1	SIDM00886	DB	DLBC	WH-4-023	105.232	P06239	No	blood	B_cell_lymphoma	-	-
LCK	GDSC1	SIDM00981	DOHH-2	DLBC	WH-4-023	0.0194335	P06239	No	blood	B_cell_lymphoma	-	-
LCK	GDSC1	SIDM00661	HT	DLBC	WH-4-023	6.78976	P06239	No	blood	B_cell_lymphoma	-	-
LCK	GDSC1	SIDM01008	KARPAS-422	DLBC	WH-4-023	4.9517	P06239	No	blood	B_cell_lymphoma	-	-
LCK	GDSC1	SIDM00637	MC116	DLBC	WH-4-023	2.68758	P06239	No	blood	B_cell_lymphoma	-	-
LCK	GDSC1	SIDM01205	TUR	DLBC	WH-4-023	27.6585	P06239	No	blood	B_cell_lymphoma	-	-
LCK	GDSC1	SIDM01089	RL	DLBC	WH-4-023	31.9047	P06239	No	blood	B_cell_lymphoma	-	-
LCK	GDSC1	SIDM00895	BC-3	DLBC	WH-4-023	29.1391	P06239	No	blood	B_cell_lymphoma	-	-
LCK	GDSC1	SIDM00896	BC-1	DLBC	WH-4-023	18.5886	P06239	No	blood	B_cell_lymphoma	-	-
LCK	GDSC1	SIDM00384	SCC-3	DLBC	WH-4-023	18.8908	P06239	No	blood	B_cell_lymphoma	-	-
LCK	GDSC1	SIDM00502	A4-Fuk	DLBC	WH-4-023	10.3589	P06239	No	blood	B_cell_lymphoma	-	-
LCK	GDSC1	SIDM00495	A3-KAW	DLBC	WH-4-023	10.3787	P06239	No	blood	B_cell_lymphoma	-	-
LCK	GDSC1	SIDM00283	CTB-1	DLBC	WH-4-023	5.8335	P06239	Yes	blood	B_cell_lymphoma	G_loop	259
LCK	GDSC1	SIDM00859	Farage	DLBC	WH-4-023	0.696835	P06239	No	blood	B_cell_lymphoma	-	-
LCK	GDSC1	SIDM01058	GRANTA-519	DLBC	WH-4-023	51.1771	P06239	No	blood	B_cell_lymphoma	-	-
LCK	GDSC1	SIDM00689	JM1	DLBC	WH-4-023	9.90003	P06239	No	blood	B_cell_lymphoma	-	-
LCK	GDSC1	SIDM00688	JSC-1	DLBC	WH-4-023	52.8352	P06239	No	blood	B_cell_lymphoma	-	-
LCK	GDSC1	SIDM00443	NU-DUL-1	DLBC	WH-4-023	0.413528	P06239	No	blood	B_cell_lymphoma	-	-
LCK	GDSC1	SIDM00460	OCI-LY-19	DLBC	WH-4-023	18.2253	P06239	No	blood	B_cell_lymphoma	-	-
LCK	GDSC1	SIDM00374	SLVL	DLBC	WH-4-023	20.4151	P06239	No	blood	B_cell_lymphoma	-	-
LCK	GDSC1	SIDM00404	SU-DHL-16	DLBC	WH-4-023	0.527587	P06239	No	blood	B_cell_lymphoma	-	-
LCK	GDSC1	SIDM00405	SU-DHL-4	DLBC	WH-4-023	0.306076	P06239	No	blood	B_cell_lymphoma	-	-
LCK	GDSC1	SIDM00407	SU-DHL-6	DLBC	WH-4-023	0.173098	P06239	No	blood	B_cell_lymphoma	-	-
LCK	GDSC1	SIDM00423	SU-DHL-8	DLBC	WH-4-023	14.6285	P06239	No	blood	B_cell_lymphoma	-	-
LCK	GDSC1	SIDM00413	WSU-DLCL2	DLBC	WH-4-023	45.1769	P06239	No	blood	B_cell_lymphoma	-	-
BMX	GDSC1	SIDM00951	CTV-1	LAML	WZ-1-84	27.5892	P51813	No	blood	acute_myeloid_leukaemia	-	-
BMX	GDSC1	SIDM00829	HL-60	LAML	WZ-1-84	102.516	P51813	No	blood	acute_myeloid_leukaemia	-	-
BMX	GDSC1	SIDM01057	GDM-1	LAML	WZ-1-84	43.6662	P51813	No	blood	acute_myeloid_leukaemia	-	-
BMX	GDSC1	SIDM00594	HEL	LAML	WZ-1-84	39.2645	P51813	No	blood	acute_myeloid_leukaemia	-	-
BMX	GDSC1	SIDM01005	KASUMI-1	LAML	WZ-1-84	112.616	P51813	No	blood	acute_myeloid_leukaemia	-	-
BMX	GDSC1	SIDM00785	KG-1	LAML	WZ-1-84	88.0857	P51813	Yes	blood	acute_myeloid_leukaemia	achelix	464
BMX	GDSC1	SIDM01019	KMOE-2	LAML	WZ-1-84	62.6588	P51813	No	blood	acute_myeloid_leukaemia	-	-
BMX	GDSC1	SIDM00441	ML-2	LAML	WZ-1-84	59.9549	P51813	No	blood	acute_myeloid_leukaemia	-	-
BMX	GDSC1	SIDM01023	MONO-MAC-6	LAML	WZ-1-84	12.7862	P51813	No	blood	acute_myeloid_leukaemia	-	-
BMX	GDSC1	SIDM00576	NKM-1	LAML	WZ-1-84	19.2839	P51813	No	blood	acute_myeloid_leukaemia	-	-
BMX	GDSC1	SIDM00580	NOMO-1	LAML	WZ-1-84	109.487	P51813	No	blood	acute_myeloid_leukaemia	-	-
BMX	GDSC1	SIDM00363	P31-FUJ	LAML	WZ-1-84	64.0606	P51813	No	blood	acute_myeloid_leukaemia	-	-
BMX	GDSC1	SIDM00396	SIG-M5	LAML	WZ-1-84	23.3396	P51813	No	blood	acute_myeloid_leukaemia	-	-
BMX	GDSC1	SIDM01172	THP-1	LAML	WZ-1-84	47.7712	P51813	No	blood	acute_myeloid_leukaemia	-	-
BMX	GDSC1	SIDM00467	QIMR-WIL	LAML	WZ-1-84	81.7049	P51813	No	blood	acute_myeloid_leukaemia	-	-
BMX	GDSC1	SIDM00959	CMK	LAML	WZ-1-84	54.143	P51813	No	blood	acute_myeloid_leukaemia	-	-
BMX	GDSC1	SIDM00917	CESS	LAML	WZ-1-84	41.0957	P51813	No	blood	acute_myeloid_leukaemia	-	-
BMX	GDSC1	SIDM00446	OCI-AML2	LAML	WZ-1-84	48.1571	P51813	No	blood	acute_myeloid_leukaemia	-	-
BMX	GDSC1	SIDM00462	OCI-AML3	LAML	WZ-1-84	92.2725	P51813	No	blood	acute_myeloid_leukaemia	-	-
BMX	GDSC1	SIDM00428	NB4	LAML	WZ-1-84	23.1993	P51813	No	blood	acute_myeloid_leukaemia	-	-
BMX	GDSC1	SIDM00338	ME-1	LAML	WZ-1-84	96.8766	P51813	No	blood	acute_myeloid_leukaemia	-	-
BMX	GDSC1	SIDM00437	MOLM-13	LAML	WZ-1-84	2.19469	P51813	No	blood	acute_myeloid_leukaemia	-	-
BMX	GDSC1	SIDM00461	OCI-AML5	LAML	WZ-1-84	16.5625	P51813	No	blood	acute_myeloid_leukaemia	-	-
BMX	GDSC1	SIDM00458	OCI-M1	LAML	WZ-1-84	48.0059	P51813	No	blood	acute_myeloid_leukaemia	-	-
BMX	GDSC1	SIDM00450	PL-21	LAML	WZ-1-84	19.3437	P51813	No	blood	acute_myeloid_leukaemia	-	-
PLK3	GDSC1	SIDM00342	LOUCY	ALL	BI-2536	0.0213438	Q9H4B4	No	blood	lymphoblastic_T_cell_leukaemia	-	-
PLK3	GDSC1	SIDM00433	MOLT-13	ALL	BI-2536	0.0277569	Q9H4B4	Yes	blood	lymphoblastic_T_cell_leukaemia	A_loop	221
PLK3	GDSC1	SIDM00451	PF-382	ALL	BI-2536	0.0223707	Q9H4B4	No	blood	lymphoblastic_T_cell_leukaemia	-	-
PLK3	GDSC1	SIDM00403	RPMI-8402	ALL	BI-2536	0.0119898	Q9H4B4	No	blood	lymphoblastic_T_cell_leukaemia	-	-
PLK3	GDSC1	SIDM01154	SUP-T1	ALL	BI-2536	2.65146	Q9H4B4	No	blood	lymphoblastic_T_cell_leukaemia	-	-
PLK3	GDSC1	SIDM00370	TALL-1	ALL	BI-2536	0.0477863	Q9H4B4	No	blood	lymphoblastic_T_cell_leukaemia	-	-
PLK3	GDSC1	SIDM00233	ATN-1	ALL	BI-2536	0.0374388	Q9H4B4	No	blood	lymphoblastic_T_cell_leukaemia	-	-
IGF1R	GDSC1	SIDM01175	SW684	UNCLASSIFIED	BMS-536924	93.0482	P08069	Yes	soft_tissue	fibrosarcoma	G_loop	1009
IGF1R	GDSC1	SIDM00828	HT-1080	UNCLASSIFIED	BMS-536924	34.0322	P08069	No	soft_tissue	fibrosarcoma	-	-
IGF1R	GDSC1	SIDM01175	SW684	UNCLASSIFIED	BMS-536924	108.12	P08069	Yes	soft_tissue	fibrosarcoma	G_loop	1009
IGF1R	GDSC1	SIDM00667	Hs-633T	UNCLASSIFIED	BMS-536924	4.01681	P08069	No	soft_tissue	fibrosarcoma	-	-
IGF1R	GDSC2	SIDM00828	HT-1080	UNCLASSIFIED	BMS-536924	14.4529	P08069	No	soft_tissue	fibrosarcoma	-	-
IGF1R	GDSC2	SIDM01175	SW684	UNCLASSIFIED	BMS-536924	130.19	P08069	Yes	soft_tissue	fibrosarcoma	G_loop	1009
IGF1R	GDSC2	SIDM00667	Hs-633T	UNCLASSIFIED	BMS-536924	2.89506	P08069	No	soft_tissue	fibrosarcoma	-	-
ITK	GDSC1	SIDM00998	8-MG-BA	GBM	BMS-509744	16.6955	Q08881	Yes	nervous_system	glioma	A_loop	504
ITK	GDSC1	SIDM00581	GB-1	GBM	BMS-509744	10.4679	Q08881	No	nervous_system	glioma	-	-
ITK	GDSC1	SIDM01189	U-87-MG	GBM	BMS-509744	69.4738	Q08881	No	nervous_system	glioma	-	-
ITK	GDSC1	SIDM00095	SNB75	GBM	BMS-509744	6.44206	Q08881	No	nervous_system	glioma	-	-
ITK	GDSC1	SIDM00085	SF268	GBM	BMS-509744	10.0917	Q08881	No	nervous_system	glioma	-	-
ITK	GDSC1	SIDM00490	Becker	GBM	BMS-509744	52.0265	Q08881	No	nervous_system	glioma	-	-
ITK	GDSC1	SIDM00555	KS-1	GBM	BMS-509744	1.64191	Q08881	No	nervous_system	glioma	-	-
ITK	GDSC1	SIDM00382	SF126	GBM	BMS-509744	97.8665	Q08881	No	nervous_system	glioma	-	-
ITK	GDSC1	SIDM00492	AM-38	GBM	BMS-509744	73.6433	Q08881	No	nervous_system	glioma	-	-
ITK	GDSC1	SIDM00212	CAS-1	GBM	BMS-509744	99.0178	Q08881	No	nervous_system	glioma	-	-
ITK	GDSC1	SIDM00622	D-247MG	GBM	BMS-509744	25.2124	Q08881	No	nervous_system	glioma	-	-
ITK	GDSC1	SIDM00732	D-263MG	GBM	BMS-509744	19.4945	Q08881	No	nervous_system	glioma	-	-
ITK	GDSC1	SIDM00274	GCIY	STAD	BMS-509744	16.2113	Q08881	No	digestive_system	stomach	-	-
ITK	GDSC1	SIDM01146	SNU-1	STAD	BMS-509744	8.76864	Q08881	No	digestive_system	stomach	-	-
ITK	GDSC1	SIDM01144	SNU-5	STAD	BMS-509744	117.327	Q08881	Yes	digestive_system	stomach	A_loop	508
ITK	GDSC1	SIDM01145	SNU-16	STAD	BMS-509744	13.7115	Q08881	No	digestive_system	stomach	-	-
ITK	GDSC1	SIDM01092	RF-48	STAD	BMS-509744	40.2829	Q08881	No	digestive_system	stomach	-	-
ITK	GDSC1	SIDM00045	HSC-39	STAD	BMS-509744	15.186	Q08881	No	digestive_system	stomach	-	-
ITK	GDSC1	SIDM00265	ES3	UNCLASSIFIED	BMS-509744	8.1078	Q08881	No	bone	ewings_sarcoma	-	-
ITK	GDSC1	SIDM00263	ES5	UNCLASSIFIED	BMS-509744	18.6578	Q08881	No	bone	ewings_sarcoma	-	-
ITK	GDSC1	SIDM00269	ES7	UNCLASSIFIED	BMS-509744	19.804	Q08881	No	bone	ewings_sarcoma	-	-
ITK	GDSC1	SIDM00203	EW-11	UNCLASSIFIED	BMS-509744	11.8358	Q08881	No	bone	ewings_sarcoma	-	-
ITK	GDSC1	SIDM01111	SK-ES-1	UNCLASSIFIED	BMS-509744	4.6923	Q08881	No	bone	ewings_sarcoma	-	-
ITK	GDSC1	SIDM01097	SK-PN-DW	UNCLASSIFIED	BMS-509744	10.868	Q08881	No	bone	ewings_sarcoma	-	-
ITK	GDSC1	SIDM00261	ES8	UNCLASSIFIED	BMS-509744	4.3549	Q08881	No	bone	ewings_sarcoma	-	-
ITK	GDSC1	SIDM00264	ES4	UNCLASSIFIED	BMS-509744	6.5808	Q08881	No	bone	ewings_sarcoma	-	-
ITK	GDSC1	SIDM00262	ES6	UNCLASSIFIED	BMS-509744	2.14278	Q08881	No	bone	ewings_sarcoma	-	-
ITK	GDSC1	SIDM00266	ES1	UNCLASSIFIED	BMS-509744	9.1713	Q08881	No	bone	ewings_sarcoma	-	-
ITK	GDSC1	SIDM00202	EW-3	UNCLASSIFIED	BMS-509744	11.2085	Q08881	Yes	bone	ewings_sarcoma	A_loop	504
ITK	GDSC1	SIDM00200	EW-12	UNCLASSIFIED	BMS-509744	166.746	Q08881	No	bone	ewings_sarcoma	-	-
ITK	GDSC1	SIDM00205	EW-1	UNCLASSIFIED	BMS-509744	3.30502	Q08881	No	bone	ewings_sarcoma	-	-
ITK	GDSC1	SIDM00197	EW-18	UNCLASSIFIED	BMS-509744	17.9616	Q08881	No	bone	ewings_sarcoma	-	-
ITK	GDSC1	SIDM00198	EW-16	UNCLASSIFIED	BMS-509744	1.84552	Q08881	No	bone	ewings_sarcoma	-	-
ITK	GDSC1	SIDM00621	EW-13	UNCLASSIFIED	BMS-509744	21.4984	Q08881	No	bone	ewings_sarcoma	-	-
ITK	GDSC1	SIDM00195	EW-24	UNCLASSIFIED	BMS-509744	103.784	Q08881	No	bone	ewings_sarcoma	-	-
ITK	GDSC1	SIDM00419	TC-71	UNCLASSIFIED	BMS-509744	51.8621	Q08881	No	bone	ewings_sarcoma	-	-
RPS6KA3	GDSC1	SIDM00951	CTV-1	LAML	CMK	1.66893	P51812	Yes	blood	acute_myeloid_leukaemia	achelix	115
RPS6KA3	GDSC1	SIDM00829	HL-60	LAML	CMK	26.8861	P51812	No	blood	acute_myeloid_leukaemia	-	-
RPS6KA3	GDSC1	SIDM01057	GDM-1	LAML	CMK	17.7673	P51812	No	blood	acute_myeloid_leukaemia	-	-
RPS6KA3	GDSC1	SIDM00594	HEL	LAML	CMK	6.10043	P51812	No	blood	acute_myeloid_leukaemia	-	-
RPS6KA3	GDSC1	SIDM01005	KASUMI-1	LAML	CMK	7.19954	P51812	No	blood	acute_myeloid_leukaemia	-	-
RPS6KA3	GDSC1	SIDM00785	KG-1	LAML	CMK	18.0339	P51812	No	blood	acute_myeloid_leukaemia	-	-
RPS6KA3	GDSC1	SIDM01019	KMOE-2	LAML	CMK	11.7729	P51812	No	blood	acute_myeloid_leukaemia	-	-
RPS6KA3	GDSC1	SIDM00441	ML-2	LAML	CMK	5.62804	P51812	No	blood	acute_myeloid_leukaemia	-	-
RPS6KA3	GDSC1	SIDM01023	MONO-MAC-6	LAML	CMK	9.91199	P51812	No	blood	acute_myeloid_leukaemia	-	-
RPS6KA3	GDSC1	SIDM00576	NKM-1	LAML	CMK	42.2194	P51812	No	blood	acute_myeloid_leukaemia	-	-
RPS6KA3	GDSC1	SIDM00580	NOMO-1	LAML	CMK	74.5387	P51812	No	blood	acute_myeloid_leukaemia	-	-
RPS6KA3	GDSC1	SIDM00363	P31-FUJ	LAML	CMK	11.5443	P51812	No	blood	acute_myeloid_leukaemia	-	-
RPS6KA3	GDSC1	SIDM00396	SIG-M5	LAML	CMK	4.8879	P51812	No	blood	acute_myeloid_leukaemia	-	-
RPS6KA3	GDSC1	SIDM01172	THP-1	LAML	CMK	16.5644	P51812	No	blood	acute_myeloid_leukaemia	-	-
RPS6KA3	GDSC1	SIDM00467	QIMR-WIL	LAML	CMK	6.3708	P51812	No	blood	acute_myeloid_leukaemia	-	-
RPS6KA3	GDSC1	SIDM00959	CMK	LAML	CMK	7.01192	P51812	No	blood	acute_myeloid_leukaemia	-	-
RPS6KA3	GDSC1	SIDM00917	CESS	LAML	CMK	3.59946	P51812	No	blood	acute_myeloid_leukaemia	-	-
RPS6KA3	GDSC1	SIDM00446	OCI-AML2	LAML	CMK	3.37997	P51812	No	blood	acute_myeloid_leukaemia	-	-
RPS6KA3	GDSC1	SIDM00462	OCI-AML3	LAML	CMK	36.878	P51812	No	blood	acute_myeloid_leukaemia	-	-
RPS6KA3	GDSC1	SIDM00428	NB4	LAML	CMK	2.13342	P51812	No	blood	acute_myeloid_leukaemia	-	-
RPS6KA3	GDSC1	SIDM00338	ME-1	LAML	CMK	24.1377	P51812	No	blood	acute_myeloid_leukaemia	-	-
RPS6KA3	GDSC1	SIDM00437	MOLM-13	LAML	CMK	1.94028	P51812	No	blood	acute_myeloid_leukaemia	-	-
RPS6KA3	GDSC1	SIDM00461	OCI-AML5	LAML	CMK	8.68874	P51812	No	blood	acute_myeloid_leukaemia	-	-
RPS6KA3	GDSC1	SIDM00458	OCI-M1	LAML	CMK	4.01818	P51812	No	blood	acute_myeloid_leukaemia	-	-
RPS6KA3	GDSC1	SIDM00450	PL-21	LAML	CMK	6.25675	P51812	No	blood	acute_myeloid_leukaemia	-	-
RPS6KA3	GDSC1	SIDM01088	RL95-2	UNCLASSIFIED	CMK	3.01035	P51812	Yes	urogenital_system	endometrium	achelix	468
CDK2	GDSC1	SIDM00118	HCC2998	COREAD	Seliciclib	54.111	P24941	No	digestive_system	large_intestine	-	-
CDK2	GDSC1	SIDM00150	KM12	COREAD	Seliciclib	17.179	P24941	Yes	digestive_system	large_intestine	G_loop	13
CDK2	GDSC1	SIDM00776	LS-123	COREAD	Seliciclib	111.073	P24941	No	digestive_system	large_intestine	-	-
CDK2	GDSC1	SIDM00660	LS-411N	COREAD	Seliciclib	38.2142	P24941	No	digestive_system	large_intestine	-	-
CDK2	GDSC1	SIDM00677	LS-513	COREAD	Seliciclib	29.0841	P24941	No	digestive_system	large_intestine	-	-
CDK2	GDSC1	SIDM00778	NCI-H747	COREAD	Seliciclib	88.3933	P24941	No	digestive_system	large_intestine	-	-
CDK2	GDSC1	SIDM00779	NCI-H716	COREAD	Seliciclib	295.119	P24941	No	digestive_system	large_intestine	-	-
CDK2	GDSC1	SIDM01090	RKO	COREAD	Seliciclib	21.4379	P24941	No	digestive_system	large_intestine	-	-
CDK2	GDSC1	SIDM00282	CW-2	COREAD	Seliciclib	107.879	P24941	No	digestive_system	large_intestine	-	-
CDK2	GDSC1	SIDM00842	COLO-320-HSR	COREAD	Seliciclib	16.1315	P24941	No	digestive_system	large_intestine	-	-
CDK2	GDSC1	SIDM01233	C2BBe1	COREAD	Seliciclib	74.8102	P24941	No	digestive_system	large_intestine	-	-
CDK2	GDSC1	SIDM01197	SNU-C1	COREAD	Seliciclib	160.073	P24941	No	digestive_system	large_intestine	-	-
CDK2	GDSC1	SIDM00681	LS-1034	COREAD	Seliciclib	41.294	P24941	No	digestive_system	large_intestine	-	-
CDK2	GDSC1	SIDM00527	MDST8	COREAD	Seliciclib	56.2322	P24941	No	digestive_system	large_intestine	-	-
CDK2	GDSC1	SIDM00944	CL-11	COREAD	Seliciclib	277.73	P24941	No	digestive_system	large_intestine	-	-
EGFR	GDSC1	SIDM00845	Daudi	UNCLASSIFIED	Lapatinib	13.9452	P00533	No	blood	Burkitt_lymphoma	-	-
EGFR	GDSC1	SIDM00948	DG-75	UNCLASSIFIED	Lapatinib	28.2214	P00533	No	blood	Burkitt_lymphoma	-	-
EGFR	GDSC1	SIDM00863	EB2	UNCLASSIFIED	Lapatinib	11.4277	P00533	No	blood	Burkitt_lymphoma	-	-
EGFR	GDSC1	SIDM00793	EB-3	UNCLASSIFIED	Lapatinib	22.6265	P00533	Yes	blood	Burkitt_lymphoma	A_loop	866
EGFR	GDSC1	SIDM00808	JiyoyeP-2003	UNCLASSIFIED	Lapatinib	16.0166	P00533	No	blood	Burkitt_lymphoma	-	-
EGFR	GDSC1	SIDM00641	NAMALWA	UNCLASSIFIED	Lapatinib	9.95335	P00533	No	blood	Burkitt_lymphoma	-	-
EGFR	GDSC1	SIDM00844	Raji	UNCLASSIFIED	Lapatinib	18.1607	P00533	No	blood	Burkitt_lymphoma	-	-
EGFR	GDSC1	SIDM01247	Ramos-2G6-4C10	UNCLASSIFIED	Lapatinib	8.65168	P00533	No	blood	Burkitt_lymphoma	-	-
EGFR	GDSC1	SIDM00907	CA46	UNCLASSIFIED	Lapatinib	8.07503	P00533	No	blood	Burkitt_lymphoma	-	-
EGFR	GDSC1	SIDM00985	BL-41	UNCLASSIFIED	Lapatinib	4.15261	P00533	No	blood	Burkitt_lymphoma	-	-
EGFR	GDSC1	SIDM01198	ST486	UNCLASSIFIED	Lapatinib	13.4146	P00533	No	blood	Burkitt_lymphoma	-	-
EGFR	GDSC1	SIDM00854	GA-10	UNCLASSIFIED	Lapatinib	18.8037	P00533	No	blood	Burkitt_lymphoma	-	-
EGFR	GDSC1	SIDM00362	P32-ISH	UNCLASSIFIED	Lapatinib	6.86972	P00533	No	blood	Burkitt_lymphoma	-	-
EGFR	GDSC2	SIDM00845	Daudi	UNCLASSIFIED	Lapatinib	4.56213	P00533	No	blood	Burkitt_lymphoma	-	-
EGFR	GDSC2	SIDM00948	DG-75	UNCLASSIFIED	Lapatinib	7.71796	P00533	No	blood	Burkitt_lymphoma	-	-
EGFR	GDSC2	SIDM00863	EB2	UNCLASSIFIED	Lapatinib	6.11684	P00533	No	blood	Burkitt_lymphoma	-	-
EGFR	GDSC2	SIDM00793	EB-3	UNCLASSIFIED	Lapatinib	5.35693	P00533	Yes	blood	Burkitt_lymphoma	A_loop	866
EGFR	GDSC2	SIDM00808	JiyoyeP-2003	UNCLASSIFIED	Lapatinib	6.73013	P00533	No	blood	Burkitt_lymphoma	-	-
EGFR	GDSC2	SIDM00641	NAMALWA	UNCLASSIFIED	Lapatinib	14.21	P00533	No	blood	Burkitt_lymphoma	-	-
EGFR	GDSC2	SIDM00844	Raji	UNCLASSIFIED	Lapatinib	10.6456	P00533	No	blood	Burkitt_lymphoma	-	-
EGFR	GDSC2	SIDM01247	Ramos-2G6-4C10	UNCLASSIFIED	Lapatinib	4.36188	P00533	No	blood	Burkitt_lymphoma	-	-
EGFR	GDSC2	SIDM00907	CA46	UNCLASSIFIED	Lapatinib	3.92083	P00533	No	blood	Burkitt_lymphoma	-	-
EGFR	GDSC2	SIDM00985	BL-41	UNCLASSIFIED	Lapatinib	5.81988	P00533	No	blood	Burkitt_lymphoma	-	-
EGFR	GDSC2	SIDM01198	ST486	UNCLASSIFIED	Lapatinib	4.76532	P00533	No	blood	Burkitt_lymphoma	-	-
EGFR	GDSC2	SIDM00854	GA-10	UNCLASSIFIED	Lapatinib	8.09428	P00533	No	blood	Burkitt_lymphoma	-	-
EGFR	GDSC2	SIDM00362	P32-ISH	UNCLASSIFIED	Lapatinib	4.55743	P00533	No	blood	Burkitt_lymphoma	-	-
EGFR	GDSC1	SIDM00746	NCI-H1648	LUAD	Lapatinib	0.0312586	P00533	No	lung	lung_NSCLC_adenocarcinoma	-	-
EGFR	GDSC1	SIDM00769	NCI-H1838	LUAD	Lapatinib	38.2895	P00533	No	lung	lung_NSCLC_adenocarcinoma	-	-
EGFR	GDSC1	SIDM00921	Calu-6	LUAD	Lapatinib	22.1867	P00533	No	lung	lung_NSCLC_adenocarcinoma	-	-
EGFR	GDSC1	SIDM00645	NCI-H1355	LUAD	Lapatinib	10.4487	P00533	No	lung	lung_NSCLC_adenocarcinoma	-	-
EGFR	GDSC1	SIDM00339	LXF-289	LUAD	Lapatinib	6.81874	P00533	No	lung	lung_NSCLC_adenocarcinoma	-	-
EGFR	GDSC1	SIDM00138	NCI-H23	LUAD	Lapatinib	8.60725	P00533	No	lung	lung_NSCLC_adenocarcinoma	-	-
EGFR	GDSC1	SIDM00117	NCI-H322M	LUAD	Lapatinib	7.41999	P00533	No	lung	lung_NSCLC_adenocarcinoma	-	-
EGFR	GDSC1	SIDM00119	EKVX	LUAD	Lapatinib	0.329981	P00533	No	lung	lung_NSCLC_adenocarcinoma	-	-
EGFR	GDSC1	SIDM00133	HOP-62	LUAD	Lapatinib	10.6381	P00533	No	lung	lung_NSCLC_adenocarcinoma	-	-
EGFR	GDSC1	SIDM00297	LC-2-ad	LUAD	Lapatinib	4.9393	P00533	No	lung	lung_NSCLC_adenocarcinoma	-	-
EGFR	GDSC1	SIDM00743	NCI-H1666	LUAD	Lapatinib	42.8434	P00533	No	lung	lung_NSCLC_adenocarcinoma	-	-
EGFR	GDSC1	SIDM00759	NCI-H1975	LUAD	Lapatinib	17.8522	P00533	Yes	lung	lung_NSCLC_adenocarcinoma	Gatekeeper,A_loop	790858
EGFR	GDSC2	SIDM00922	Calu-3	LUAD	Lapatinib	1.62698	P00533	No	lung	lung_NSCLC_adenocarcinoma	-	-
EGFR	GDSC2	SIDM00747	NCI-H1623	LUAD	Lapatinib	5.07859	P00533	No	lung	lung_NSCLC_adenocarcinoma	-	-
EGFR	GDSC2	SIDM00746	NCI-H1648	LUAD	Lapatinib	0.523672	P00533	No	lung	lung_NSCLC_adenocarcinoma	-	-
EGFR	GDSC2	SIDM00745	NCI-H1650	LUAD	Lapatinib	27.1251	P00533	No	lung	lung_NSCLC_adenocarcinoma	-	-
EGFR	GDSC2	SIDM00742	NCI-H1693	LUAD	Lapatinib	41.0329	P00533	No	lung	lung_NSCLC_adenocarcinoma	-	-
EGFR	GDSC2	SIDM00769	NCI-H1838	LUAD	Lapatinib	555.489	P00533	No	lung	lung_NSCLC_adenocarcinoma	-	-
EGFR	GDSC2	SIDM00709	NCI-H2085	LUAD	Lapatinib	35.412	P00533	No	lung	lung_NSCLC_adenocarcinoma	-	-
EGFR	GDSC2	SIDM00729	NCI-H2228	LUAD	Lapatinib	276.819	P00533	No	lung	lung_NSCLC_adenocarcinoma	-	-
EGFR	GDSC2	SIDM00727	NCI-H2342	LUAD	Lapatinib	133.211	P00533	No	lung	lung_NSCLC_adenocarcinoma	-	-
EGFR	GDSC2	SIDM00726	NCI-H2347	LUAD	Lapatinib	1215.38	P00533	No	lung	lung_NSCLC_adenocarcinoma	-	-
EGFR	GDSC2	SIDM00724	NCI-H2405	LUAD	Lapatinib	572.652	P00533	No	lung	lung_NSCLC_adenocarcinoma	-	-
EGFR	GDSC2	SIDM00320	VMRC-LCD	LUAD	Lapatinib	45.2349	P00533	No	lung	lung_NSCLC_adenocarcinoma	-	-
EGFR	GDSC2	SIDM00702	NCI-H2122	LUAD	Lapatinib	12.1987	P00533	No	lung	lung_NSCLC_adenocarcinoma	-	-
EGFR	GDSC2	SIDM01124	NCI-H650	LUAD	Lapatinib	111.515	P00533	No	lung	lung_NSCLC_adenocarcinoma	-	-
EGFR	GDSC2	SIDM00708	NCI-H2087	LUAD	Lapatinib	229.427	P00533	No	lung	lung_NSCLC_adenocarcinoma	-	-
EGFR	GDSC2	SIDM00921	Calu-6	LUAD	Lapatinib	39.9682	P00533	No	lung	lung_NSCLC_adenocarcinoma	-	-
EGFR	GDSC2	SIDM00645	NCI-H1355	LUAD	Lapatinib	182.784	P00533	No	lung	lung_NSCLC_adenocarcinoma	-	-
EGFR	GDSC2	SIDM00771	NCI-H1792	LUAD	Lapatinib	12.5514	P00533	No	lung	lung_NSCLC_adenocarcinoma	-	-
EGFR	GDSC2	SIDM00756	NCI-H2009	LUAD	Lapatinib	20.9213	P00533	No	lung	lung_NSCLC_adenocarcinoma	-	-
EGFR	GDSC2	SIDM01163	SW1573	LUAD	Lapatinib	1189.1	P00533	No	lung	lung_NSCLC_adenocarcinoma	-	-
EGFR	GDSC2	SIDM00339	LXF-289	LUAD	Lapatinib	7.42183	P00533	No	lung	lung_NSCLC_adenocarcinoma	-	-
EGFR	GDSC2	SIDM00751	NCI-H1563	LUAD	Lapatinib	165.979	P00533	No	lung	lung_NSCLC_adenocarcinoma	-	-
EGFR	GDSC2	SIDM00237	PC-14	LUAD	Lapatinib	2.30265	P00533	No	lung	lung_NSCLC_adenocarcinoma	-	-
EGFR	GDSC2	SIDM00138	NCI-H23	LUAD	Lapatinib	137.77	P00533	No	lung	lung_NSCLC_adenocarcinoma	-	-
EGFR	GDSC2	SIDM00116	NCI-H522	LUAD	Lapatinib	33.9302	P00533	No	lung	lung_NSCLC_adenocarcinoma	-	-
EGFR	GDSC2	SIDM00903	A549	LUAD	Lapatinib	6.66259	P00533	No	lung	lung_NSCLC_adenocarcinoma	-	-
EGFR	GDSC2	SIDM00117	NCI-H322M	LUAD	Lapatinib	1.39065	P00533	No	lung	lung_NSCLC_adenocarcinoma	-	-
EGFR	GDSC2	SIDM00133	HOP-62	LUAD	Lapatinib	94.8575	P00533	No	lung	lung_NSCLC_adenocarcinoma	-	-
EGFR	GDSC2	SIDM00513	COR-L105	LUAD	Lapatinib	0.623042	P00533	No	lung	lung_NSCLC_adenocarcinoma	-	-
EGFR	GDSC2	SIDM00925	NCI-H441	LUAD	Lapatinib	3165.94	P00533	No	lung	lung_NSCLC_adenocarcinoma	-	-
EGFR	GDSC2	SIDM00755	NCI-H1793	LUAD	Lapatinib	654.346	P00533	No	lung	lung_NSCLC_adenocarcinoma	-	-
EGFR	GDSC2	SIDM00718	NCI-H358	LUAD	Lapatinib	7.28187	P00533	No	lung	lung_NSCLC_adenocarcinoma	-	-
EGFR	GDSC2	SIDM00749	NCI-H1573	LUAD	Lapatinib	214.616	P00533	No	lung	lung_NSCLC_adenocarcinoma	-	-
EGFR	GDSC2	SIDM00743	NCI-H1666	LUAD	Lapatinib	1.89027	P00533	No	lung	lung_NSCLC_adenocarcinoma	-	-
EGFR	GDSC2	SIDM00738	NCI-H1755	LUAD	Lapatinib	7.79024	P00533	No	lung	lung_NSCLC_adenocarcinoma	-	-
EGFR	GDSC2	SIDM00758	NCI-H1993	LUAD	Lapatinib	28.7446	P00533	No	lung	lung_NSCLC_adenocarcinoma	-	-
EGFR	GDSC2	SIDM01108	SK-LU-1	LUAD	Lapatinib	306.072	P00533	No	lung	lung_NSCLC_adenocarcinoma	-	-
EGFR	GDSC2	SIDM00744	NCI-H1651	LUAD	Lapatinib	42.2918	P00533	No	lung	lung_NSCLC_adenocarcinoma	-	-
EGFR	GDSC2	SIDM00759	NCI-H1975	LUAD	Lapatinib	37.0384	P00533	Yes	lung	lung_NSCLC_adenocarcinoma	Gatekeeper,A_loop	790858
EGFR	GDSC2	SIDM01069	HCC-44	LUAD	Lapatinib	15.6795	P00533	No	lung	lung_NSCLC_adenocarcinoma	-	-
EGFR	GDSC2	SIDM01067	HCC-827	LUAD	Lapatinib	3.05805	P00533	No	lung	lung_NSCLC_adenocarcinoma	-	-
EGFR	GDSC2	SIDM00762	NCI-H1944	LUAD	Lapatinib	57.6066	P00533	No	lung	lung_NSCLC_adenocarcinoma	-	-
EGFR	GDSC2	SIDM00753	NCI-H2023	LUAD	Lapatinib	34.2084	P00533	No	lung	lung_NSCLC_adenocarcinoma	-	-
EGFR	GDSC2	SIDM00137	NCI-H3122	LUAD	Lapatinib	126.934	P00533	No	lung	lung_NSCLC_adenocarcinoma	-	-
EGFR	GDSC2	SIDM00361	PC-3_[JPC-3]	LUAD	Lapatinib	1.78272	P00533	No	lung	lung_NSCLC_adenocarcinoma	-	-
EGFR	GDSC2	SIDM01068	HCC-78	LUAD	Lapatinib	8.0376	P00533	No	lung	lung_NSCLC_adenocarcinoma	-	-
EGFR	GDSC2	SIDM00658	NCI-H1435	LUAD	Lapatinib	35.9748	P00533	No	lung	lung_NSCLC_adenocarcinoma	-	-
EGFR	GDSC2	SIDM00750	NCI-H1568	LUAD	Lapatinib	13.174	P00533	No	lung	lung_NSCLC_adenocarcinoma	-	-
EGFR	GDSC2	SIDM00754	NCI-H1781	LUAD	Lapatinib	9.46582	P00533	No	lung	lung_NSCLC_adenocarcinoma	-	-
EGFR	GDSC2	SIDM00356	RERF-LC-KJ	LUAD	Lapatinib	19.3315	P00533	No	lung	lung_NSCLC_adenocarcinoma	-	-
EGFR	GDSC2	SIDM00047	EMC-BAC-2	LUAD	Lapatinib	15.5131	P00533	No	lung	lung_NSCLC_adenocarcinoma	-	-
ROCK1	GDSC1	SIDM00683	LNCaP-Clone-FGC	PRAD	GSK269962A	40.4901	Q13464	Yes	urogenital_system	prostate	A_loop	229
ROCK1	GDSC1	SIDM01077	VCaP	PRAD	GSK269962A	29.714	Q13464	No	urogenital_system	prostate	-	-
ROCK1	GDSC1	SIDM00088	PC-3	PRAD	GSK269962A	6.45697	Q13464	No	urogenital_system	prostate	-	-
ROCK1	GDSC1	SIDM00120	DU-145	PRAD	GSK269962A	3.27886	Q13464	No	urogenital_system	prostate	-	-
ROCK1	GDSC1	SIDM00683	LNCaP-Clone-FGC	PRAD	GSK269962A	14.9813	Q13464	Yes	urogenital_system	prostate	A_loop	229
ROCK1	GDSC1	SIDM00499	22RV1	PRAD	GSK269962A	10.967	Q13464	No	urogenital_system	prostate	-	-
ROCK1	GDSC1	SIDM01077	VCaP	PRAD	GSK269962A	50.1842	Q13464	No	urogenital_system	prostate	-	-
ROCK1	GDSC1	SIDM01114	PWR-1E	PRAD	GSK269962A	2.6173	Q13464	No	urogenital_system	prostate	-	-
ROCK1	GDSC1	SIDM00118	HCC2998	COREAD	GSK269962A	11.5528	Q13464	No	digestive_system	large_intestine	-	-
ROCK1	GDSC1	SIDM00150	KM12	COREAD	GSK269962A	4.19022	Q13464	No	digestive_system	large_intestine	-	-
ROCK1	GDSC1	SIDM00776	LS-123	COREAD	GSK269962A	17.3547	Q13464	No	digestive_system	large_intestine	-	-
ROCK1	GDSC1	SIDM00660	LS-411N	COREAD	GSK269962A	12.7469	Q13464	No	digestive_system	large_intestine	-	-
ROCK1	GDSC1	SIDM00677	LS-513	COREAD	GSK269962A	51.995	Q13464	No	digestive_system	large_intestine	-	-
ROCK1	GDSC1	SIDM00778	NCI-H747	COREAD	GSK269962A	36.8449	Q13464	No	digestive_system	large_intestine	-	-
ROCK1	GDSC1	SIDM00779	NCI-H716	COREAD	GSK269962A	33.0099	Q13464	No	digestive_system	large_intestine	-	-
ROCK1	GDSC1	SIDM01090	RKO	COREAD	GSK269962A	3.54122	Q13464	No	digestive_system	large_intestine	-	-
ROCK1	GDSC1	SIDM00282	CW-2	COREAD	GSK269962A	43.0734	Q13464	Yes	digestive_system	large_intestine	A_loop	231
ROCK1	GDSC1	SIDM00842	COLO-320-HSR	COREAD	GSK269962A	15.7955	Q13464	No	digestive_system	large_intestine	-	-
ROCK1	GDSC1	SIDM01233	C2BBe1	COREAD	GSK269962A	67.1922	Q13464	No	digestive_system	large_intestine	-	-
ROCK1	GDSC1	SIDM01197	SNU-C1	COREAD	GSK269962A	83.9475	Q13464	No	digestive_system	large_intestine	-	-
ROCK1	GDSC1	SIDM00681	LS-1034	COREAD	GSK269962A	46.7698	Q13464	No	digestive_system	large_intestine	-	-
ROCK1	GDSC1	SIDM00527	MDST8	COREAD	GSK269962A	19.8462	Q13464	No	digestive_system	large_intestine	-	-
ROCK1	GDSC1	SIDM00944	CL-11	COREAD	GSK269962A	25.4421	Q13464	No	digestive_system	large_intestine	-	-
ROCK1	GDSC1	SIDM00783	HCT-116	COREAD	GSK269962A	2.71166	Q13464	No	digestive_system	large_intestine	-	-
ROCK1	GDSC1	SIDM00789	HCT-15	COREAD	GSK269962A	23.5648	Q13464	No	digestive_system	large_intestine	-	-
ROCK1	GDSC1	SIDM00136	HT-29	COREAD	GSK269962A	43.1114	Q13464	No	digestive_system	large_intestine	-	-
ROCK1	GDSC1	SIDM00826	COLO-205	COREAD	GSK269962A	11.4343	Q13464	No	digestive_system	large_intestine	-	-
ROCK1	GDSC1	SIDM00841	SW620	COREAD	GSK269962A	12.5623	Q13464	No	digestive_system	large_intestine	-	-
ROCK1	GDSC1	SIDM00118	HCC2998	COREAD	GSK269962A	56.652	Q13464	No	digestive_system	large_intestine	-	-
ROCK1	GDSC1	SIDM00150	KM12	COREAD	GSK269962A	74.2967	Q13464	No	digestive_system	large_intestine	-	-
ROCK1	GDSC1	SIDM00541	HT55	COREAD	GSK269962A	42.3093	Q13464	No	digestive_system	large_intestine	-	-
ROCK1	GDSC1	SIDM00534	HT-115	COREAD	GSK269962A	2.1446	Q13464	No	digestive_system	large_intestine	-	-
ROCK1	GDSC1	SIDM00537	GP5d	COREAD	GSK269962A	23.7251	Q13464	No	digestive_system	large_intestine	-	-
ROCK1	GDSC1	SIDM00839	LoVo	COREAD	GSK269962A	4.42607	Q13464	No	digestive_system	large_intestine	-	-
ROCK1	GDSC1	SIDM00776	LS-123	COREAD	GSK269962A	28.4454	Q13464	No	digestive_system	large_intestine	-	-
ROCK1	GDSC1	SIDM00660	LS-411N	COREAD	GSK269962A	5.897	Q13464	No	digestive_system	large_intestine	-	-
ROCK1	GDSC1	SIDM00677	LS-513	COREAD	GSK269962A	42.6441	Q13464	No	digestive_system	large_intestine	-	-
ROCK1	GDSC1	SIDM00777	NCI-H508	COREAD	GSK269962A	10.0498	Q13464	No	digestive_system	large_intestine	-	-
ROCK1	GDSC1	SIDM00778	NCI-H747	COREAD	GSK269962A	19.6127	Q13464	No	digestive_system	large_intestine	-	-
ROCK1	GDSC1	SIDM00779	NCI-H716	COREAD	GSK269962A	5.29135	Q13464	No	digestive_system	large_intestine	-	-
ROCK1	GDSC1	SIDM00359	RCM-1	COREAD	GSK269962A	10.1919	Q13464	No	digestive_system	large_intestine	-	-
ROCK1	GDSC1	SIDM01090	RKO	COREAD	GSK269962A	35.383	Q13464	No	digestive_system	large_intestine	-	-
ROCK1	GDSC1	SIDM01096	SK-CO-1	COREAD	GSK269962A	0.886604	Q13464	No	digestive_system	large_intestine	-	-
ROCK1	GDSC1	SIDM00781	SNU-C2B	COREAD	GSK269962A	11.8983	Q13464	No	digestive_system	large_intestine	-	-
ROCK1	GDSC1	SIDM00835	SW1116	COREAD	GSK269962A	50.9905	Q13464	No	digestive_system	large_intestine	-	-
ROCK1	GDSC1	SIDM00812	SW1417	COREAD	GSK269962A	36.943	Q13464	No	digestive_system	large_intestine	-	-
ROCK1	GDSC1	SIDM00834	SW1463	COREAD	GSK269962A	34.3362	Q13464	No	digestive_system	large_intestine	-	-
ROCK1	GDSC1	SIDM00837	SW48	COREAD	GSK269962A	0.830871	Q13464	No	digestive_system	large_intestine	-	-
ROCK1	GDSC1	SIDM00833	SW837	COREAD	GSK269962A	112.051	Q13464	No	digestive_system	large_intestine	-	-
ROCK1	GDSC1	SIDM00832	SW948	COREAD	GSK269962A	129.129	Q13464	No	digestive_system	large_intestine	-	-
ROCK1	GDSC1	SIDM00782	T84	COREAD	GSK269962A	8.07409	Q13464	No	digestive_system	large_intestine	-	-
ROCK1	GDSC1	SIDM00282	CW-2	COREAD	GSK269962A	13.4125	Q13464	Yes	digestive_system	large_intestine	A_loop	231
ROCK1	GDSC1	SIDM00842	COLO-320-HSR	COREAD	GSK269962A	29.5003	Q13464	No	digestive_system	large_intestine	-	-
ROCK1	GDSC1	SIDM00957	COLO-678	COREAD	GSK269962A	115.029	Q13464	No	digestive_system	large_intestine	-	-
ROCK1	GDSC1	SIDM01233	C2BBe1	COREAD	GSK269962A	9.88162	Q13464	No	digestive_system	large_intestine	-	-
ROCK1	GDSC1	SIDM01197	SNU-C1	COREAD	GSK269962A	19.4912	Q13464	No	digestive_system	large_intestine	-	-
ROCK1	GDSC1	SIDM00681	LS-1034	COREAD	GSK269962A	36.7498	Q13464	No	digestive_system	large_intestine	-	-
ROCK1	GDSC1	SIDM00488	CaR-1	COREAD	GSK269962A	5.0308	Q13464	No	digestive_system	large_intestine	-	-
ROCK1	GDSC1	SIDM00680	LS-180	COREAD	GSK269962A	5.46191	Q13464	No	digestive_system	large_intestine	-	-
ROCK1	GDSC1	SIDM00487	CCK-81	COREAD	GSK269962A	30.1006	Q13464	No	digestive_system	large_intestine	-	-
ROCK1	GDSC1	SIDM00960	CL-40	COREAD	GSK269962A	215.285	Q13464	No	digestive_system	large_intestine	-	-
ROCK1	GDSC1	SIDM00527	MDST8	COREAD	GSK269962A	13.0632	Q13464	No	digestive_system	large_intestine	-	-
ROCK1	GDSC1	SIDM00944	CL-11	COREAD	GSK269962A	62.6859	Q13464	No	digestive_system	large_intestine	-	-
ROCK1	GDSC1	SIDM00945	CL-34	COREAD	GSK269962A	9.99527	Q13464	No	digestive_system	large_intestine	-	-
ROCK1	GDSC1	SIDM00217	SNU-1040	COREAD	GSK269962A	26.5742	Q13464	No	digestive_system	large_intestine	-	-
ROCK1	GDSC1	SIDM00214	SNU-407	COREAD	GSK269962A	0.994819	Q13464	No	digestive_system	large_intestine	-	-
ROCK1	GDSC1	SIDM00194	SNU-61	COREAD	GSK269962A	117.467	Q13464	No	digestive_system	large_intestine	-	-
ROCK1	GDSC1	SIDM00193	SNU-81	COREAD	GSK269962A	19.609	Q13464	No	digestive_system	large_intestine	-	-
ROCK1	GDSC1	SIDM00498	SNU-C5	COREAD	GSK269962A	28.3182	Q13464	No	digestive_system	large_intestine	-	-
ROCK1	GDSC1	SIDM00049	DiFi	COREAD	GSK269962A	3.92618	Q13464	No	digestive_system	large_intestine	-	-
ROCK1	GDSC1	SIDM00952	CRO-AP2	DLBC	GSK269962A	1.47655	Q13464	No	blood	B_cell_lymphoma	-	-
ROCK1	GDSC1	SIDM00886	DB	DLBC	GSK269962A	4.89461	Q13464	No	blood	B_cell_lymphoma	-	-
ROCK1	GDSC1	SIDM00981	DOHH-2	DLBC	GSK269962A	1.75545	Q13464	No	blood	B_cell_lymphoma	-	-
ROCK1	GDSC1	SIDM00661	HT	DLBC	GSK269962A	3.40232	Q13464	No	blood	B_cell_lymphoma	-	-
ROCK1	GDSC1	SIDM01008	KARPAS-422	DLBC	GSK269962A	13.6554	Q13464	No	blood	B_cell_lymphoma	-	-
ROCK1	GDSC1	SIDM00637	MC116	DLBC	GSK269962A	3.01072	Q13464	No	blood	B_cell_lymphoma	-	-
ROCK1	GDSC1	SIDM01205	TUR	DLBC	GSK269962A	24.2022	Q13464	No	blood	B_cell_lymphoma	-	-
ROCK1	GDSC1	SIDM01089	RL	DLBC	GSK269962A	3.83251	Q13464	No	blood	B_cell_lymphoma	-	-
ROCK1	GDSC1	SIDM00895	BC-3	DLBC	GSK269962A	4.15223	Q13464	No	blood	B_cell_lymphoma	-	-
ROCK1	GDSC1	SIDM00896	BC-1	DLBC	GSK269962A	1.76122	Q13464	No	blood	B_cell_lymphoma	-	-
ROCK1	GDSC1	SIDM00384	SCC-3	DLBC	GSK269962A	9.2332	Q13464	No	blood	B_cell_lymphoma	-	-
ROCK1	GDSC1	SIDM00502	A4-Fuk	DLBC	GSK269962A	15.6056	Q13464	No	blood	B_cell_lymphoma	-	-
ROCK1	GDSC1	SIDM00495	A3-KAW	DLBC	GSK269962A	2.97159	Q13464	No	blood	B_cell_lymphoma	-	-
ROCK1	GDSC1	SIDM00283	CTB-1	DLBC	GSK269962A	36.3803	Q13464	No	blood	B_cell_lymphoma	-	-
ROCK1	GDSC1	SIDM00859	Farage	DLBC	GSK269962A	7.87716	Q13464	No	blood	B_cell_lymphoma	-	-
ROCK1	GDSC1	SIDM01058	GRANTA-519	DLBC	GSK269962A	18.9989	Q13464	No	blood	B_cell_lymphoma	-	-
ROCK1	GDSC1	SIDM00689	JM1	DLBC	GSK269962A	3.47685	Q13464	No	blood	B_cell_lymphoma	-	-
ROCK1	GDSC1	SIDM00443	NU-DUL-1	DLBC	GSK269962A	10.2582	Q13464	Yes	blood	B_cell_lymphoma	A_loop	223
ROCK1	GDSC1	SIDM00460	OCI-LY-19	DLBC	GSK269962A	3.70834	Q13464	No	blood	B_cell_lymphoma	-	-
ROCK1	GDSC1	SIDM00448	RC-K8	DLBC	GSK269962A	13.3718	Q13464	No	blood	B_cell_lymphoma	-	-
ROCK1	GDSC1	SIDM00374	SLVL	DLBC	GSK269962A	5.98955	Q13464	No	blood	B_cell_lymphoma	-	-
ROCK1	GDSC1	SIDM00404	SU-DHL-16	DLBC	GSK269962A	2.24423	Q13464	No	blood	B_cell_lymphoma	-	-
ROCK1	GDSC1	SIDM00405	SU-DHL-4	DLBC	GSK269962A	3.82879	Q13464	No	blood	B_cell_lymphoma	-	-
ROCK1	GDSC1	SIDM00407	SU-DHL-6	DLBC	GSK269962A	3.29047	Q13464	No	blood	B_cell_lymphoma	-	-
ROCK1	GDSC1	SIDM00423	SU-DHL-8	DLBC	GSK269962A	0.230114	Q13464	No	blood	B_cell_lymphoma	-	-
ROCK1	GDSC1	SIDM00323	TK	DLBC	GSK269962A	3.78458	Q13464	No	blood	B_cell_lymphoma	-	-
ROCK1	GDSC1	SIDM00416	VAL	DLBC	GSK269962A	2.67325	Q13464	No	blood	B_cell_lymphoma	-	-
ROCK1	GDSC1	SIDM00413	WSU-DLCL2	DLBC	GSK269962A	17.3874	Q13464	No	blood	B_cell_lymphoma	-	-
ROCK1	GDSC1	SIDM00952	CRO-AP2	DLBC	GSK269962A	0.277233	Q13464	No	blood	B_cell_lymphoma	-	-
ROCK1	GDSC1	SIDM00886	DB	DLBC	GSK269962A	1.73542	Q13464	No	blood	B_cell_lymphoma	-	-
ROCK1	GDSC1	SIDM00661	HT	DLBC	GSK269962A	10.2635	Q13464	No	blood	B_cell_lymphoma	-	-
ROCK1	GDSC1	SIDM01008	KARPAS-422	DLBC	GSK269962A	17.6273	Q13464	No	blood	B_cell_lymphoma	-	-
ROCK1	GDSC1	SIDM00637	MC116	DLBC	GSK269962A	1.59905	Q13464	No	blood	B_cell_lymphoma	-	-
ROCK1	GDSC1	SIDM01205	TUR	DLBC	GSK269962A	1.74415	Q13464	No	blood	B_cell_lymphoma	-	-
ROCK1	GDSC1	SIDM01089	RL	DLBC	GSK269962A	4.93116	Q13464	No	blood	B_cell_lymphoma	-	-
ROCK1	GDSC1	SIDM00896	BC-1	DLBC	GSK269962A	0.585956	Q13464	No	blood	B_cell_lymphoma	-	-
ROCK1	GDSC1	SIDM00502	A4-Fuk	DLBC	GSK269962A	9.48716	Q13464	No	blood	B_cell_lymphoma	-	-
ROCK1	GDSC1	SIDM00495	A3-KAW	DLBC	GSK269962A	2.45498	Q13464	No	blood	B_cell_lymphoma	-	-
ROCK1	GDSC1	SIDM00283	CTB-1	DLBC	GSK269962A	14.0681	Q13464	No	blood	B_cell_lymphoma	-	-
ROCK1	GDSC1	SIDM00859	Farage	DLBC	GSK269962A	20.4979	Q13464	No	blood	B_cell_lymphoma	-	-
ROCK1	GDSC1	SIDM01058	GRANTA-519	DLBC	GSK269962A	24.1021	Q13464	No	blood	B_cell_lymphoma	-	-
ROCK1	GDSC1	SIDM01038	JEKO-1	DLBC	GSK269962A	1.09831	Q13464	No	blood	B_cell_lymphoma	-	-
ROCK1	GDSC1	SIDM00689	JM1	DLBC	GSK269962A	4.46347	Q13464	No	blood	B_cell_lymphoma	-	-
ROCK1	GDSC1	SIDM01011	KARPAS-1106P	DLBC	GSK269962A	26.5002	Q13464	No	blood	B_cell_lymphoma	-	-
ROCK1	GDSC1	SIDM00443	NU-DUL-1	DLBC	GSK269962A	22.9877	Q13464	Yes	blood	B_cell_lymphoma	A_loop	223
ROCK1	GDSC1	SIDM00460	OCI-LY-19	DLBC	GSK269962A	13.9532	Q13464	No	blood	B_cell_lymphoma	-	-
ROCK1	GDSC1	SIDM00448	RC-K8	DLBC	GSK269962A	22.0557	Q13464	No	blood	B_cell_lymphoma	-	-
ROCK1	GDSC1	SIDM00374	SLVL	DLBC	GSK269962A	10.814	Q13464	No	blood	B_cell_lymphoma	-	-
ROCK1	GDSC1	SIDM00389	SU-DHL-10	DLBC	GSK269962A	7.0436	Q13464	No	blood	B_cell_lymphoma	-	-
ROCK1	GDSC1	SIDM00404	SU-DHL-16	DLBC	GSK269962A	3.26924	Q13464	No	blood	B_cell_lymphoma	-	-
ROCK1	GDSC1	SIDM00405	SU-DHL-4	DLBC	GSK269962A	15.9449	Q13464	No	blood	B_cell_lymphoma	-	-
ROCK1	GDSC1	SIDM00407	SU-DHL-6	DLBC	GSK269962A	4.80503	Q13464	No	blood	B_cell_lymphoma	-	-
ROCK1	GDSC1	SIDM00423	SU-DHL-8	DLBC	GSK269962A	12.1069	Q13464	No	blood	B_cell_lymphoma	-	-
ROCK1	GDSC1	SIDM00323	TK	DLBC	GSK269962A	11.6403	Q13464	No	blood	B_cell_lymphoma	-	-
ROCK1	GDSC1	SIDM00416	VAL	DLBC	GSK269962A	10.9904	Q13464	No	blood	B_cell_lymphoma	-	-
ROCK1	GDSC1	SIDM00413	WSU-DLCL2	DLBC	GSK269962A	37.3962	Q13464	No	blood	B_cell_lymphoma	-	-
ROCK1	GDSC1	SIDM00459	OCI-LY7	DLBC	GSK269962A	0.174956	Q13464	No	blood	B_cell_lymphoma	-	-
FLT1	GDSC1	SIDM00807	5637	BLCA	Midostaurin	0.362224	P17948	No	urogenital_system	bladder	-	-
FLT1	GDSC1	SIDM01085	RT4	BLCA	Midostaurin	1.74795	P17948	No	urogenital_system	bladder	-	-
FLT1	GDSC1	SIDM01160	SW780	BLCA	Midostaurin	0.421638	P17948	No	urogenital_system	bladder	-	-
FLT1	GDSC1	SIDM01190	TCCSUP	BLCA	Midostaurin	0.169144	P17948	No	urogenital_system	bladder	-	-
FLT1	GDSC1	SIDM01184	T24	BLCA	Midostaurin	0.798455	P17948	No	urogenital_system	bladder	-	-
FLT1	GDSC1	SIDM01182	UM-UC-3	BLCA	Midostaurin	0.572053	P17948	No	urogenital_system	bladder	-	-
FLT1	GDSC1	SIDM00970	DSH1	BLCA	Midostaurin	0.62021	P17948	No	urogenital_system	bladder	-	-
FLT1	GDSC1	SIDM00693	J82	BLCA	Midostaurin	1.71653	P17948	Yes	urogenital_system	bladder	A_loop	1061
FLT1	GDSC1	SIDM00181	LB831-BLC	BLCA	Midostaurin	0.209173	P17948	No	urogenital_system	bladder	-	-
FLT1	GDSC1	SIDM00983	647-V	BLCA	Midostaurin	2.98202	P17948	No	urogenital_system	bladder	-	-
FLT1	GDSC1	SIDM00999	639-V	BLCA	Midostaurin	0.619495	P17948	No	urogenital_system	bladder	-	-
FLT1	GDSC1	SIDM00676	HT-1197	BLCA	Midostaurin	8.93671	P17948	No	urogenital_system	bladder	-	-
FLT1	GDSC1	SIDM00678	HT-1376	BLCA	Midostaurin	1.69407	P17948	No	urogenital_system	bladder	-	-
FLT1	GDSC1	SIDM01033	KU-19-19	BLCA	Midostaurin	5.13921	P17948	No	urogenital_system	bladder	-	-
FLT1	GDSC1	SIDM00402	RT-112	BLCA	Midostaurin	0.309357	P17948	No	urogenital_system	bladder	-	-
FLT1	GDSC1	SIDM00420	SW1710	BLCA	Midostaurin	0.13518	P17948	No	urogenital_system	bladder	-	-
FLT1	GDSC1	SIDM00414	VM-CUB-1	BLCA	Midostaurin	0.574635	P17948	No	urogenital_system	bladder	-	-
FLT1	GDSC1	SIDM00989	BFTC-905	BLCA	Midostaurin	0.308484	P17948	No	urogenital_system	bladder	-	-
FLT1	GDSC1	SIDM00936	CAL-29	BLCA	Midostaurin	1.27623	P17948	No	urogenital_system	bladder	-	-
FLT1	GDSC1	SIDM00210	A2780	UNCLASSIFIED	Midostaurin	0.367027	P17948	No	urogenital_system	ovary	-	-
FLT1	GDSC1	SIDM01051	EFO-27	UNCLASSIFIED	Midostaurin	0.671382	P17948	Yes	urogenital_system	ovary	A_loop	1045
FLT1	GDSC1	SIDM01140	PA-1	UNCLASSIFIED	Midostaurin	0.186767	P17948	No	urogenital_system	ovary	-	-
FLT1	GDSC1	SIDM00352	RMG-I	UNCLASSIFIED	Midostaurin	1.10692	P17948	No	urogenital_system	ovary	-	-
FLT1	GDSC1	SIDM00321	TYK-nu	UNCLASSIFIED	Midostaurin	6.19666	P17948	No	urogenital_system	ovary	-	-
FLT1	GDSC1	SIDM00554	KURAMOCHI	UNCLASSIFIED	Midostaurin	0.466476	P17948	No	urogenital_system	ovary	-	-
FLT1	GDSC1	SIDM00302	KGN	UNCLASSIFIED	Midostaurin	0.129716	P17948	No	urogenital_system	ovary	-	-
FLT1	GDSC1	SIDM00861	ES-2	UNCLASSIFIED	Midostaurin	5.58387	P17948	No	urogenital_system	ovary	-	-
FLT1	GDSC1	SIDM00353	RKN	UNCLASSIFIED	Midostaurin	1.27992	P17948	No	urogenital_system	ovary	-	-
FLT1	GDSC1	SIDM00783	HCT-116	COREAD	Midostaurin	0.233177	P17948	No	digestive_system	large_intestine	-	-
FLT1	GDSC1	SIDM00789	HCT-15	COREAD	Midostaurin	0.369243	P17948	No	digestive_system	large_intestine	-	-
FLT1	GDSC1	SIDM00136	HT-29	COREAD	Midostaurin	1.10942	P17948	No	digestive_system	large_intestine	-	-
FLT1	GDSC1	SIDM00826	COLO-205	COREAD	Midostaurin	0.155838	P17948	No	digestive_system	large_intestine	-	-
FLT1	GDSC1	SIDM00841	SW620	COREAD	Midostaurin	0.670143	P17948	No	digestive_system	large_intestine	-	-
FLT1	GDSC1	SIDM00118	HCC2998	COREAD	Midostaurin	2.94709	P17948	No	digestive_system	large_intestine	-	-
FLT1	GDSC1	SIDM00150	KM12	COREAD	Midostaurin	0.113735	P17948	No	digestive_system	large_intestine	-	-
FLT1	GDSC1	SIDM00541	HT55	COREAD	Midostaurin	1.75633	P17948	No	digestive_system	large_intestine	-	-
FLT1	GDSC1	SIDM00534	HT-115	COREAD	Midostaurin	0.411773	P17948	No	digestive_system	large_intestine	-	-
FLT1	GDSC1	SIDM00537	GP5d	COREAD	Midostaurin	0.751301	P17948	No	digestive_system	large_intestine	-	-
FLT1	GDSC1	SIDM00839	LoVo	COREAD	Midostaurin	0.675445	P17948	No	digestive_system	large_intestine	-	-
FLT1	GDSC1	SIDM00776	LS-123	COREAD	Midostaurin	1.6221	P17948	No	digestive_system	large_intestine	-	-
FLT1	GDSC1	SIDM00660	LS-411N	COREAD	Midostaurin	1.48792	P17948	No	digestive_system	large_intestine	-	-
FLT1	GDSC1	SIDM00677	LS-513	COREAD	Midostaurin	6.37064	P17948	No	digestive_system	large_intestine	-	-
FLT1	GDSC1	SIDM00778	NCI-H747	COREAD	Midostaurin	1.37204	P17948	No	digestive_system	large_intestine	-	-
FLT1	GDSC1	SIDM00779	NCI-H716	COREAD	Midostaurin	1.90531	P17948	No	digestive_system	large_intestine	-	-
FLT1	GDSC1	SIDM00359	RCM-1	COREAD	Midostaurin	3.01596	P17948	No	digestive_system	large_intestine	-	-
FLT1	GDSC1	SIDM01090	RKO	COREAD	Midostaurin	0.462346	P17948	No	digestive_system	large_intestine	-	-
FLT1	GDSC1	SIDM01096	SK-CO-1	COREAD	Midostaurin	0.395186	P17948	No	digestive_system	large_intestine	-	-
FLT1	GDSC1	SIDM00781	SNU-C2B	COREAD	Midostaurin	12.2339	P17948	No	digestive_system	large_intestine	-	-
FLT1	GDSC1	SIDM00812	SW1417	COREAD	Midostaurin	3.01628	P17948	No	digestive_system	large_intestine	-	-
FLT1	GDSC1	SIDM00834	SW1463	COREAD	Midostaurin	14.6277	P17948	No	digestive_system	large_intestine	-	-
FLT1	GDSC1	SIDM00837	SW48	COREAD	Midostaurin	0.155115	P17948	Yes	digestive_system	large_intestine	A_loop	1052
FLT1	GDSC1	SIDM00833	SW837	COREAD	Midostaurin	16.1319	P17948	No	digestive_system	large_intestine	-	-
FLT1	GDSC1	SIDM00832	SW948	COREAD	Midostaurin	2.55116	P17948	No	digestive_system	large_intestine	-	-
FLT1	GDSC1	SIDM00782	T84	COREAD	Midostaurin	5.24405	P17948	No	digestive_system	large_intestine	-	-
FLT1	GDSC1	SIDM00282	CW-2	COREAD	Midostaurin	12.6442	P17948	No	digestive_system	large_intestine	-	-
FLT1	GDSC1	SIDM00842	COLO-320-HSR	COREAD	Midostaurin	2.50306	P17948	No	digestive_system	large_intestine	-	-
FLT1	GDSC1	SIDM00957	COLO-678	COREAD	Midostaurin	2.56949	P17948	No	digestive_system	large_intestine	-	-
FLT1	GDSC1	SIDM01233	C2BBe1	COREAD	Midostaurin	5.82065	P17948	No	digestive_system	large_intestine	-	-
FLT1	GDSC1	SIDM01197	SNU-C1	COREAD	Midostaurin	4.29534	P17948	No	digestive_system	large_intestine	-	-
FLT1	GDSC1	SIDM00681	LS-1034	COREAD	Midostaurin	0.64133	P17948	No	digestive_system	large_intestine	-	-
FLT1	GDSC1	SIDM00488	CaR-1	COREAD	Midostaurin	0.91353	P17948	No	digestive_system	large_intestine	-	-
FLT1	GDSC1	SIDM00680	LS-180	COREAD	Midostaurin	0.848398	P17948	No	digestive_system	large_intestine	-	-
FLT1	GDSC1	SIDM00487	CCK-81	COREAD	Midostaurin	4.62954	P17948	No	digestive_system	large_intestine	-	-
FLT1	GDSC1	SIDM00527	MDST8	COREAD	Midostaurin	2.38946	P17948	No	digestive_system	large_intestine	-	-
FLT1	GDSC1	SIDM00944	CL-11	COREAD	Midostaurin	8.7107	P17948	No	digestive_system	large_intestine	-	-
FLT1	GDSC1	SIDM01010	KARPAS-299	UNCLASSIFIED	Midostaurin	4.52135	P17948	No	blood	anaplastic_large_cell_lymphoma	-	-
FLT1	GDSC1	SIDM00390	SU-DHL-1	UNCLASSIFIED	Midostaurin	1.67115	P17948	No	blood	anaplastic_large_cell_lymphoma	-	-
FLT1	GDSC1	SIDM00421	SUP-M2	UNCLASSIFIED	Midostaurin	0.854838	P17948	Yes	blood	anaplastic_large_cell_lymphoma	A_loop	1039
GSK3B	GDSC1	SIDM00121	CCRF-CEM	ALL	CHIR-99021	6.67441	P49841	Yes	blood	lymphoblastic_leukemia	achelix	96
GSK3B	GDSC1	SIDM00145	MOLT-4	ALL	CHIR-99021	15.2255	P49841	No	blood	lymphoblastic_leukemia	-	-
GSK3B	GDSC1	SIDM01245	BE-13	ALL	CHIR-99021	27.6707	P49841	No	blood	lymphoblastic_leukemia	-	-
GSK3B	GDSC1	SIDM01259	GR-ST	ALL	CHIR-99021	55.807	P49841	No	blood	lymphoblastic_leukemia	-	-
GSK3B	GDSC1	SIDM01007	KARPAS-45	ALL	CHIR-99021	18.5284	P49841	No	blood	lymphoblastic_leukemia	-	-
GSK3B	GDSC1	SIDM01003	KE-37	ALL	CHIR-99021	8.02446	P49841	No	blood	lymphoblastic_leukemia	-	-
GSK3B	GDSC1	SIDM00549	LC4-1	ALL	CHIR-99021	18.6522	P49841	No	blood	lymphoblastic_leukemia	-	-
GSK3B	GDSC1	SIDM00364	P30-OHK	ALL	CHIR-99021	14.7061	P49841	No	blood	lymphoblastic_leukemia	-	-
GSK3B	GDSC1	SIDM00211	ALL-PO	ALL	CHIR-99021	3.42474	P49841	No	blood	lymphoblastic_leukemia	-	-
GSK3B	GDSC1	SIDM00289	HAL-01	ALL	CHIR-99021	22.6821	P49841	No	blood	lymphoblastic_leukemia	-	-
GSK3B	GDSC1	SIDM01176	SUP-B15	ALL	CHIR-99021	9.93319	P49841	No	blood	lymphoblastic_leukemia	-	-
GSK3B	GDSC1	SIDM00121	CCRF-CEM	ALL	CHIR-99021	28.7855	P49841	Yes	blood	lymphoblastic_leukemia	achelix	96
GSK3B	GDSC1	SIDM00145	MOLT-4	ALL	CHIR-99021	30.0806	P49841	No	blood	lymphoblastic_leukemia	-	-
GSK3B	GDSC1	SIDM01245	BE-13	ALL	CHIR-99021	5.25669	P49841	No	blood	lymphoblastic_leukemia	-	-
GSK3B	GDSC1	SIDM01259	GR-ST	ALL	CHIR-99021	21.279	P49841	No	blood	lymphoblastic_leukemia	-	-
GSK3B	GDSC1	SIDM01007	KARPAS-45	ALL	CHIR-99021	87.2207	P49841	No	blood	lymphoblastic_leukemia	-	-
GSK3B	GDSC1	SIDM01003	KE-37	ALL	CHIR-99021	4.98298	P49841	No	blood	lymphoblastic_leukemia	-	-
GSK3B	GDSC1	SIDM00549	LC4-1	ALL	CHIR-99021	15.3782	P49841	No	blood	lymphoblastic_leukemia	-	-
GSK3B	GDSC1	SIDM00364	P30-OHK	ALL	CHIR-99021	11.4756	P49841	No	blood	lymphoblastic_leukemia	-	-
GSK3B	GDSC1	SIDM00211	ALL-PO	ALL	CHIR-99021	12.3782	P49841	No	blood	lymphoblastic_leukemia	-	-
GSK3B	GDSC1	SIDM00289	HAL-01	ALL	CHIR-99021	10.8466	P49841	No	blood	lymphoblastic_leukemia	-	-
FLT3	GDSC1	SIDM00922	Calu-3	LUAD	Ponatinib	1.72809	P36888	No	lung	lung_NSCLC_adenocarcinoma	-	-
FLT3	GDSC1	SIDM00734	NCI-H1437	LUAD	Ponatinib	3.27395	P36888	No	lung	lung_NSCLC_adenocarcinoma	-	-
FLT3	GDSC1	SIDM00747	NCI-H1623	LUAD	Ponatinib	11.8907	P36888	No	lung	lung_NSCLC_adenocarcinoma	-	-
FLT3	GDSC1	SIDM00746	NCI-H1648	LUAD	Ponatinib	4.86217	P36888	No	lung	lung_NSCLC_adenocarcinoma	-	-
FLT3	GDSC1	SIDM00742	NCI-H1693	LUAD	Ponatinib	18.5212	P36888	No	lung	lung_NSCLC_adenocarcinoma	-	-
FLT3	GDSC1	SIDM00769	NCI-H1838	LUAD	Ponatinib	14.9353	P36888	No	lung	lung_NSCLC_adenocarcinoma	-	-
FLT3	GDSC1	SIDM00709	NCI-H2085	LUAD	Ponatinib	1.52989	P36888	No	lung	lung_NSCLC_adenocarcinoma	-	-
FLT3	GDSC1	SIDM00729	NCI-H2228	LUAD	Ponatinib	3.58815	P36888	No	lung	lung_NSCLC_adenocarcinoma	-	-
FLT3	GDSC1	SIDM00727	NCI-H2342	LUAD	Ponatinib	0.202336	P36888	No	lung	lung_NSCLC_adenocarcinoma	-	-
FLT3	GDSC1	SIDM00726	NCI-H2347	LUAD	Ponatinib	0.949508	P36888	No	lung	lung_NSCLC_adenocarcinoma	-	-
FLT3	GDSC1	SIDM00724	NCI-H2405	LUAD	Ponatinib	1.14549	P36888	No	lung	lung_NSCLC_adenocarcinoma	-	-
FLT3	GDSC1	SIDM00715	NCI-H2030	LUAD	Ponatinib	0.262095	P36888	No	lung	lung_NSCLC_adenocarcinoma	-	-
FLT3	GDSC1	SIDM00702	NCI-H2122	LUAD	Ponatinib	4.39959	P36888	No	lung	lung_NSCLC_adenocarcinoma	-	-
FLT3	GDSC1	SIDM00739	NCI-H1734	LUAD	Ponatinib	0.799232	P36888	No	lung	lung_NSCLC_adenocarcinoma	-	-
FLT3	GDSC1	SIDM01124	NCI-H650	LUAD	Ponatinib	6.4184	P36888	No	lung	lung_NSCLC_adenocarcinoma	-	-
FLT3	GDSC1	SIDM00708	NCI-H2087	LUAD	Ponatinib	0.238637	P36888	No	lung	lung_NSCLC_adenocarcinoma	-	-
FLT3	GDSC1	SIDM00921	Calu-6	LUAD	Ponatinib	1.9897	P36888	No	lung	lung_NSCLC_adenocarcinoma	-	-
FLT3	GDSC1	SIDM00645	NCI-H1355	LUAD	Ponatinib	5.28091	P36888	No	lung	lung_NSCLC_adenocarcinoma	-	-
FLT3	GDSC1	SIDM00771	NCI-H1792	LUAD	Ponatinib	0.882696	P36888	No	lung	lung_NSCLC_adenocarcinoma	-	-
FLT3	GDSC1	SIDM00756	NCI-H2009	LUAD	Ponatinib	0.773952	P36888	No	lung	lung_NSCLC_adenocarcinoma	-	-
FLT3	GDSC1	SIDM00728	NCI-H2291	LUAD	Ponatinib	19.0419	P36888	No	lung	lung_NSCLC_adenocarcinoma	-	-
FLT3	GDSC1	SIDM01163	SW1573	LUAD	Ponatinib	3.05787	P36888	No	lung	lung_NSCLC_adenocarcinoma	-	-
FLT3	GDSC1	SIDM00339	LXF-289	LUAD	Ponatinib	1.33028	P36888	No	lung	lung_NSCLC_adenocarcinoma	-	-
FLT3	GDSC1	SIDM00751	NCI-H1563	LUAD	Ponatinib	4.54153	P36888	No	lung	lung_NSCLC_adenocarcinoma	-	-
FLT3	GDSC1	SIDM00237	PC-14	LUAD	Ponatinib	1.29314	P36888	No	lung	lung_NSCLC_adenocarcinoma	-	-
FLT3	GDSC1	SIDM00138	NCI-H23	LUAD	Ponatinib	5.23611	P36888	No	lung	lung_NSCLC_adenocarcinoma	-	-
FLT3	GDSC1	SIDM00116	NCI-H522	LUAD	Ponatinib	0.866199	P36888	No	lung	lung_NSCLC_adenocarcinoma	-	-
FLT3	GDSC1	SIDM00117	NCI-H322M	LUAD	Ponatinib	11.8771	P36888	No	lung	lung_NSCLC_adenocarcinoma	-	-
FLT3	GDSC1	SIDM00119	EKVX	LUAD	Ponatinib	36.9218	P36888	No	lung	lung_NSCLC_adenocarcinoma	-	-
FLT3	GDSC1	SIDM00133	HOP-62	LUAD	Ponatinib	0.305101	P36888	No	lung	lung_NSCLC_adenocarcinoma	-	-
FLT3	GDSC1	SIDM00494	ABC-1	LUAD	Ponatinib	5.32242	P36888	Yes	lung	lung_NSCLC_adenocarcinoma	achelix	661
FLT3	GDSC1	SIDM00513	COR-L105	LUAD	Ponatinib	1.69981	P36888	No	lung	lung_NSCLC_adenocarcinoma	-	-
FLT3	GDSC1	SIDM00297	LC-2-ad	LUAD	Ponatinib	0.125397	P36888	No	lung	lung_NSCLC_adenocarcinoma	-	-
FLT3	GDSC1	SIDM00925	NCI-H441	LUAD	Ponatinib	7.92199	P36888	No	lung	lung_NSCLC_adenocarcinoma	-	-
FLT3	GDSC1	SIDM00755	NCI-H1793	LUAD	Ponatinib	2.55348	P36888	No	lung	lung_NSCLC_adenocarcinoma	-	-
FLT3	GDSC1	SIDM00718	NCI-H358	LUAD	Ponatinib	0.597496	P36888	No	lung	lung_NSCLC_adenocarcinoma	-	-
FLT3	GDSC1	SIDM00749	NCI-H1573	LUAD	Ponatinib	8.77338	P36888	No	lung	lung_NSCLC_adenocarcinoma	-	-
FLT3	GDSC1	SIDM00743	NCI-H1666	LUAD	Ponatinib	12.383	P36888	No	lung	lung_NSCLC_adenocarcinoma	-	-
FLT3	GDSC1	SIDM00738	NCI-H1755	LUAD	Ponatinib	0.830932	P36888	No	lung	lung_NSCLC_adenocarcinoma	-	-
FLT3	GDSC1	SIDM00758	NCI-H1993	LUAD	Ponatinib	6.83286	P36888	No	lung	lung_NSCLC_adenocarcinoma	-	-
FLT3	GDSC1	SIDM01108	SK-LU-1	LUAD	Ponatinib	0.408255	P36888	No	lung	lung_NSCLC_adenocarcinoma	-	-
FLT3	GDSC1	SIDM01150	NCI-H838	LUAD	Ponatinib	1.47348	P36888	No	lung	lung_NSCLC_adenocarcinoma	-	-
FLT3	GDSC1	SIDM00744	NCI-H1651	LUAD	Ponatinib	1.24914	P36888	No	lung	lung_NSCLC_adenocarcinoma	-	-
FLT3	GDSC1	SIDM00355	RERF-LC-MS	LUAD	Ponatinib	6.87978	P36888	No	lung	lung_NSCLC_adenocarcinoma	-	-
FLT3	GDSC1	SIDM00759	NCI-H1975	LUAD	Ponatinib	1.12178	P36888	No	lung	lung_NSCLC_adenocarcinoma	-	-
FLT3	GDSC1	SIDM01069	HCC-44	LUAD	Ponatinib	0.74676	P36888	No	lung	lung_NSCLC_adenocarcinoma	-	-
FLT3	GDSC1	SIDM01067	HCC-827	LUAD	Ponatinib	10.8155	P36888	No	lung	lung_NSCLC_adenocarcinoma	-	-
FLT3	GDSC1	SIDM00762	NCI-H1944	LUAD	Ponatinib	1.77621	P36888	No	lung	lung_NSCLC_adenocarcinoma	-	-
FLT3	GDSC1	SIDM00753	NCI-H2023	LUAD	Ponatinib	4.27464	P36888	No	lung	lung_NSCLC_adenocarcinoma	-	-
FLT3	GDSC1	SIDM00137	NCI-H3122	LUAD	Ponatinib	0.839703	P36888	No	lung	lung_NSCLC_adenocarcinoma	-	-
FLT3	GDSC1	SIDM00361	PC-3_[JPC-3]	LUAD	Ponatinib	9.01823	P36888	No	lung	lung_NSCLC_adenocarcinoma	-	-
FLT3	GDSC1	SIDM00046	H3255	LUAD	Ponatinib	4.17615	P36888	No	lung	lung_NSCLC_adenocarcinoma	-	-
FLT3	GDSC1	SIDM00055	201T	LUAD	Ponatinib	1.63917	P36888	No	lung	lung_NSCLC_adenocarcinoma	-	-
FLT3	GDSC1	SIDM01068	HCC-78	LUAD	Ponatinib	5.32244	P36888	No	lung	lung_NSCLC_adenocarcinoma	-	-
FLT3	GDSC1	SIDM00658	NCI-H1435	LUAD	Ponatinib	4.73245	P36888	No	lung	lung_NSCLC_adenocarcinoma	-	-
FLT3	GDSC1	SIDM00750	NCI-H1568	LUAD	Ponatinib	1.22694	P36888	No	lung	lung_NSCLC_adenocarcinoma	-	-
FLT3	GDSC1	SIDM00754	NCI-H1781	LUAD	Ponatinib	7.44917	P36888	No	lung	lung_NSCLC_adenocarcinoma	-	-
FLT3	GDSC1	SIDM00356	RERF-LC-KJ	LUAD	Ponatinib	2.54475	P36888	No	lung	lung_NSCLC_adenocarcinoma	-	-
KDR	GDSC1	SIDM00088	PC-3	PRAD	Ponatinib	9.87849	P35968	No	urogenital_system	prostate	-	-
KDR	GDSC1	SIDM00120	DU-145	PRAD	Ponatinib	0.69791	P35968	No	urogenital_system	prostate	-	-
KDR	GDSC1	SIDM00683	LNCaP-Clone-FGC	PRAD	Ponatinib	3.94697	P35968	Yes	urogenital_system	prostate	A_loop	1065
KDR	GDSC1	SIDM00499	22RV1	PRAD	Ponatinib	8.77157	P35968	No	urogenital_system	prostate	-	-
KDR	GDSC1	SIDM01077	VCaP	PRAD	Ponatinib	6.86281	P35968	No	urogenital_system	prostate	-	-
SRC	GDSC1	SIDM00388	MHH-PREB-1	UNCLASSIFIED	Ponatinib	0.634903	P12931	Yes	blood	B_cell_leukemia	A_loop	406
SRC	GDSC1	SIDM00438	MN-60	UNCLASSIFIED	Ponatinib	1.26082	P12931	No	blood	B_cell_leukemia	-	-
SRC	GDSC1	SIDM00429	NALM-6	UNCLASSIFIED	Ponatinib	0.250924	P12931	No	blood	B_cell_leukemia	-	-
SRC	GDSC1	SIDM00447	REH	UNCLASSIFIED	Ponatinib	1.93881	P12931	No	blood	B_cell_leukemia	-	-
SRC	GDSC1	SIDM00424	U-698-M	UNCLASSIFIED	Ponatinib	0.944216	P12931	No	blood	B_cell_leukemia	-	-
SRC	GDSC1	SIDM01017	KARPAS-231	UNCLASSIFIED	Ponatinib	0.0133059	P12931	No	blood	B_cell_leukemia	-	-
SRC	GDSC1	SIDM01034	KOPN-8	UNCLASSIFIED	Ponatinib	0.571146	P12931	No	blood	B_cell_leukemia	-	-
SRC	GDSC1	SIDM00415	ROS-50	UNCLASSIFIED	Ponatinib	7.39226	P12931	No	blood	B_cell_leukemia	-	-
KDR	GDSC1	SIDM01120	NCI-H720	UNCLASSIFIED	Ponatinib	10.2267	P35968	No	lung	lung_NSCLC_carcinoid	-	-
KDR	GDSC1	SIDM01119	NCI-H727	UNCLASSIFIED	Ponatinib	0.999247	P35968	No	lung	lung_NSCLC_carcinoid	-	-
KDR	GDSC1	SIDM01183	UMC-11	UNCLASSIFIED	Ponatinib	6.52317	P35968	Yes	lung	lung_NSCLC_carcinoid	A_loop	1064
PDGFRA	GDSC1	SIDM00783	HCT-116	COREAD	Ponatinib	0.231631	P16234	No	digestive_system	large_intestine	-	-
PDGFRA	GDSC1	SIDM00789	HCT-15	COREAD	Ponatinib	1.65643	P16234	No	digestive_system	large_intestine	-	-
PDGFRA	GDSC1	SIDM00136	HT-29	COREAD	Ponatinib	1.45336	P16234	No	digestive_system	large_intestine	-	-
PDGFRA	GDSC1	SIDM00826	COLO-205	COREAD	Ponatinib	0.689909	P16234	No	digestive_system	large_intestine	-	-
PDGFRA	GDSC1	SIDM00841	SW620	COREAD	Ponatinib	1.63684	P16234	No	digestive_system	large_intestine	-	-
PDGFRA	GDSC1	SIDM00118	HCC2998	COREAD	Ponatinib	6.49599	P16234	No	digestive_system	large_intestine	-	-
PDGFRA	GDSC1	SIDM00150	KM12	COREAD	Ponatinib	0.119657	P16234	No	digestive_system	large_intestine	-	-
PDGFRA	GDSC1	SIDM00541	HT55	COREAD	Ponatinib	7.07357	P16234	No	digestive_system	large_intestine	-	-
PDGFRA	GDSC1	SIDM00534	HT-115	COREAD	Ponatinib	6.89728	P16234	No	digestive_system	large_intestine	-	-
PDGFRA	GDSC1	SIDM00537	GP5d	COREAD	Ponatinib	1.95257	P16234	No	digestive_system	large_intestine	-	-
PDGFRA	GDSC1	SIDM00839	LoVo	COREAD	Ponatinib	0.976302	P16234	No	digestive_system	large_intestine	-	-
PDGFRA	GDSC1	SIDM00776	LS-123	COREAD	Ponatinib	17.5149	P16234	No	digestive_system	large_intestine	-	-
PDGFRA	GDSC1	SIDM00660	LS-411N	COREAD	Ponatinib	0.609487	P16234	No	digestive_system	large_intestine	-	-
PDGFRA	GDSC1	SIDM00677	LS-513	COREAD	Ponatinib	8.55267	P16234	No	digestive_system	large_intestine	-	-
PDGFRA	GDSC1	SIDM00778	NCI-H747	COREAD	Ponatinib	0.549463	P16234	No	digestive_system	large_intestine	-	-
PDGFRA	GDSC1	SIDM00779	NCI-H716	COREAD	Ponatinib	0.358849	P16234	No	digestive_system	large_intestine	-	-
PDGFRA	GDSC1	SIDM00359	RCM-1	COREAD	Ponatinib	12.7128	P16234	No	digestive_system	large_intestine	-	-
PDGFRA	GDSC1	SIDM01090	RKO	COREAD	Ponatinib	1.11001	P16234	No	digestive_system	large_intestine	-	-
PDGFRA	GDSC1	SIDM01096	SK-CO-1	COREAD	Ponatinib	2.92966	P16234	No	digestive_system	large_intestine	-	-
PDGFRA	GDSC1	SIDM00781	SNU-C2B	COREAD	Ponatinib	3.66278	P16234	No	digestive_system	large_intestine	-	-
PDGFRA	GDSC1	SIDM00812	SW1417	COREAD	Ponatinib	0.448628	P16234	No	digestive_system	large_intestine	-	-
PDGFRA	GDSC1	SIDM00834	SW1463	COREAD	Ponatinib	18.9311	P16234	No	digestive_system	large_intestine	-	-
PDGFRA	GDSC1	SIDM00837	SW48	COREAD	Ponatinib	1.07805	P16234	No	digestive_system	large_intestine	-	-
PDGFRA	GDSC1	SIDM00833	SW837	COREAD	Ponatinib	8.67511	P16234	No	digestive_system	large_intestine	-	-
PDGFRA	GDSC1	SIDM00832	SW948	COREAD	Ponatinib	2.02552	P16234	No	digestive_system	large_intestine	-	-
PDGFRA	GDSC1	SIDM00782	T84	COREAD	Ponatinib	5.64552	P16234	No	digestive_system	large_intestine	-	-
PDGFRA	GDSC1	SIDM00282	CW-2	COREAD	Ponatinib	13.9216	P16234	Yes	digestive_system	large_intestine	A_loop	848
PDGFRA	GDSC1	SIDM00842	COLO-320-HSR	COREAD	Ponatinib	5.58876	P16234	No	digestive_system	large_intestine	-	-
PDGFRA	GDSC1	SIDM00957	COLO-678	COREAD	Ponatinib	2.13675	P16234	No	digestive_system	large_intestine	-	-
PDGFRA	GDSC1	SIDM01233	C2BBe1	COREAD	Ponatinib	5.18142	P16234	No	digestive_system	large_intestine	-	-
PDGFRA	GDSC1	SIDM01197	SNU-C1	COREAD	Ponatinib	20.6911	P16234	No	digestive_system	large_intestine	-	-
PDGFRA	GDSC1	SIDM00681	LS-1034	COREAD	Ponatinib	9.2996	P16234	No	digestive_system	large_intestine	-	-
PDGFRA	GDSC1	SIDM00488	CaR-1	COREAD	Ponatinib	15.2626	P16234	No	digestive_system	large_intestine	-	-
PDGFRA	GDSC1	SIDM00680	LS-180	COREAD	Ponatinib	2.9188	P16234	No	digestive_system	large_intestine	-	-
PDGFRA	GDSC1	SIDM00487	CCK-81	COREAD	Ponatinib	4.8982	P16234	No	digestive_system	large_intestine	-	-
PDGFRA	GDSC1	SIDM00527	MDST8	COREAD	Ponatinib	6.49622	P16234	No	digestive_system	large_intestine	-	-
PDGFRA	GDSC1	SIDM00944	CL-11	COREAD	Ponatinib	7.02729	P16234	No	digestive_system	large_intestine	-	-
BRAF	GDSC1	SIDM00924	ChaGo-K-1	UNCLASSIFIED	HG6-64-1	10.0033	P15056	No	lung	lung_NSCLC_not_specified	-	-
BRAF	GDSC1	SIDM00737	NCI-H1770	UNCLASSIFIED	HG6-64-1	1.8432	P15056	No	lung	lung_NSCLC_not_specified	-	-
BRAF	GDSC1	SIDM00990	BEN	UNCLASSIFIED	HG6-64-1	9.2906	P15056	No	lung	lung_NSCLC_not_specified	-	-
BRAF	GDSC1	SIDM00939	CAL-12T	UNCLASSIFIED	HG6-64-1	2.61956	P15056	Yes	lung	lung_NSCLC_not_specified	G_loop	466
BRAF	GDSC1	SIDM00810	A427	UNCLASSIFIED	HG6-64-1	0.301092	P15056	No	lung	lung_NSCLC_not_specified	-	-
BRAF	GDSC1	SIDM01125	NCI-H647	UNCLASSIFIED	HG6-64-1	3.24881	P15056	No	lung	lung_NSCLC_not_specified	-	-
BRAF	GDSC1	SIDM00703	NCI-H2110	UNCLASSIFIED	HG6-64-1	2.0528	P15056	No	lung	lung_NSCLC_not_specified	-	-
BRAF	GDSC1	SIDM00700	NCI-H2135	UNCLASSIFIED	HG6-64-1	14.1986	P15056	No	lung	lung_NSCLC_not_specified	-	-
BRAF	GDSC1	SIDM00926	NCI-H2172	UNCLASSIFIED	HG6-64-1	36.9472	P15056	No	lung	lung_NSCLC_not_specified	-	-
BRAF	GDSC1	SIDM00723	NCI-H2444	UNCLASSIFIED	HG6-64-1	71.3725	P15056	No	lung	lung_NSCLC_not_specified	-	-
BRAF	GDSC1	SIDM00872	HCC1954	BRCA	HG6-64-1	48.2017	P15056	No	breast	breast	-	-
BRAF	GDSC1	SIDM00885	HCC1187	BRCA	HG6-64-1	34.2261	P15056	No	breast	breast	-	-
BRAF	GDSC1	SIDM00884	HCC1395	BRCA	HG6-64-1	1.09146	P15056	No	breast	breast	-	-
BRAF	GDSC1	SIDM00877	HCC1599	BRCA	HG6-64-1	5.26209	P15056	No	breast	breast	-	-
BRAF	GDSC1	SIDM00874	HCC1937	BRCA	HG6-64-1	27.4463	P15056	No	breast	breast	-	-
BRAF	GDSC1	SIDM00774	HCC2157	BRCA	HG6-64-1	4.99909	P15056	No	breast	breast	-	-
BRAF	GDSC1	SIDM00772	HCC2218	BRCA	HG6-64-1	44.2281	P15056	No	breast	breast	-	-
BRAF	GDSC1	SIDM00675	HCC38	BRCA	HG6-64-1	4.46769	P15056	No	breast	breast	-	-
BRAF	GDSC1	SIDM00097	T47D	BRCA	HG6-64-1	29.4891	P15056	No	breast	breast	-	-
BRAF	GDSC1	SIDM00148	MCF7	BRCA	HG6-64-1	2.56401	P15056	No	breast	breast	-	-
BRAF	GDSC1	SIDM00135	Hs-578-T	BRCA	HG6-64-1	8.30854	P15056	No	breast	breast	-	-
BRAF	GDSC1	SIDM00146	MDA-MB-231	BRCA	HG6-64-1	1.44812	P15056	Yes	breast	breast	G_loop	464
BRAF	GDSC1	SIDM00893	BT-20	BRCA	HG6-64-1	14.5752	P15056	No	breast	breast	-	-
BRAF	GDSC1	SIDM00954	COLO-824	BRCA	HG6-64-1	12.2355	P15056	No	breast	breast	-	-
BRAF	GDSC1	SIDM00940	CAL-120	BRCA	HG6-64-1	0.989268	P15056	No	breast	breast	-	-
BRAF	GDSC1	SIDM01001	DU-4475	BRCA	HG6-64-1	1.38419	P15056	No	breast	breast	-	-
BRAF	GDSC1	SIDM01056	EFM-19	BRCA	HG6-64-1	1.93377	P15056	No	breast	breast	-	-
BRAF	GDSC1	SIDM01042	EVSA-T	BRCA	HG6-64-1	29.4737	P15056	No	breast	breast	-	-
BRAF	GDSC1	SIDM00882	HCC1419	BRCA	HG6-64-1	28.7699	P15056	No	breast	breast	-	-
BRAF	GDSC1	SIDM00878	HCC1569	BRCA	HG6-64-1	1.91421	P15056	No	breast	breast	-	-
BRAF	GDSC1	SIDM00673	HCC70	BRCA	HG6-64-1	9.67704	P15056	No	breast	breast	-	-
BRAF	GDSC1	SIDM00633	MDA-MB-175-VII	BRCA	HG6-64-1	18.9952	P15056	No	breast	breast	-	-
BRAF	GDSC1	SIDM00528	MDA-MB-361	BRCA	HG6-64-1	4.51514	P15056	No	breast	breast	-	-
BRAF	GDSC1	SIDM00272	MDA-MB-453	BRCA	HG6-64-1	32.0341	P15056	No	breast	breast	-	-
BRAF	GDSC1	SIDM00628	MDA-MB-468	BRCA	HG6-64-1	11.1435	P15056	No	breast	breast	-	-
BRAF	GDSC1	SIDM00562	MRK-nu-1	BRCA	HG6-64-1	5.63588	P15056	No	breast	breast	-	-
BRAF	GDSC1	SIDM00241	OCUB-M	BRCA	HG6-64-1	2.98181	P15056	No	breast	breast	-	-
BRAF	GDSC1	SIDM01186	UACC-893	BRCA	HG6-64-1	99.6415	P15056	No	breast	breast	-	-
BRAF	GDSC1	SIDM00898	AU565	BRCA	HG6-64-1	7.0663	P15056	No	breast	breast	-	-
BRAF	GDSC1	SIDM00928	CAL-85-1	BRCA	HG6-64-1	0.21752	P15056	No	breast	breast	-	-
BRAF	GDSC1	SIDM01187	UACC-812	BRCA	HG6-64-1	65.2514	P15056	No	breast	breast	-	-
BRAF	GDSC1	SIDM00933	CAL-51	BRCA	HG6-64-1	0.324692	P15056	No	breast	breast	-	-
BRAF	GDSC1	SIDM00332	MFM-223	BRCA	HG6-64-1	3.65771	P15056	No	breast	breast	-	-
BRAF	GDSC1	SIDM00938	CAL-148	BRCA	HG6-64-1	16.4995	P15056	No	breast	breast	-	-
BRAF	GDSC1	SIDM00630	MDA-MB-415	BRCA	HG6-64-1	6.59993	P15056	No	breast	breast	-	-
BRAF	GDSC1	SIDM00529	MDA-MB-157	BRCA	HG6-64-1	2.70566	P15056	No	breast	breast	-	-
BRAF	GDSC1	SIDM00963	BT-474	BRCA	HG6-64-1	7.93661	P15056	No	breast	breast	-	-
BRAF	GDSC1	SIDM00920	CAMA-1	BRCA	HG6-64-1	0.670742	P15056	No	breast	breast	-	-
BRAF	GDSC1	SIDM00892	BT-483	BRCA	HG6-64-1	245.108	P15056	No	breast	breast	-	-
BRAF	GDSC1	SIDM00629	MDA-MB-436	BRCA	HG6-64-1	7.08536	P15056	No	breast	breast	-	-
BRAF	GDSC1	SIDM01002	EFM-192A	BRCA	HG6-64-1	3.97986	P15056	No	breast	breast	-	-
BRAF	GDSC1	SIDM00881	HCC1428	BRCA	HG6-64-1	37.5025	P15056	No	breast	breast	-	-
BRAF	GDSC1	SIDM01062	HDQ-P1	BRCA	HG6-64-1	5.35379	P15056	No	breast	breast	-	-
BRAF	GDSC1	SIDM01037	JIMT-1	BRCA	HG6-64-1	0.530669	P15056	No	breast	breast	-	-
BRAF	GDSC1	SIDM00879	HCC1500	BRCA	HG6-64-1	5.34307	P15056	No	breast	breast	-	-
BRAF	GDSC1	SIDM00631	MDA-MB-330	BRCA	HG6-64-1	2.90795	P15056	No	breast	breast	-	-
BRAF	GDSC1	SIDM00922	Calu-3	LUAD	HG6-64-1	5.66443	P15056	No	lung	lung_NSCLC_adenocarcinoma	-	-
BRAF	GDSC1	SIDM00734	NCI-H1437	LUAD	HG6-64-1	8.66627	P15056	No	lung	lung_NSCLC_adenocarcinoma	-	-
BRAF	GDSC1	SIDM00747	NCI-H1623	LUAD	HG6-64-1	98.7385	P15056	No	lung	lung_NSCLC_adenocarcinoma	-	-
BRAF	GDSC1	SIDM00746	NCI-H1648	LUAD	HG6-64-1	8.36225	P15056	No	lung	lung_NSCLC_adenocarcinoma	-	-
BRAF	GDSC1	SIDM00742	NCI-H1693	LUAD	HG6-64-1	48.5416	P15056	No	lung	lung_NSCLC_adenocarcinoma	-	-
BRAF	GDSC1	SIDM00769	NCI-H1838	LUAD	HG6-64-1	54.8598	P15056	No	lung	lung_NSCLC_adenocarcinoma	-	-
BRAF	GDSC1	SIDM00709	NCI-H2085	LUAD	HG6-64-1	2.26013	P15056	No	lung	lung_NSCLC_adenocarcinoma	-	-
BRAF	GDSC1	SIDM00729	NCI-H2228	LUAD	HG6-64-1	2.02725	P15056	No	lung	lung_NSCLC_adenocarcinoma	-	-
BRAF	GDSC1	SIDM00727	NCI-H2342	LUAD	HG6-64-1	0.516113	P15056	No	lung	lung_NSCLC_adenocarcinoma	-	-
BRAF	GDSC1	SIDM00726	NCI-H2347	LUAD	HG6-64-1	8.26578	P15056	No	lung	lung_NSCLC_adenocarcinoma	-	-
BRAF	GDSC1	SIDM00724	NCI-H2405	LUAD	HG6-64-1	0.414436	P15056	No	lung	lung_NSCLC_adenocarcinoma	-	-
BRAF	GDSC1	SIDM00715	NCI-H2030	LUAD	HG6-64-1	0.481563	P15056	No	lung	lung_NSCLC_adenocarcinoma	-	-
BRAF	GDSC1	SIDM00702	NCI-H2122	LUAD	HG6-64-1	7.27448	P15056	No	lung	lung_NSCLC_adenocarcinoma	-	-
BRAF	GDSC1	SIDM00739	NCI-H1734	LUAD	HG6-64-1	1.3851	P15056	No	lung	lung_NSCLC_adenocarcinoma	-	-
BRAF	GDSC1	SIDM01124	NCI-H650	LUAD	HG6-64-1	2.51455	P15056	No	lung	lung_NSCLC_adenocarcinoma	-	-
BRAF	GDSC1	SIDM00708	NCI-H2087	LUAD	HG6-64-1	1.21794	P15056	No	lung	lung_NSCLC_adenocarcinoma	-	-
BRAF	GDSC1	SIDM00921	Calu-6	LUAD	HG6-64-1	2.24633	P15056	No	lung	lung_NSCLC_adenocarcinoma	-	-
BRAF	GDSC1	SIDM00645	NCI-H1355	LUAD	HG6-64-1	2.1991	P15056	No	lung	lung_NSCLC_adenocarcinoma	-	-
BRAF	GDSC1	SIDM00771	NCI-H1792	LUAD	HG6-64-1	0.617057	P15056	No	lung	lung_NSCLC_adenocarcinoma	-	-
BRAF	GDSC1	SIDM00756	NCI-H2009	LUAD	HG6-64-1	1.56092	P15056	No	lung	lung_NSCLC_adenocarcinoma	-	-
BRAF	GDSC1	SIDM00728	NCI-H2291	LUAD	HG6-64-1	193.922	P15056	No	lung	lung_NSCLC_adenocarcinoma	-	-
BRAF	GDSC1	SIDM01163	SW1573	LUAD	HG6-64-1	0.975257	P15056	No	lung	lung_NSCLC_adenocarcinoma	-	-
BRAF	GDSC1	SIDM00339	LXF-289	LUAD	HG6-64-1	0.748899	P15056	No	lung	lung_NSCLC_adenocarcinoma	-	-
BRAF	GDSC1	SIDM00751	NCI-H1563	LUAD	HG6-64-1	6.26396	P15056	No	lung	lung_NSCLC_adenocarcinoma	-	-
BRAF	GDSC1	SIDM00237	PC-14	LUAD	HG6-64-1	0.661605	P15056	No	lung	lung_NSCLC_adenocarcinoma	-	-
BRAF	GDSC1	SIDM00138	NCI-H23	LUAD	HG6-64-1	55.3477	P15056	No	lung	lung_NSCLC_adenocarcinoma	-	-
BRAF	GDSC1	SIDM00116	NCI-H522	LUAD	HG6-64-1	0.416774	P15056	No	lung	lung_NSCLC_adenocarcinoma	-	-
BRAF	GDSC1	SIDM00117	NCI-H322M	LUAD	HG6-64-1	18.5931	P15056	No	lung	lung_NSCLC_adenocarcinoma	-	-
BRAF	GDSC1	SIDM00119	EKVX	LUAD	HG6-64-1	74.5159	P15056	No	lung	lung_NSCLC_adenocarcinoma	-	-
BRAF	GDSC1	SIDM00133	HOP-62	LUAD	HG6-64-1	0.431635	P15056	No	lung	lung_NSCLC_adenocarcinoma	-	-
BRAF	GDSC1	SIDM00494	ABC-1	LUAD	HG6-64-1	2.66807	P15056	No	lung	lung_NSCLC_adenocarcinoma	-	-
BRAF	GDSC1	SIDM00513	COR-L105	LUAD	HG6-64-1	0.596986	P15056	No	lung	lung_NSCLC_adenocarcinoma	-	-
BRAF	GDSC1	SIDM00297	LC-2-ad	LUAD	HG6-64-1	0.0592234	P15056	No	lung	lung_NSCLC_adenocarcinoma	-	-
BRAF	GDSC1	SIDM00925	NCI-H441	LUAD	HG6-64-1	14.3734	P15056	No	lung	lung_NSCLC_adenocarcinoma	-	-
BRAF	GDSC1	SIDM00755	NCI-H1793	LUAD	HG6-64-1	1.41731	P15056	No	lung	lung_NSCLC_adenocarcinoma	-	-
BRAF	GDSC1	SIDM00718	NCI-H358	LUAD	HG6-64-1	0.558152	P15056	No	lung	lung_NSCLC_adenocarcinoma	-	-
BRAF	GDSC1	SIDM00749	NCI-H1573	LUAD	HG6-64-1	64.0619	P15056	No	lung	lung_NSCLC_adenocarcinoma	-	-
BRAF	GDSC1	SIDM00743	NCI-H1666	LUAD	HG6-64-1	34.267	P15056	Yes	lung	lung_NSCLC_adenocarcinoma	G_loop	466
BRAF	GDSC1	SIDM00738	NCI-H1755	LUAD	HG6-64-1	0.949089	P15056	Yes	lung	lung_NSCLC_adenocarcinoma	G_loop	469
BRAF	GDSC1	SIDM00758	NCI-H1993	LUAD	HG6-64-1	30.1698	P15056	No	lung	lung_NSCLC_adenocarcinoma	-	-
BRAF	GDSC1	SIDM01108	SK-LU-1	LUAD	HG6-64-1	0.694834	P15056	No	lung	lung_NSCLC_adenocarcinoma	-	-
BRAF	GDSC1	SIDM01150	NCI-H838	LUAD	HG6-64-1	2.85117	P15056	No	lung	lung_NSCLC_adenocarcinoma	-	-
BRAF	GDSC1	SIDM00744	NCI-H1651	LUAD	HG6-64-1	2.26349	P15056	No	lung	lung_NSCLC_adenocarcinoma	-	-
BRAF	GDSC1	SIDM00355	RERF-LC-MS	LUAD	HG6-64-1	14.1842	P15056	No	lung	lung_NSCLC_adenocarcinoma	-	-
BRAF	GDSC1	SIDM00759	NCI-H1975	LUAD	HG6-64-1	0.385918	P15056	No	lung	lung_NSCLC_adenocarcinoma	-	-
BRAF	GDSC1	SIDM01069	HCC-44	LUAD	HG6-64-1	1.06867	P15056	No	lung	lung_NSCLC_adenocarcinoma	-	-
BRAF	GDSC1	SIDM01067	HCC-827	LUAD	HG6-64-1	1.37937	P15056	No	lung	lung_NSCLC_adenocarcinoma	-	-
BRAF	GDSC1	SIDM00762	NCI-H1944	LUAD	HG6-64-1	2.44148	P15056	No	lung	lung_NSCLC_adenocarcinoma	-	-
BRAF	GDSC1	SIDM00753	NCI-H2023	LUAD	HG6-64-1	19.2132	P15056	No	lung	lung_NSCLC_adenocarcinoma	-	-
BRAF	GDSC1	SIDM00137	NCI-H3122	LUAD	HG6-64-1	3.40841	P15056	No	lung	lung_NSCLC_adenocarcinoma	-	-
BRAF	GDSC1	SIDM00361	PC-3_[JPC-3]	LUAD	HG6-64-1	1.14155	P15056	No	lung	lung_NSCLC_adenocarcinoma	-	-
BRAF	GDSC1	SIDM00046	H3255	LUAD	HG6-64-1	2.06586	P15056	No	lung	lung_NSCLC_adenocarcinoma	-	-
BRAF	GDSC1	SIDM00055	201T	LUAD	HG6-64-1	1.31225	P15056	No	lung	lung_NSCLC_adenocarcinoma	-	-
BRAF	GDSC1	SIDM01068	HCC-78	LUAD	HG6-64-1	57.7642	P15056	No	lung	lung_NSCLC_adenocarcinoma	-	-
BRAF	GDSC1	SIDM00658	NCI-H1435	LUAD	HG6-64-1	11.937	P15056	No	lung	lung_NSCLC_adenocarcinoma	-	-
BRAF	GDSC1	SIDM00750	NCI-H1568	LUAD	HG6-64-1	3.42485	P15056	No	lung	lung_NSCLC_adenocarcinoma	-	-
BRAF	GDSC1	SIDM00754	NCI-H1781	LUAD	HG6-64-1	59.6165	P15056	No	lung	lung_NSCLC_adenocarcinoma	-	-
BRAF	GDSC1	SIDM00356	RERF-LC-KJ	LUAD	HG6-64-1	23.3175	P15056	No	lung	lung_NSCLC_adenocarcinoma	-	-
BRAF	GDSC1	SIDM00783	HCT-116	COREAD	HG6-64-1	0.71832	P15056	No	digestive_system	large_intestine	-	-
BRAF	GDSC1	SIDM00789	HCT-15	COREAD	HG6-64-1	0.746227	P15056	No	digestive_system	large_intestine	-	-
BRAF	GDSC1	SIDM00136	HT-29	COREAD	HG6-64-1	2.41769	P15056	No	digestive_system	large_intestine	-	-
BRAF	GDSC1	SIDM00826	COLO-205	COREAD	HG6-64-1	0.45559	P15056	No	digestive_system	large_intestine	-	-
BRAF	GDSC1	SIDM00841	SW620	COREAD	HG6-64-1	2.4669	P15056	No	digestive_system	large_intestine	-	-
BRAF	GDSC1	SIDM00118	HCC2998	COREAD	HG6-64-1	9.45278	P15056	No	digestive_system	large_intestine	-	-
BRAF	GDSC1	SIDM00150	KM12	COREAD	HG6-64-1	1.52167	P15056	No	digestive_system	large_intestine	-	-
BRAF	GDSC1	SIDM00541	HT55	COREAD	HG6-64-1	61.9214	P15056	No	digestive_system	large_intestine	-	-
BRAF	GDSC1	SIDM00534	HT-115	COREAD	HG6-64-1	11.5239	P15056	No	digestive_system	large_intestine	-	-
BRAF	GDSC1	SIDM00537	GP5d	COREAD	HG6-64-1	0.793847	P15056	No	digestive_system	large_intestine	-	-
BRAF	GDSC1	SIDM00839	LoVo	COREAD	HG6-64-1	0.440648	P15056	No	digestive_system	large_intestine	-	-
BRAF	GDSC1	SIDM00776	LS-123	COREAD	HG6-64-1	10.9763	P15056	No	digestive_system	large_intestine	-	-
BRAF	GDSC1	SIDM00660	LS-411N	COREAD	HG6-64-1	1.04599	P15056	No	digestive_system	large_intestine	-	-
BRAF	GDSC1	SIDM00677	LS-513	COREAD	HG6-64-1	13.7444	P15056	No	digestive_system	large_intestine	-	-
BRAF	GDSC1	SIDM00778	NCI-H747	COREAD	HG6-64-1	1.51368	P15056	No	digestive_system	large_intestine	-	-
BRAF	GDSC1	SIDM00779	NCI-H716	COREAD	HG6-64-1	2.46855	P15056	No	digestive_system	large_intestine	-	-
BRAF	GDSC1	SIDM00359	RCM-1	COREAD	HG6-64-1	39.4025	P15056	No	digestive_system	large_intestine	-	-
BRAF	GDSC1	SIDM01090	RKO	COREAD	HG6-64-1	2.37073	P15056	No	digestive_system	large_intestine	-	-
BRAF	GDSC1	SIDM01096	SK-CO-1	COREAD	HG6-64-1	3.13605	P15056	No	digestive_system	large_intestine	-	-
BRAF	GDSC1	SIDM00781	SNU-C2B	COREAD	HG6-64-1	8.47135	P15056	No	digestive_system	large_intestine	-	-
BRAF	GDSC1	SIDM00812	SW1417	COREAD	HG6-64-1	4.19689	P15056	No	digestive_system	large_intestine	-	-
BRAF	GDSC1	SIDM00834	SW1463	COREAD	HG6-64-1	14.4166	P15056	No	digestive_system	large_intestine	-	-
BRAF	GDSC1	SIDM00837	SW48	COREAD	HG6-64-1	3.71098	P15056	No	digestive_system	large_intestine	-	-
BRAF	GDSC1	SIDM00833	SW837	COREAD	HG6-64-1	33.2642	P15056	No	digestive_system	large_intestine	-	-
BRAF	GDSC1	SIDM00832	SW948	COREAD	HG6-64-1	19.5219	P15056	No	digestive_system	large_intestine	-	-
BRAF	GDSC1	SIDM00782	T84	COREAD	HG6-64-1	16.2919	P15056	No	digestive_system	large_intestine	-	-
BRAF	GDSC1	SIDM00282	CW-2	COREAD	HG6-64-1	150.38	P15056	No	digestive_system	large_intestine	-	-
BRAF	GDSC1	SIDM00842	COLO-320-HSR	COREAD	HG6-64-1	2.93938	P15056	No	digestive_system	large_intestine	-	-
BRAF	GDSC1	SIDM00957	COLO-678	COREAD	HG6-64-1	2.58359	P15056	No	digestive_system	large_intestine	-	-
BRAF	GDSC1	SIDM01233	C2BBe1	COREAD	HG6-64-1	2.25515	P15056	No	digestive_system	large_intestine	-	-
BRAF	GDSC1	SIDM01197	SNU-C1	COREAD	HG6-64-1	19.4735	P15056	No	digestive_system	large_intestine	-	-
BRAF	GDSC1	SIDM00681	LS-1034	COREAD	HG6-64-1	22.741	P15056	No	digestive_system	large_intestine	-	-
BRAF	GDSC1	SIDM00488	CaR-1	COREAD	HG6-64-1	13.2395	P15056	No	digestive_system	large_intestine	-	-
BRAF	GDSC1	SIDM00680	LS-180	COREAD	HG6-64-1	1.46789	P15056	No	digestive_system	large_intestine	-	-
BRAF	GDSC1	SIDM00487	CCK-81	COREAD	HG6-64-1	5.13552	P15056	Yes	digestive_system	large_intestine	achelix	506
BRAF	GDSC1	SIDM00527	MDST8	COREAD	HG6-64-1	19.2154	P15056	No	digestive_system	large_intestine	-	-
BRAF	GDSC1	SIDM00944	CL-11	COREAD	HG6-64-1	34.0517	P15056	No	digestive_system	large_intestine	-	-
AKT2	GDSC1	SIDM00865	DMS-114	SCLC	AKT inhibitor VIII	45.9849	P31751	No	lung	lung_small_cell_carcinoma	-	-
AKT2	GDSC1	SIDM00522	DMS-273	SCLC	AKT inhibitor VIII	2.13302	P31751	No	lung	lung_small_cell_carcinoma	-	-
AKT2	GDSC1	SIDM00654	NCI-H1048	SCLC	AKT inhibitor VIII	6.81193	P31751	No	lung	lung_small_cell_carcinoma	-	-
AKT2	GDSC1	SIDM00653	NCI-H1092	SCLC	AKT inhibitor VIII	6.89249	P31751	No	lung	lung_small_cell_carcinoma	-	-
AKT2	GDSC1	SIDM00642	NCI-H1417	SCLC	AKT inhibitor VIII	41.4783	P31751	No	lung	lung_small_cell_carcinoma	-	-
AKT2	GDSC1	SIDM00741	NCI-H1694	SCLC	AKT inhibitor VIII	34.6013	P31751	No	lung	lung_small_cell_carcinoma	-	-
AKT2	GDSC1	SIDM00767	NCI-H187	SCLC	AKT inhibitor VIII	30.7684	P31751	No	lung	lung_small_cell_carcinoma	-	-
AKT2	GDSC1	SIDM00760	NCI-H1963	SCLC	AKT inhibitor VIII	9.24176	P31751	No	lung	lung_small_cell_carcinoma	-	-
AKT2	GDSC1	SIDM00735	NCI-H2029	SCLC	AKT inhibitor VIII	27.7497	P31751	Yes	lung	lung_small_cell_carcinoma	achelix	190
AKT2	GDSC1	SIDM00706	NCI-H209	SCLC	AKT inhibitor VIII	30.7664	P31751	No	lung	lung_small_cell_carcinoma	-	-
AKT2	GDSC1	SIDM00699	NCI-H2141	SCLC	AKT inhibitor VIII	31.6651	P31751	No	lung	lung_small_cell_carcinoma	-	-
AKT2	GDSC1	SIDM00733	NCI-H2171	SCLC	AKT inhibitor VIII	17.9226	P31751	No	lung	lung_small_cell_carcinoma	-	-
AKT2	GDSC1	SIDM00730	NCI-H2227	SCLC	AKT inhibitor VIII	47.8867	P31751	No	lung	lung_small_cell_carcinoma	-	-
AKT2	GDSC1	SIDM00719	NCI-H345	SCLC	AKT inhibitor VIII	12.8477	P31751	No	lung	lung_small_cell_carcinoma	-	-
AKT2	GDSC1	SIDM00965	NCI-H446	SCLC	AKT inhibitor VIII	31.2055	P31751	No	lung	lung_small_cell_carcinoma	-	-
AKT2	GDSC1	SIDM01128	NCI-H526	SCLC	AKT inhibitor VIII	14.1711	P31751	No	lung	lung_small_cell_carcinoma	-	-
AKT2	GDSC1	SIDM01126	NCI-H64	SCLC	AKT inhibitor VIII	5.98846	P31751	No	lung	lung_small_cell_carcinoma	-	-
AKT2	GDSC1	SIDM01121	NCI-H69	SCLC	AKT inhibitor VIII	37.29	P31751	No	lung	lung_small_cell_carcinoma	-	-
AKT2	GDSC1	SIDM01131	NCI-H82	SCLC	AKT inhibitor VIII	44.5442	P31751	No	lung	lung_small_cell_carcinoma	-	-
AKT2	GDSC1	SIDM00293	LU-139	SCLC	AKT inhibitor VIII	55.7255	P31751	No	lung	lung_small_cell_carcinoma	-	-
AKT2	GDSC1	SIDM00368	SBC-5	SCLC	AKT inhibitor VIII	5.85655	P31751	No	lung	lung_small_cell_carcinoma	-	-
AKT2	GDSC1	SIDM00365	SBC-1	SCLC	AKT inhibitor VIII	45.7625	P31751	No	lung	lung_small_cell_carcinoma	-	-
AKT2	GDSC1	SIDM00294	LU-135	SCLC	AKT inhibitor VIII	2.66033	P31751	No	lung	lung_small_cell_carcinoma	-	-
AKT2	GDSC1	SIDM01078	SHP-77	SCLC	AKT inhibitor VIII	6.26908	P31751	No	lung	lung_small_cell_carcinoma	-	-
AKT2	GDSC1	SIDM00953	CPC-N	SCLC	AKT inhibitor VIII	16.7035	P31751	No	lung	lung_small_cell_carcinoma	-	-
AKT2	GDSC1	SIDM00524	DMS-79	SCLC	AKT inhibitor VIII	16.9869	P31751	No	lung	lung_small_cell_carcinoma	-	-
AKT2	GDSC1	SIDM00223	IST-SL1	SCLC	AKT inhibitor VIII	11.8259	P31751	No	lung	lung_small_cell_carcinoma	-	-
AKT2	GDSC1	SIDM00230	IST-SL2	SCLC	AKT inhibitor VIII	5.99663	P31751	No	lung	lung_small_cell_carcinoma	-	-
AKT2	GDSC1	SIDM00183	LB647-SCLC	SCLC	AKT inhibitor VIII	34.8376	P31751	No	lung	lung_small_cell_carcinoma	-	-
AKT2	GDSC1	SIDM00296	LU-134-A	SCLC	AKT inhibitor VIII	23.3984	P31751	No	lung	lung_small_cell_carcinoma	-	-
AKT2	GDSC1	SIDM00292	LU-165	SCLC	AKT inhibitor VIII	43.8576	P31751	No	lung	lung_small_cell_carcinoma	-	-
AKT2	GDSC1	SIDM00245	MS-1	SCLC	AKT inhibitor VIII	14.7466	P31751	No	lung	lung_small_cell_carcinoma	-	-
AKT2	GDSC1	SIDM00648	NCI-H1304	SCLC	AKT inhibitor VIII	29.9447	P31751	No	lung	lung_small_cell_carcinoma	-	-
AKT2	GDSC1	SIDM00927	NCI-H510A	SCLC	AKT inhibitor VIII	22.4855	P31751	No	lung	lung_small_cell_carcinoma	-	-
AKT2	GDSC1	SIDM00367	SBC-3	SCLC	AKT inhibitor VIII	15.3752	P31751	No	lung	lung_small_cell_carcinoma	-	-
AKT2	GDSC1	SIDM00506	COR-L88	SCLC	AKT inhibitor VIII	55.7415	P31751	No	lung	lung_small_cell_carcinoma	-	-
AKT2	GDSC1	SIDM00523	DMS-53	SCLC	AKT inhibitor VIII	23.0307	P31751	No	lung	lung_small_cell_carcinoma	-	-
AKT2	GDSC1	SIDM00697	NCI-H1436	SCLC	AKT inhibitor VIII	18.8577	P31751	No	lung	lung_small_cell_carcinoma	-	-
AKT2	GDSC1	SIDM00710	NCI-H2081	SCLC	AKT inhibitor VIII	31.7418	P31751	No	lung	lung_small_cell_carcinoma	-	-
AKT2	GDSC1	SIDM00731	NCI-H2196	SCLC	AKT inhibitor VIII	14.7961	P31751	No	lung	lung_small_cell_carcinoma	-	-
AKT2	GDSC1	SIDM01129	NCI-H524	SCLC	AKT inhibitor VIII	25.4087	P31751	No	lung	lung_small_cell_carcinoma	-	-
AKT2	GDSC1	SIDM01117	NCI-H748	SCLC	AKT inhibitor VIII	17.9141	P31751	No	lung	lung_small_cell_carcinoma	-	-
AKT2	GDSC1	SIDM00143	COLO-668	SCLC	AKT inhibitor VIII	7.9387	P31751	No	lung	lung_small_cell_carcinoma	-	-
AKT2	GDSC1	SIDM00511	COR-L279	SCLC	AKT inhibitor VIII	5.66848	P31751	No	lung	lung_small_cell_carcinoma	-	-
AKT2	GDSC1	SIDM00770	NCI-H1836	SCLC	AKT inhibitor VIII	28.9358	P31751	No	lung	lung_small_cell_carcinoma	-	-
AKT2	GDSC1	SIDM00761	NCI-H196	SCLC	AKT inhibitor VIII	16.5577	P31751	No	lung	lung_small_cell_carcinoma	-	-
AKT2	GDSC1	SIDM00704	NCI-H211	SCLC	AKT inhibitor VIII	5.77119	P31751	No	lung	lung_small_cell_carcinoma	-	-
AKT2	GDSC1	SIDM01134	NCI-H841	SCLC	AKT inhibitor VIII	26.9261	P31751	No	lung	lung_small_cell_carcinoma	-	-
AKT2	GDSC1	SIDM01149	NCI-H847	SCLC	AKT inhibitor VIII	2.65412	P31751	No	lung	lung_small_cell_carcinoma	-	-
AKT2	GDSC1	SIDM00521	COR-L95	SCLC	AKT inhibitor VIII	18.5932	P31751	No	lung	lung_small_cell_carcinoma	-	-
AKT2	GDSC1	SIDM00792	NCI-H1688	SCLC	AKT inhibitor VIII	7.75266	P31751	No	lung	lung_small_cell_carcinoma	-	-
AKT2	GDSC1	SIDM01156	SW1271	SCLC	AKT inhibitor VIII	10.6229	P31751	No	lung	lung_small_cell_carcinoma	-	-
AKT2	GDSC1	SIDM01071	HCC-33	SCLC	AKT inhibitor VIII	10.6876	P31751	No	lung	lung_small_cell_carcinoma	-	-
AKT2	GDSC1	SIDM00766	NCI-H1876	SCLC	AKT inhibitor VIII	32.5356	P31751	No	lung	lung_small_cell_carcinoma	-	-
AKT2	GDSC1	SIDM00509	COR-L311	SCLC	AKT inhibitor VIII	1.91645	P31751	No	lung	lung_small_cell_carcinoma	-	-
AKT2	GDSC1	SIDM00865	DMS-114	SCLC	AKT inhibitor VIII	38.506	P31751	No	lung	lung_small_cell_carcinoma	-	-
AKT2	GDSC1	SIDM00522	DMS-273	SCLC	AKT inhibitor VIII	17.5052	P31751	No	lung	lung_small_cell_carcinoma	-	-
AKT2	GDSC1	SIDM00654	NCI-H1048	SCLC	AKT inhibitor VIII	3.57972	P31751	No	lung	lung_small_cell_carcinoma	-	-
AKT2	GDSC1	SIDM00653	NCI-H1092	SCLC	AKT inhibitor VIII	26.2208	P31751	No	lung	lung_small_cell_carcinoma	-	-
AKT2	GDSC1	SIDM00642	NCI-H1417	SCLC	AKT inhibitor VIII	11.3061	P31751	No	lung	lung_small_cell_carcinoma	-	-
AKT2	GDSC1	SIDM00741	NCI-H1694	SCLC	AKT inhibitor VIII	8.83799	P31751	No	lung	lung_small_cell_carcinoma	-	-
AKT2	GDSC1	SIDM00767	NCI-H187	SCLC	AKT inhibitor VIII	9.84435	P31751	No	lung	lung_small_cell_carcinoma	-	-
AKT2	GDSC1	SIDM00735	NCI-H2029	SCLC	AKT inhibitor VIII	29.9694	P31751	Yes	lung	lung_small_cell_carcinoma	achelix	190
AKT2	GDSC1	SIDM00706	NCI-H209	SCLC	AKT inhibitor VIII	9.02037	P31751	No	lung	lung_small_cell_carcinoma	-	-
AKT2	GDSC1	SIDM00699	NCI-H2141	SCLC	AKT inhibitor VIII	7.68026	P31751	No	lung	lung_small_cell_carcinoma	-	-
AKT2	GDSC1	SIDM00733	NCI-H2171	SCLC	AKT inhibitor VIII	22.4314	P31751	No	lung	lung_small_cell_carcinoma	-	-
AKT2	GDSC1	SIDM00730	NCI-H2227	SCLC	AKT inhibitor VIII	13.2701	P31751	No	lung	lung_small_cell_carcinoma	-	-
AKT2	GDSC1	SIDM00719	NCI-H345	SCLC	AKT inhibitor VIII	327.151	P31751	No	lung	lung_small_cell_carcinoma	-	-
AKT2	GDSC1	SIDM00965	NCI-H446	SCLC	AKT inhibitor VIII	9.14243	P31751	No	lung	lung_small_cell_carcinoma	-	-
AKT2	GDSC1	SIDM01128	NCI-H526	SCLC	AKT inhibitor VIII	6.51359	P31751	No	lung	lung_small_cell_carcinoma	-	-
AKT2	GDSC1	SIDM01126	NCI-H64	SCLC	AKT inhibitor VIII	4.57811	P31751	No	lung	lung_small_cell_carcinoma	-	-
AKT2	GDSC1	SIDM01121	NCI-H69	SCLC	AKT inhibitor VIII	7.66098	P31751	No	lung	lung_small_cell_carcinoma	-	-
AKT2	GDSC1	SIDM01131	NCI-H82	SCLC	AKT inhibitor VIII	38.7933	P31751	No	lung	lung_small_cell_carcinoma	-	-
AKT2	GDSC1	SIDM00293	LU-139	SCLC	AKT inhibitor VIII	4.01674	P31751	No	lung	lung_small_cell_carcinoma	-	-
AKT2	GDSC1	SIDM00368	SBC-5	SCLC	AKT inhibitor VIII	15.2298	P31751	No	lung	lung_small_cell_carcinoma	-	-
AKT2	GDSC1	SIDM00365	SBC-1	SCLC	AKT inhibitor VIII	20.3398	P31751	No	lung	lung_small_cell_carcinoma	-	-
AKT2	GDSC1	SIDM00294	LU-135	SCLC	AKT inhibitor VIII	9.46069	P31751	No	lung	lung_small_cell_carcinoma	-	-
AKT2	GDSC1	SIDM01078	SHP-77	SCLC	AKT inhibitor VIII	14.9326	P31751	No	lung	lung_small_cell_carcinoma	-	-
AKT2	GDSC1	SIDM00953	CPC-N	SCLC	AKT inhibitor VIII	27.6496	P31751	No	lung	lung_small_cell_carcinoma	-	-
AKT2	GDSC1	SIDM00524	DMS-79	SCLC	AKT inhibitor VIII	24.3889	P31751	No	lung	lung_small_cell_carcinoma	-	-
AKT2	GDSC1	SIDM00223	IST-SL1	SCLC	AKT inhibitor VIII	4.85505	P31751	No	lung	lung_small_cell_carcinoma	-	-
AKT2	GDSC1	SIDM00230	IST-SL2	SCLC	AKT inhibitor VIII	10.4455	P31751	No	lung	lung_small_cell_carcinoma	-	-
AKT2	GDSC1	SIDM00183	LB647-SCLC	SCLC	AKT inhibitor VIII	21.5597	P31751	No	lung	lung_small_cell_carcinoma	-	-
AKT2	GDSC1	SIDM00296	LU-134-A	SCLC	AKT inhibitor VIII	14.4875	P31751	No	lung	lung_small_cell_carcinoma	-	-
AKT2	GDSC1	SIDM00292	LU-165	SCLC	AKT inhibitor VIII	4.19926	P31751	No	lung	lung_small_cell_carcinoma	-	-
AKT2	GDSC1	SIDM00245	MS-1	SCLC	AKT inhibitor VIII	13.0237	P31751	No	lung	lung_small_cell_carcinoma	-	-
AKT2	GDSC1	SIDM00648	NCI-H1304	SCLC	AKT inhibitor VIII	21.0918	P31751	No	lung	lung_small_cell_carcinoma	-	-
AKT2	GDSC1	SIDM00927	NCI-H510A	SCLC	AKT inhibitor VIII	33.2249	P31751	No	lung	lung_small_cell_carcinoma	-	-
AKT2	GDSC1	SIDM00367	SBC-3	SCLC	AKT inhibitor VIII	9.51183	P31751	No	lung	lung_small_cell_carcinoma	-	-
AKT2	GDSC1	SIDM00506	COR-L88	SCLC	AKT inhibitor VIII	35.9103	P31751	No	lung	lung_small_cell_carcinoma	-	-
AKT2	GDSC1	SIDM00523	DMS-53	SCLC	AKT inhibitor VIII	26.6481	P31751	No	lung	lung_small_cell_carcinoma	-	-
AKT2	GDSC1	SIDM00697	NCI-H1436	SCLC	AKT inhibitor VIII	14.1171	P31751	No	lung	lung_small_cell_carcinoma	-	-
AKT2	GDSC1	SIDM00710	NCI-H2081	SCLC	AKT inhibitor VIII	10.4434	P31751	No	lung	lung_small_cell_carcinoma	-	-
AKT2	GDSC1	SIDM00731	NCI-H2196	SCLC	AKT inhibitor VIII	5.08884	P31751	No	lung	lung_small_cell_carcinoma	-	-
AKT2	GDSC1	SIDM01129	NCI-H524	SCLC	AKT inhibitor VIII	8.29111	P31751	No	lung	lung_small_cell_carcinoma	-	-
AKT2	GDSC1	SIDM01117	NCI-H748	SCLC	AKT inhibitor VIII	10.3561	P31751	No	lung	lung_small_cell_carcinoma	-	-
AKT2	GDSC1	SIDM00143	COLO-668	SCLC	AKT inhibitor VIII	7.30751	P31751	No	lung	lung_small_cell_carcinoma	-	-
AKT2	GDSC1	SIDM00511	COR-L279	SCLC	AKT inhibitor VIII	7.43199	P31751	No	lung	lung_small_cell_carcinoma	-	-
AKT2	GDSC1	SIDM00770	NCI-H1836	SCLC	AKT inhibitor VIII	46.8986	P31751	No	lung	lung_small_cell_carcinoma	-	-
AKT2	GDSC1	SIDM00761	NCI-H196	SCLC	AKT inhibitor VIII	9.17577	P31751	No	lung	lung_small_cell_carcinoma	-	-
AKT2	GDSC1	SIDM00704	NCI-H211	SCLC	AKT inhibitor VIII	5.95999	P31751	No	lung	lung_small_cell_carcinoma	-	-
AKT2	GDSC1	SIDM01134	NCI-H841	SCLC	AKT inhibitor VIII	9.806	P31751	No	lung	lung_small_cell_carcinoma	-	-
AKT2	GDSC1	SIDM01149	NCI-H847	SCLC	AKT inhibitor VIII	5.98967	P31751	No	lung	lung_small_cell_carcinoma	-	-
AKT2	GDSC1	SIDM00510	COR-L303	SCLC	AKT inhibitor VIII	4.06253	P31751	No	lung	lung_small_cell_carcinoma	-	-
AKT2	GDSC1	SIDM00521	COR-L95	SCLC	AKT inhibitor VIII	14.0305	P31751	No	lung	lung_small_cell_carcinoma	-	-
AKT2	GDSC1	SIDM00792	NCI-H1688	SCLC	AKT inhibitor VIII	6.07121	P31751	No	lung	lung_small_cell_carcinoma	-	-
AKT2	GDSC1	SIDM01156	SW1271	SCLC	AKT inhibitor VIII	16.4785	P31751	No	lung	lung_small_cell_carcinoma	-	-
AKT2	GDSC1	SIDM01071	HCC-33	SCLC	AKT inhibitor VIII	17.2617	P31751	No	lung	lung_small_cell_carcinoma	-	-
AKT2	GDSC1	SIDM00766	NCI-H1876	SCLC	AKT inhibitor VIII	23.2856	P31751	No	lung	lung_small_cell_carcinoma	-	-
AKT3	GDSC1	SIDM00850	AGS	STAD	AKT inhibitor VIII	4.11089	Q9Y243	No	digestive_system	stomach	-	-
AKT3	GDSC1	SIDM00274	GCIY	STAD	AKT inhibitor VIII	14.4751	Q9Y243	No	digestive_system	stomach	-	-
AKT3	GDSC1	SIDM00290	HGC-27	STAD	AKT inhibitor VIII	0.172307	Q9Y243	No	digestive_system	stomach	-	-
AKT3	GDSC1	SIDM00260	MKN28	STAD	AKT inhibitor VIII	6.13797	Q9Y243	No	digestive_system	stomach	-	-
AKT3	GDSC1	SIDM01146	SNU-1	STAD	AKT inhibitor VIII	18.388	Q9Y243	No	digestive_system	stomach	-	-
AKT3	GDSC1	SIDM01144	SNU-5	STAD	AKT inhibitor VIII	57.2006	Q9Y243	No	digestive_system	stomach	-	-
AKT3	GDSC1	SIDM01145	SNU-16	STAD	AKT inhibitor VIII	38.0547	Q9Y243	No	digestive_system	stomach	-	-
AKT3	GDSC1	SIDM00572	NUGC-3	STAD	AKT inhibitor VIII	2.45082	Q9Y243	No	digestive_system	stomach	-	-
AKT3	GDSC1	SIDM01092	RF-48	STAD	AKT inhibitor VIII	2.76459	Q9Y243	No	digestive_system	stomach	-	-
AKT3	GDSC1	SIDM00251	TGBC11TKB	STAD	AKT inhibitor VIII	26.0374	Q9Y243	No	digestive_system	stomach	-	-
AKT3	GDSC1	SIDM00980	23132-87	STAD	AKT inhibitor VIII	0.613046	Q9Y243	No	digestive_system	stomach	-	-
AKT3	GDSC1	SIDM00247	MKN45	STAD	AKT inhibitor VIII	32.5266	Q9Y243	No	digestive_system	stomach	-	-
AKT3	GDSC1	SIDM00665	Hs-746T	STAD	AKT inhibitor VIII	38.8921	Q9Y243	No	digestive_system	stomach	-	-
AKT3	GDSC1	SIDM00602	IM-95	STAD	AKT inhibitor VIII	1.03872	Q9Y243	Yes	digestive_system	stomach	A_loop	298
AKT3	GDSC1	SIDM00358	RERF-GC-1B	STAD	AKT inhibitor VIII	13.8908	Q9Y243	No	digestive_system	stomach	-	-
AKT3	GDSC1	SIDM00503	FU97	STAD	AKT inhibitor VIII	1.53168	Q9Y243	No	digestive_system	stomach	-	-
AKT3	GDSC1	SIDM00570	NUGC-4	STAD	AKT inhibitor VIII	16.2552	Q9Y243	No	digestive_system	stomach	-	-
AKT3	GDSC1	SIDM00568	OCUM-1	STAD	AKT inhibitor VIII	25.6445	Q9Y243	No	digestive_system	stomach	-	-
AKT3	GDSC1	SIDM00040	TMK-1	STAD	AKT inhibitor VIII	4.14917	Q9Y243	No	digestive_system	stomach	-	-
AKT3	GDSC1	SIDM00045	HSC-39	STAD	AKT inhibitor VIII	18.7135	Q9Y243	No	digestive_system	stomach	-	-
AKT3	GDSC1	SIDM00850	AGS	STAD	AKT inhibitor VIII	21.1618	Q9Y243	No	digestive_system	stomach	-	-
AKT3	GDSC1	SIDM00274	GCIY	STAD	AKT inhibitor VIII	37.2814	Q9Y243	No	digestive_system	stomach	-	-
AKT3	GDSC1	SIDM00290	HGC-27	STAD	AKT inhibitor VIII	1.03514	Q9Y243	No	digestive_system	stomach	-	-
AKT3	GDSC1	SIDM00260	MKN28	STAD	AKT inhibitor VIII	40.874	Q9Y243	No	digestive_system	stomach	-	-
AKT3	GDSC1	SIDM01146	SNU-1	STAD	AKT inhibitor VIII	4.4223	Q9Y243	No	digestive_system	stomach	-	-
AKT3	GDSC1	SIDM01144	SNU-5	STAD	AKT inhibitor VIII	207.053	Q9Y243	No	digestive_system	stomach	-	-
AKT3	GDSC1	SIDM01145	SNU-16	STAD	AKT inhibitor VIII	43.59	Q9Y243	No	digestive_system	stomach	-	-
AKT3	GDSC1	SIDM00572	NUGC-3	STAD	AKT inhibitor VIII	88.5788	Q9Y243	No	digestive_system	stomach	-	-
AKT3	GDSC1	SIDM01092	RF-48	STAD	AKT inhibitor VIII	3.70512	Q9Y243	No	digestive_system	stomach	-	-
AKT3	GDSC1	SIDM00251	TGBC11TKB	STAD	AKT inhibitor VIII	22.1752	Q9Y243	No	digestive_system	stomach	-	-
AKT3	GDSC1	SIDM00980	23132-87	STAD	AKT inhibitor VIII	2.75364	Q9Y243	No	digestive_system	stomach	-	-
AKT3	GDSC1	SIDM00247	MKN45	STAD	AKT inhibitor VIII	9.58017	Q9Y243	No	digestive_system	stomach	-	-
AKT3	GDSC1	SIDM00665	Hs-746T	STAD	AKT inhibitor VIII	4.2663	Q9Y243	No	digestive_system	stomach	-	-
AKT3	GDSC1	SIDM00602	IM-95	STAD	AKT inhibitor VIII	1.13885	Q9Y243	Yes	digestive_system	stomach	A_loop	298
AKT3	GDSC1	SIDM00358	RERF-GC-1B	STAD	AKT inhibitor VIII	7.17911	Q9Y243	No	digestive_system	stomach	-	-
AKT3	GDSC1	SIDM00503	FU97	STAD	AKT inhibitor VIII	3.2063	Q9Y243	No	digestive_system	stomach	-	-
AKT3	GDSC1	SIDM00570	NUGC-4	STAD	AKT inhibitor VIII	55.5268	Q9Y243	No	digestive_system	stomach	-	-
AKT3	GDSC1	SIDM00568	OCUM-1	STAD	AKT inhibitor VIII	75.0596	Q9Y243	No	digestive_system	stomach	-	-
AKT3	GDSC1	SIDM00040	TMK-1	STAD	AKT inhibitor VIII	77.8046	Q9Y243	No	digestive_system	stomach	-	-
AKT3	GDSC1	SIDM00045	HSC-39	STAD	AKT inhibitor VIII	4.17406	Q9Y243	No	digestive_system	stomach	-	-
AKT1	GDSC1	SIDM00596	HEC-1	UCEC	AKT inhibitor VIII	4.62999	P31749	No	urogenital_system	endometrium	-	-
AKT1	GDSC1	SIDM00335	MFE-280	UCEC	AKT inhibitor VIII	13.6914	P31749	No	urogenital_system	endometrium	-	-
AKT1	GDSC1	SIDM00334	MFE-296	UCEC	AKT inhibitor VIII	1.2576	P31749	No	urogenital_system	endometrium	-	-
AKT1	GDSC1	SIDM00373	SNG-M	UCEC	AKT inhibitor VIII	8.4474	P31749	No	urogenital_system	endometrium	-	-
AKT1	GDSC1	SIDM00142	COLO-684	UCEC	AKT inhibitor VIII	7.47798	P31749	No	urogenital_system	endometrium	-	-
AKT1	GDSC1	SIDM00901	AN3-CA	UCEC	AKT inhibitor VIII	1.25747	P31749	No	urogenital_system	endometrium	-	-
AKT1	GDSC1	SIDM00686	KLE	UCEC	AKT inhibitor VIII	4.50197	P31749	No	urogenital_system	endometrium	-	-
AKT1	GDSC1	SIDM01045	EN	UCEC	AKT inhibitor VIII	65.7266	P31749	No	urogenital_system	endometrium	-	-
AKT1	GDSC1	SIDM00333	MFE-319	UCEC	AKT inhibitor VIII	4.05036	P31749	Yes	urogenital_system	endometrium	A_loop,A_loop	311307
AKT1	GDSC1	SIDM00596	HEC-1	UCEC	AKT inhibitor VIII	43.2396	P31749	No	urogenital_system	endometrium	-	-
AKT1	GDSC1	SIDM00335	MFE-280	UCEC	AKT inhibitor VIII	4.42147	P31749	No	urogenital_system	endometrium	-	-
AKT1	GDSC1	SIDM00334	MFE-296	UCEC	AKT inhibitor VIII	17.8815	P31749	No	urogenital_system	endometrium	-	-
AKT1	GDSC1	SIDM00373	SNG-M	UCEC	AKT inhibitor VIII	6.87781	P31749	No	urogenital_system	endometrium	-	-
AKT1	GDSC1	SIDM00142	COLO-684	UCEC	AKT inhibitor VIII	1.06572	P31749	No	urogenital_system	endometrium	-	-
AKT1	GDSC1	SIDM00901	AN3-CA	UCEC	AKT inhibitor VIII	7.02589	P31749	No	urogenital_system	endometrium	-	-
AKT1	GDSC1	SIDM00686	KLE	UCEC	AKT inhibitor VIII	8.26743	P31749	No	urogenital_system	endometrium	-	-
AKT1	GDSC1	SIDM01045	EN	UCEC	AKT inhibitor VIII	11.2276	P31749	No	urogenital_system	endometrium	-	-
AKT1	GDSC1	SIDM00333	MFE-319	UCEC	AKT inhibitor VIII	5.92718	P31749	Yes	urogenital_system	endometrium	A_loop,A_loop	311307
SGK3	GDSC1	SIDM00783	HCT-116	COREAD	GSK650394	20.5909	Q96BR1	No	digestive_system	large_intestine	-	-
SGK3	GDSC1	SIDM00789	HCT-15	COREAD	GSK650394	3.03197	Q96BR1	No	digestive_system	large_intestine	-	-
SGK3	GDSC1	SIDM00136	HT-29	COREAD	GSK650394	10.1167	Q96BR1	No	digestive_system	large_intestine	-	-
SGK3	GDSC1	SIDM00826	COLO-205	COREAD	GSK650394	6.22325	Q96BR1	No	digestive_system	large_intestine	-	-
SGK3	GDSC1	SIDM00841	SW620	COREAD	GSK650394	2.462	Q96BR1	No	digestive_system	large_intestine	-	-
SGK3	GDSC1	SIDM00118	HCC2998	COREAD	GSK650394	18.2574	Q96BR1	No	digestive_system	large_intestine	-	-
SGK3	GDSC1	SIDM00150	KM12	COREAD	GSK650394	0.543124	Q96BR1	No	digestive_system	large_intestine	-	-
SGK3	GDSC1	SIDM00541	HT55	COREAD	GSK650394	52.0785	Q96BR1	No	digestive_system	large_intestine	-	-
SGK3	GDSC1	SIDM00534	HT-115	COREAD	GSK650394	70.7725	Q96BR1	Yes	digestive_system	large_intestine	A_loop	310
SGK3	GDSC1	SIDM00537	GP5d	COREAD	GSK650394	20.7428	Q96BR1	No	digestive_system	large_intestine	-	-
SGK3	GDSC1	SIDM00839	LoVo	COREAD	GSK650394	5.21648	Q96BR1	No	digestive_system	large_intestine	-	-
SGK3	GDSC1	SIDM00776	LS-123	COREAD	GSK650394	21.7274	Q96BR1	No	digestive_system	large_intestine	-	-
SGK3	GDSC1	SIDM00660	LS-411N	COREAD	GSK650394	7.89702	Q96BR1	No	digestive_system	large_intestine	-	-
SGK3	GDSC1	SIDM00677	LS-513	COREAD	GSK650394	176.351	Q96BR1	No	digestive_system	large_intestine	-	-
SGK3	GDSC1	SIDM00778	NCI-H747	COREAD	GSK650394	59.1215	Q96BR1	No	digestive_system	large_intestine	-	-
SGK3	GDSC1	SIDM00779	NCI-H716	COREAD	GSK650394	220.148	Q96BR1	No	digestive_system	large_intestine	-	-
SGK3	GDSC1	SIDM00359	RCM-1	COREAD	GSK650394	118.232	Q96BR1	No	digestive_system	large_intestine	-	-
SGK3	GDSC1	SIDM01090	RKO	COREAD	GSK650394	1.86908	Q96BR1	No	digestive_system	large_intestine	-	-
SGK3	GDSC1	SIDM01096	SK-CO-1	COREAD	GSK650394	39.2691	Q96BR1	No	digestive_system	large_intestine	-	-
SGK3	GDSC1	SIDM00781	SNU-C2B	COREAD	GSK650394	50.9529	Q96BR1	No	digestive_system	large_intestine	-	-
SGK3	GDSC1	SIDM00812	SW1417	COREAD	GSK650394	387.27	Q96BR1	No	digestive_system	large_intestine	-	-
SGK3	GDSC1	SIDM00834	SW1463	COREAD	GSK650394	87.011	Q96BR1	No	digestive_system	large_intestine	-	-
SGK3	GDSC1	SIDM00833	SW837	COREAD	GSK650394	75.0989	Q96BR1	No	digestive_system	large_intestine	-	-
SGK3	GDSC1	SIDM00832	SW948	COREAD	GSK650394	25.7429	Q96BR1	No	digestive_system	large_intestine	-	-
SGK3	GDSC1	SIDM00782	T84	COREAD	GSK650394	2.70502	Q96BR1	No	digestive_system	large_intestine	-	-
SGK3	GDSC1	SIDM00282	CW-2	COREAD	GSK650394	469.939	Q96BR1	No	digestive_system	large_intestine	-	-
SGK3	GDSC1	SIDM00842	COLO-320-HSR	COREAD	GSK650394	27.968	Q96BR1	No	digestive_system	large_intestine	-	-
SGK3	GDSC1	SIDM00957	COLO-678	COREAD	GSK650394	422.753	Q96BR1	No	digestive_system	large_intestine	-	-
SGK3	GDSC1	SIDM01233	C2BBe1	COREAD	GSK650394	47.6921	Q96BR1	No	digestive_system	large_intestine	-	-
SGK3	GDSC1	SIDM01197	SNU-C1	COREAD	GSK650394	508.353	Q96BR1	No	digestive_system	large_intestine	-	-
SGK3	GDSC1	SIDM00681	LS-1034	COREAD	GSK650394	14.4029	Q96BR1	No	digestive_system	large_intestine	-	-
SGK3	GDSC1	SIDM00488	CaR-1	COREAD	GSK650394	93.7091	Q96BR1	No	digestive_system	large_intestine	-	-
SGK3	GDSC1	SIDM00680	LS-180	COREAD	GSK650394	7.05061	Q96BR1	No	digestive_system	large_intestine	-	-
SGK3	GDSC1	SIDM00487	CCK-81	COREAD	GSK650394	29.9468	Q96BR1	No	digestive_system	large_intestine	-	-
SGK3	GDSC1	SIDM00527	MDST8	COREAD	GSK650394	118.148	Q96BR1	No	digestive_system	large_intestine	-	-
SGK3	GDSC1	SIDM00944	CL-11	COREAD	GSK650394	319.449	Q96BR1	No	digestive_system	large_intestine	-	-
SGK3	GDSC1	SIDM00886	DB	DLBC	GSK650394	56.005	Q96BR1	No	blood	B_cell_lymphoma	-	-
SGK3	GDSC1	SIDM00981	DOHH-2	DLBC	GSK650394	16.506	Q96BR1	No	blood	B_cell_lymphoma	-	-
SGK3	GDSC1	SIDM00661	HT	DLBC	GSK650394	56.0158	Q96BR1	No	blood	B_cell_lymphoma	-	-
SGK3	GDSC1	SIDM01008	KARPAS-422	DLBC	GSK650394	26.4169	Q96BR1	No	blood	B_cell_lymphoma	-	-
SGK3	GDSC1	SIDM00637	MC116	DLBC	GSK650394	15.2825	Q96BR1	No	blood	B_cell_lymphoma	-	-
SGK3	GDSC1	SIDM01205	TUR	DLBC	GSK650394	4.72634	Q96BR1	No	blood	B_cell_lymphoma	-	-
SGK3	GDSC1	SIDM01089	RL	DLBC	GSK650394	193.282	Q96BR1	No	blood	B_cell_lymphoma	-	-
SGK3	GDSC1	SIDM00895	BC-3	DLBC	GSK650394	3.82815	Q96BR1	No	blood	B_cell_lymphoma	-	-
SGK3	GDSC1	SIDM00896	BC-1	DLBC	GSK650394	3.48078	Q96BR1	No	blood	B_cell_lymphoma	-	-
SGK3	GDSC1	SIDM00384	SCC-3	DLBC	GSK650394	61.3969	Q96BR1	No	blood	B_cell_lymphoma	-	-
SGK3	GDSC1	SIDM00502	A4-Fuk	DLBC	GSK650394	11.6985	Q96BR1	No	blood	B_cell_lymphoma	-	-
SGK3	GDSC1	SIDM00495	A3-KAW	DLBC	GSK650394	10.4046	Q96BR1	Yes	blood	B_cell_lymphoma	A_loop	317
SGK3	GDSC1	SIDM00283	CTB-1	DLBC	GSK650394	20.7862	Q96BR1	No	blood	B_cell_lymphoma	-	-
SGK3	GDSC1	SIDM00859	Farage	DLBC	GSK650394	15.7403	Q96BR1	No	blood	B_cell_lymphoma	-	-
SGK3	GDSC1	SIDM01058	GRANTA-519	DLBC	GSK650394	98.1748	Q96BR1	No	blood	B_cell_lymphoma	-	-
SGK3	GDSC1	SIDM00689	JM1	DLBC	GSK650394	13.6149	Q96BR1	No	blood	B_cell_lymphoma	-	-
SGK3	GDSC1	SIDM00688	JSC-1	DLBC	GSK650394	13.9532	Q96BR1	No	blood	B_cell_lymphoma	-	-
SGK3	GDSC1	SIDM00443	NU-DUL-1	DLBC	GSK650394	18.6385	Q96BR1	No	blood	B_cell_lymphoma	-	-
SGK3	GDSC1	SIDM00460	OCI-LY-19	DLBC	GSK650394	1.97841	Q96BR1	No	blood	B_cell_lymphoma	-	-
SGK3	GDSC1	SIDM00448	RC-K8	DLBC	GSK650394	98.9154	Q96BR1	No	blood	B_cell_lymphoma	-	-
SGK3	GDSC1	SIDM00374	SLVL	DLBC	GSK650394	58.421	Q96BR1	No	blood	B_cell_lymphoma	-	-
SGK3	GDSC1	SIDM00404	SU-DHL-16	DLBC	GSK650394	2.99204	Q96BR1	No	blood	B_cell_lymphoma	-	-
SGK3	GDSC1	SIDM00405	SU-DHL-4	DLBC	GSK650394	41.3246	Q96BR1	No	blood	B_cell_lymphoma	-	-
SGK3	GDSC1	SIDM00406	SU-DHL-5	DLBC	GSK650394	4.35368	Q96BR1	No	blood	B_cell_lymphoma	-	-
SGK3	GDSC1	SIDM00407	SU-DHL-6	DLBC	GSK650394	9.63984	Q96BR1	No	blood	B_cell_lymphoma	-	-
SGK3	GDSC1	SIDM00423	SU-DHL-8	DLBC	GSK650394	18.6659	Q96BR1	No	blood	B_cell_lymphoma	-	-
SGK3	GDSC1	SIDM00323	TK	DLBC	GSK650394	95.6197	Q96BR1	No	blood	B_cell_lymphoma	-	-
SGK3	GDSC1	SIDM00416	VAL	DLBC	GSK650394	22.5584	Q96BR1	No	blood	B_cell_lymphoma	-	-
SGK3	GDSC1	SIDM00413	WSU-DLCL2	DLBC	GSK650394	50.6483	Q96BR1	No	blood	B_cell_lymphoma	-	-
SYK	GDSC1	SIDM00872	HCC1954	BRCA	BAY-61-3606	36.6935	P43405	No	breast	breast	-	-
SYK	GDSC1	SIDM00866	HCC1143	BRCA	BAY-61-3606	67.6038	P43405	No	breast	breast	-	-
SYK	GDSC1	SIDM00885	HCC1187	BRCA	BAY-61-3606	10.06	P43405	No	breast	breast	-	-
SYK	GDSC1	SIDM00884	HCC1395	BRCA	BAY-61-3606	6.75043	P43405	No	breast	breast	-	-
SYK	GDSC1	SIDM00877	HCC1599	BRCA	BAY-61-3606	2.95513	P43405	Yes	breast	breast	G_loop	386
SYK	GDSC1	SIDM00874	HCC1937	BRCA	BAY-61-3606	42.6036	P43405	No	breast	breast	-	-
SYK	GDSC1	SIDM00774	HCC2157	BRCA	BAY-61-3606	9.40658	P43405	No	breast	breast	-	-
SYK	GDSC1	SIDM00772	HCC2218	BRCA	BAY-61-3606	15.9277	P43405	No	breast	breast	-	-
SYK	GDSC1	SIDM00675	HCC38	BRCA	BAY-61-3606	50.805	P43405	No	breast	breast	-	-
SYK	GDSC1	SIDM00097	T47D	BRCA	BAY-61-3606	33.2554	P43405	No	breast	breast	-	-
SYK	GDSC1	SIDM00148	MCF7	BRCA	BAY-61-3606	1.16127	P43405	No	breast	breast	-	-
SYK	GDSC1	SIDM00135	Hs-578-T	BRCA	BAY-61-3606	36.7649	P43405	No	breast	breast	-	-
SYK	GDSC1	SIDM00146	MDA-MB-231	BRCA	BAY-61-3606	119.768	P43405	No	breast	breast	-	-
SYK	GDSC1	SIDM00893	BT-20	BRCA	BAY-61-3606	111.244	P43405	No	breast	breast	-	-
SYK	GDSC1	SIDM00954	COLO-824	BRCA	BAY-61-3606	11.929	P43405	No	breast	breast	-	-
SYK	GDSC1	SIDM00940	CAL-120	BRCA	BAY-61-3606	10.1757	P43405	No	breast	breast	-	-
SYK	GDSC1	SIDM01001	DU-4475	BRCA	BAY-61-3606	2.14448	P43405	No	breast	breast	-	-
SYK	GDSC1	SIDM01056	EFM-19	BRCA	BAY-61-3606	110.354	P43405	No	breast	breast	-	-
SYK	GDSC1	SIDM01042	EVSA-T	BRCA	BAY-61-3606	38.6031	P43405	No	breast	breast	-	-
SYK	GDSC1	SIDM00882	HCC1419	BRCA	BAY-61-3606	105.371	P43405	No	breast	breast	-	-
SYK	GDSC1	SIDM00878	HCC1569	BRCA	BAY-61-3606	6.63308	P43405	No	breast	breast	-	-
SYK	GDSC1	SIDM00673	HCC70	BRCA	BAY-61-3606	2.54051	P43405	No	breast	breast	-	-
SYK	GDSC1	SIDM00633	MDA-MB-175-VII	BRCA	BAY-61-3606	17.777	P43405	No	breast	breast	-	-
SYK	GDSC1	SIDM00528	MDA-MB-361	BRCA	BAY-61-3606	4.29869	P43405	No	breast	breast	-	-
SYK	GDSC1	SIDM00272	MDA-MB-453	BRCA	BAY-61-3606	112.694	P43405	No	breast	breast	-	-
SYK	GDSC1	SIDM00628	MDA-MB-468	BRCA	BAY-61-3606	69.2161	P43405	No	breast	breast	-	-
SYK	GDSC1	SIDM00562	MRK-nu-1	BRCA	BAY-61-3606	3.22281	P43405	No	breast	breast	-	-
SYK	GDSC1	SIDM00241	OCUB-M	BRCA	BAY-61-3606	3.44763	P43405	No	breast	breast	-	-
SYK	GDSC1	SIDM01186	UACC-893	BRCA	BAY-61-3606	129.025	P43405	No	breast	breast	-	-
SYK	GDSC1	SIDM00898	AU565	BRCA	BAY-61-3606	6.91764	P43405	No	breast	breast	-	-
SYK	GDSC1	SIDM00928	CAL-85-1	BRCA	BAY-61-3606	4.39998	P43405	No	breast	breast	-	-
SYK	GDSC1	SIDM01187	UACC-812	BRCA	BAY-61-3606	149.993	P43405	No	breast	breast	-	-
SYK	GDSC1	SIDM00933	CAL-51	BRCA	BAY-61-3606	3.65829	P43405	No	breast	breast	-	-
SYK	GDSC1	SIDM00332	MFM-223	BRCA	BAY-61-3606	152.72	P43405	No	breast	breast	-	-
SYK	GDSC1	SIDM00938	CAL-148	BRCA	BAY-61-3606	23.6472	P43405	No	breast	breast	-	-
SYK	GDSC1	SIDM00630	MDA-MB-415	BRCA	BAY-61-3606	113.749	P43405	No	breast	breast	-	-
SYK	GDSC1	SIDM00529	MDA-MB-157	BRCA	BAY-61-3606	117.713	P43405	No	breast	breast	-	-
SYK	GDSC1	SIDM00963	BT-474	BRCA	BAY-61-3606	31.2599	P43405	No	breast	breast	-	-
SYK	GDSC1	SIDM00920	CAMA-1	BRCA	BAY-61-3606	63.7545	P43405	No	breast	breast	-	-
SYK	GDSC1	SIDM00892	BT-483	BRCA	BAY-61-3606	242.285	P43405	No	breast	breast	-	-
SYK	GDSC1	SIDM00629	MDA-MB-436	BRCA	BAY-61-3606	58.9282	P43405	No	breast	breast	-	-
SYK	GDSC1	SIDM01002	EFM-192A	BRCA	BAY-61-3606	0.537041	P43405	No	breast	breast	-	-
SYK	GDSC1	SIDM00881	HCC1428	BRCA	BAY-61-3606	132.103	P43405	No	breast	breast	-	-
SYK	GDSC1	SIDM00870	HCC202	BRCA	BAY-61-3606	7.04594	P43405	No	breast	breast	-	-
SYK	GDSC1	SIDM01062	HDQ-P1	BRCA	BAY-61-3606	24.4409	P43405	No	breast	breast	-	-
SYK	GDSC1	SIDM01037	JIMT-1	BRCA	BAY-61-3606	4.47832	P43405	No	breast	breast	-	-
SYK	GDSC1	SIDM00879	HCC1500	BRCA	BAY-61-3606	53.3942	P43405	No	breast	breast	-	-
SYK	GDSC1	SIDM00631	MDA-MB-330	BRCA	BAY-61-3606	101.084	P43405	No	breast	breast	-	-
SYK	GDSC1	SIDM00191	BB65-RCC	KIRC	BAY-61-3606	6.16822	P43405	No	kidney	kidney	-	-
SYK	GDSC1	SIDM00188	HA7-RCC	KIRC	BAY-61-3606	21.8747	P43405	No	kidney	kidney	-	-
SYK	GDSC1	SIDM00187	LB1047-RCC	KIRC	BAY-61-3606	0.791431	P43405	No	kidney	kidney	-	-
SYK	GDSC1	SIDM00186	LB2241-RCC	KIRC	BAY-61-3606	4.26277	P43405	No	kidney	kidney	-	-
SYK	GDSC1	SIDM00180	LB996-RCC	KIRC	BAY-61-3606	1.72687	P43405	No	kidney	kidney	-	-
SYK	GDSC1	SIDM00125	786-0	KIRC	BAY-61-3606	1.41947	P43405	No	kidney	kidney	-	-
SYK	GDSC1	SIDM00124	A498	KIRC	BAY-61-3606	319.329	P43405	Yes	kidney	kidney	A_loop	520
SYK	GDSC1	SIDM00123	ACHN	KIRC	BAY-61-3606	1.49002	P43405	No	kidney	kidney	-	-
SYK	GDSC1	SIDM00941	CAKI-1	KIRC	BAY-61-3606	2.71566	P43405	No	kidney	kidney	-	-
SYK	GDSC1	SIDM00086	RXF393	KIRC	BAY-61-3606	5.6624	P43405	No	kidney	kidney	-	-
SYK	GDSC1	SIDM00094	SN12C	KIRC	BAY-61-3606	82.7565	P43405	No	kidney	kidney	-	-
SYK	GDSC1	SIDM00113	TK10	KIRC	BAY-61-3606	4.77042	P43405	No	kidney	kidney	-	-
SYK	GDSC1	SIDM00112	U031	KIRC	BAY-61-3606	4.98827	P43405	No	kidney	kidney	-	-
SYK	GDSC1	SIDM00239	OS-RC-2	KIRC	BAY-61-3606	1.40266	P43405	No	kidney	kidney	-	-
SYK	GDSC1	SIDM00317	VMRC-RCZ	KIRC	BAY-61-3606	5.98533	P43405	No	kidney	kidney	-	-
SYK	GDSC1	SIDM00235	RCC10RGB	KIRC	BAY-61-3606	21.0984	P43405	No	kidney	kidney	-	-
SYK	GDSC1	SIDM00988	BFTC-909	KIRC	BAY-61-3606	24.1027	P43405	No	kidney	kidney	-	-
SYK	GDSC1	SIDM00849	A704	KIRC	BAY-61-3606	48.1869	P43405	No	kidney	kidney	-	-
SYK	GDSC1	SIDM00803	769-P	KIRC	BAY-61-3606	0.880673	P43405	No	kidney	kidney	-	-
SYK	GDSC1	SIDM00932	CAL-54	KIRC	BAY-61-3606	17.6177	P43405	No	kidney	kidney	-	-
SYK	GDSC1	SIDM01162	SW156	KIRC	BAY-61-3606	21.1476	P43405	No	kidney	kidney	-	-
SYK	GDSC1	SIDM00318	VMRC-RCW	KIRC	BAY-61-3606	15.5606	P43405	No	kidney	kidney	-	-
SYK	GDSC1	SIDM00611	KMRC-1	KIRC	BAY-61-3606	36.3945	P43405	No	kidney	kidney	-	-
SYK	GDSC1	SIDM00342	LOUCY	ALL	BAY-61-3606	3.43215	P43405	No	blood	lymphoblastic_T_cell_leukaemia	-	-
SYK	GDSC1	SIDM00463	P12-ICHIKAWA	ALL	BAY-61-3606	3.60306	P43405	No	blood	lymphoblastic_T_cell_leukaemia	-	-
SYK	GDSC1	SIDM00451	PF-382	ALL	BAY-61-3606	2.50067	P43405	Yes	blood	lymphoblastic_T_cell_leukaemia	G_loop	381
SYK	GDSC1	SIDM00403	RPMI-8402	ALL	BAY-61-3606	1.83978	P43405	No	blood	lymphoblastic_T_cell_leukaemia	-	-
SYK	GDSC1	SIDM01154	SUP-T1	ALL	BAY-61-3606	2.39416	P43405	No	blood	lymphoblastic_T_cell_leukaemia	-	-
SYK	GDSC1	SIDM00370	TALL-1	ALL	BAY-61-3606	42.7109	P43405	No	blood	lymphoblastic_T_cell_leukaemia	-	-
SYK	GDSC1	SIDM00233	ATN-1	ALL	BAY-61-3606	18.2941	P43405	No	blood	lymphoblastic_T_cell_leukaemia	-	-
IGF1R	GDSC1	SIDM00828	HT-1080	UNCLASSIFIED	BMS-754807	1.94177	P08069	No	soft_tissue	fibrosarcoma	-	-
IGF1R	GDSC1	SIDM01175	SW684	UNCLASSIFIED	BMS-754807	25.2865	P08069	Yes	soft_tissue	fibrosarcoma	G_loop	1009
IGF1R	GDSC1	SIDM00667	Hs-633T	UNCLASSIFIED	BMS-754807	0.879589	P08069	No	soft_tissue	fibrosarcoma	-	-
IGF1R	GDSC1	SIDM00828	HT-1080	UNCLASSIFIED	Linsitinib	22.4948	P08069	No	soft_tissue	fibrosarcoma	-	-
IGF1R	GDSC1	SIDM01175	SW684	UNCLASSIFIED	Linsitinib	106.433	P08069	Yes	soft_tissue	fibrosarcoma	G_loop	1009
IGF1R	GDSC1	SIDM00667	Hs-633T	UNCLASSIFIED	Linsitinib	4.91124	P08069	No	soft_tissue	fibrosarcoma	-	-
IGF1R	GDSC2	SIDM00828	HT-1080	UNCLASSIFIED	Linsitinib	68.4556	P08069	No	soft_tissue	fibrosarcoma	-	-
IGF1R	GDSC2	SIDM01175	SW684	UNCLASSIFIED	Linsitinib	534.887	P08069	Yes	soft_tissue	fibrosarcoma	G_loop	1009
IGF1R	GDSC2	SIDM00667	Hs-633T	UNCLASSIFIED	Linsitinib	30.5273	P08069	No	soft_tissue	fibrosarcoma	-	-
BTK	GDSC1	SIDM00872	HCC1954	BRCA	LFM-A13	274.577	Q06187	No	breast	breast	-	-
BTK	GDSC1	SIDM00866	HCC1143	BRCA	LFM-A13	77.1749	Q06187	No	breast	breast	-	-
BTK	GDSC1	SIDM00885	HCC1187	BRCA	LFM-A13	119.599	Q06187	Yes	breast	breast	A_loop	549
BTK	GDSC1	SIDM00884	HCC1395	BRCA	LFM-A13	300.075	Q06187	No	breast	breast	-	-
BTK	GDSC1	SIDM00877	HCC1599	BRCA	LFM-A13	164.68	Q06187	No	breast	breast	-	-
BTK	GDSC1	SIDM00874	HCC1937	BRCA	LFM-A13	207.888	Q06187	No	breast	breast	-	-
BTK	GDSC1	SIDM00774	HCC2157	BRCA	LFM-A13	29.7562	Q06187	No	breast	breast	-	-
BTK	GDSC1	SIDM00772	HCC2218	BRCA	LFM-A13	344.04	Q06187	No	breast	breast	-	-
BTK	GDSC1	SIDM00675	HCC38	BRCA	LFM-A13	248.714	Q06187	No	breast	breast	-	-
BTK	GDSC1	SIDM00097	T47D	BRCA	LFM-A13	223.157	Q06187	No	breast	breast	-	-
BTK	GDSC1	SIDM00148	MCF7	BRCA	LFM-A13	52.069	Q06187	No	breast	breast	-	-
BTK	GDSC1	SIDM00135	Hs-578-T	BRCA	LFM-A13	233.049	Q06187	No	breast	breast	-	-
BTK	GDSC1	SIDM00146	MDA-MB-231	BRCA	LFM-A13	56.474	Q06187	No	breast	breast	-	-
BTK	GDSC1	SIDM00893	BT-20	BRCA	LFM-A13	183.466	Q06187	No	breast	breast	-	-
BTK	GDSC1	SIDM00954	COLO-824	BRCA	LFM-A13	59.8043	Q06187	No	breast	breast	-	-
BTK	GDSC1	SIDM00940	CAL-120	BRCA	LFM-A13	109.735	Q06187	No	breast	breast	-	-
BTK	GDSC1	SIDM01001	DU-4475	BRCA	LFM-A13	32.5352	Q06187	No	breast	breast	-	-
BTK	GDSC1	SIDM01056	EFM-19	BRCA	LFM-A13	97.3658	Q06187	No	breast	breast	-	-
BTK	GDSC1	SIDM01042	EVSA-T	BRCA	LFM-A13	133.956	Q06187	No	breast	breast	-	-
BTK	GDSC1	SIDM00882	HCC1419	BRCA	LFM-A13	104.467	Q06187	No	breast	breast	-	-
BTK	GDSC1	SIDM00878	HCC1569	BRCA	LFM-A13	44.5697	Q06187	No	breast	breast	-	-
BTK	GDSC1	SIDM00673	HCC70	BRCA	LFM-A13	27.5986	Q06187	No	breast	breast	-	-
BTK	GDSC1	SIDM00633	MDA-MB-175-VII	BRCA	LFM-A13	156.151	Q06187	No	breast	breast	-	-
BTK	GDSC1	SIDM00528	MDA-MB-361	BRCA	LFM-A13	120.451	Q06187	No	breast	breast	-	-
BTK	GDSC1	SIDM00272	MDA-MB-453	BRCA	LFM-A13	91.9785	Q06187	No	breast	breast	-	-
BTK	GDSC1	SIDM00628	MDA-MB-468	BRCA	LFM-A13	98.1377	Q06187	No	breast	breast	-	-
BTK	GDSC1	SIDM00562	MRK-nu-1	BRCA	LFM-A13	156.008	Q06187	No	breast	breast	-	-
BTK	GDSC1	SIDM00241	OCUB-M	BRCA	LFM-A13	66.5651	Q06187	No	breast	breast	-	-
BTK	GDSC1	SIDM01186	UACC-893	BRCA	LFM-A13	40.779	Q06187	No	breast	breast	-	-
BTK	GDSC1	SIDM00898	AU565	BRCA	LFM-A13	202.759	Q06187	No	breast	breast	-	-
BTK	GDSC1	SIDM00928	CAL-85-1	BRCA	LFM-A13	83.9213	Q06187	No	breast	breast	-	-
BTK	GDSC1	SIDM01187	UACC-812	BRCA	LFM-A13	238.739	Q06187	No	breast	breast	-	-
BTK	GDSC1	SIDM00933	CAL-51	BRCA	LFM-A13	140.749	Q06187	No	breast	breast	-	-
BTK	GDSC1	SIDM00332	MFM-223	BRCA	LFM-A13	291.165	Q06187	No	breast	breast	-	-
BTK	GDSC1	SIDM00938	CAL-148	BRCA	LFM-A13	101.236	Q06187	No	breast	breast	-	-
BTK	GDSC1	SIDM00630	MDA-MB-415	BRCA	LFM-A13	60.7744	Q06187	No	breast	breast	-	-
BTK	GDSC1	SIDM00529	MDA-MB-157	BRCA	LFM-A13	216.731	Q06187	No	breast	breast	-	-
BTK	GDSC1	SIDM00963	BT-474	BRCA	LFM-A13	170.009	Q06187	No	breast	breast	-	-
BTK	GDSC1	SIDM00920	CAMA-1	BRCA	LFM-A13	226.419	Q06187	No	breast	breast	-	-
BTK	GDSC1	SIDM00892	BT-483	BRCA	LFM-A13	948.517	Q06187	No	breast	breast	-	-
BTK	GDSC1	SIDM00629	MDA-MB-436	BRCA	LFM-A13	132.03	Q06187	No	breast	breast	-	-
BTK	GDSC1	SIDM01002	EFM-192A	BRCA	LFM-A13	37.6085	Q06187	No	breast	breast	-	-
BTK	GDSC1	SIDM00881	HCC1428	BRCA	LFM-A13	49.0792	Q06187	No	breast	breast	-	-
BTK	GDSC1	SIDM00870	HCC202	BRCA	LFM-A13	22.5478	Q06187	No	breast	breast	-	-
BTK	GDSC1	SIDM01062	HDQ-P1	BRCA	LFM-A13	352.472	Q06187	No	breast	breast	-	-
BTK	GDSC1	SIDM01037	JIMT-1	BRCA	LFM-A13	106.632	Q06187	No	breast	breast	-	-
BTK	GDSC1	SIDM00879	HCC1500	BRCA	LFM-A13	205.964	Q06187	No	breast	breast	-	-
BTK	GDSC1	SIDM00631	MDA-MB-330	BRCA	LFM-A13	104.81	Q06187	No	breast	breast	-	-
BTK	GDSC1	SIDM00922	Calu-3	LUAD	LFM-A13	105.714	Q06187	No	lung	lung_NSCLC_adenocarcinoma	-	-
BTK	GDSC1	SIDM00734	NCI-H1437	LUAD	LFM-A13	95.1873	Q06187	No	lung	lung_NSCLC_adenocarcinoma	-	-
BTK	GDSC1	SIDM00747	NCI-H1623	LUAD	LFM-A13	366.079	Q06187	No	lung	lung_NSCLC_adenocarcinoma	-	-
BTK	GDSC1	SIDM00746	NCI-H1648	LUAD	LFM-A13	66.7814	Q06187	No	lung	lung_NSCLC_adenocarcinoma	-	-
BTK	GDSC1	SIDM00742	NCI-H1693	LUAD	LFM-A13	205.796	Q06187	No	lung	lung_NSCLC_adenocarcinoma	-	-
BTK	GDSC1	SIDM00769	NCI-H1838	LUAD	LFM-A13	550.574	Q06187	No	lung	lung_NSCLC_adenocarcinoma	-	-
BTK	GDSC1	SIDM00709	NCI-H2085	LUAD	LFM-A13	86.5384	Q06187	No	lung	lung_NSCLC_adenocarcinoma	-	-
BTK	GDSC1	SIDM00729	NCI-H2228	LUAD	LFM-A13	56.442	Q06187	No	lung	lung_NSCLC_adenocarcinoma	-	-
BTK	GDSC1	SIDM00727	NCI-H2342	LUAD	LFM-A13	125.134	Q06187	No	lung	lung_NSCLC_adenocarcinoma	-	-
BTK	GDSC1	SIDM00726	NCI-H2347	LUAD	LFM-A13	235.961	Q06187	No	lung	lung_NSCLC_adenocarcinoma	-	-
BTK	GDSC1	SIDM00724	NCI-H2405	LUAD	LFM-A13	127.5	Q06187	No	lung	lung_NSCLC_adenocarcinoma	-	-
BTK	GDSC1	SIDM00715	NCI-H2030	LUAD	LFM-A13	63.3538	Q06187	No	lung	lung_NSCLC_adenocarcinoma	-	-
BTK	GDSC1	SIDM00702	NCI-H2122	LUAD	LFM-A13	69.4887	Q06187	No	lung	lung_NSCLC_adenocarcinoma	-	-
BTK	GDSC1	SIDM00739	NCI-H1734	LUAD	LFM-A13	183.256	Q06187	No	lung	lung_NSCLC_adenocarcinoma	-	-
BTK	GDSC1	SIDM01124	NCI-H650	LUAD	LFM-A13	198.938	Q06187	No	lung	lung_NSCLC_adenocarcinoma	-	-
BTK	GDSC1	SIDM00708	NCI-H2087	LUAD	LFM-A13	91.779	Q06187	No	lung	lung_NSCLC_adenocarcinoma	-	-
BTK	GDSC1	SIDM00921	Calu-6	LUAD	LFM-A13	180.313	Q06187	No	lung	lung_NSCLC_adenocarcinoma	-	-
BTK	GDSC1	SIDM00645	NCI-H1355	LUAD	LFM-A13	38.3758	Q06187	No	lung	lung_NSCLC_adenocarcinoma	-	-
BTK	GDSC1	SIDM00771	NCI-H1792	LUAD	LFM-A13	63.5276	Q06187	No	lung	lung_NSCLC_adenocarcinoma	-	-
BTK	GDSC1	SIDM00756	NCI-H2009	LUAD	LFM-A13	153.906	Q06187	No	lung	lung_NSCLC_adenocarcinoma	-	-
BTK	GDSC1	SIDM00728	NCI-H2291	LUAD	LFM-A13	618.65	Q06187	No	lung	lung_NSCLC_adenocarcinoma	-	-
BTK	GDSC1	SIDM01163	SW1573	LUAD	LFM-A13	98.5932	Q06187	No	lung	lung_NSCLC_adenocarcinoma	-	-
BTK	GDSC1	SIDM00339	LXF-289	LUAD	LFM-A13	74.9162	Q06187	No	lung	lung_NSCLC_adenocarcinoma	-	-
BTK	GDSC1	SIDM00751	NCI-H1563	LUAD	LFM-A13	272.134	Q06187	No	lung	lung_NSCLC_adenocarcinoma	-	-
BTK	GDSC1	SIDM00237	PC-14	LUAD	LFM-A13	17.6708	Q06187	No	lung	lung_NSCLC_adenocarcinoma	-	-
BTK	GDSC1	SIDM00138	NCI-H23	LUAD	LFM-A13	179.324	Q06187	No	lung	lung_NSCLC_adenocarcinoma	-	-
BTK	GDSC1	SIDM00116	NCI-H522	LUAD	LFM-A13	102.114	Q06187	No	lung	lung_NSCLC_adenocarcinoma	-	-
BTK	GDSC1	SIDM00117	NCI-H322M	LUAD	LFM-A13	353.976	Q06187	No	lung	lung_NSCLC_adenocarcinoma	-	-
BTK	GDSC1	SIDM00119	EKVX	LUAD	LFM-A13	12.0856	Q06187	No	lung	lung_NSCLC_adenocarcinoma	-	-
BTK	GDSC1	SIDM00133	HOP-62	LUAD	LFM-A13	73.7475	Q06187	No	lung	lung_NSCLC_adenocarcinoma	-	-
BTK	GDSC1	SIDM00494	ABC-1	LUAD	LFM-A13	176.915	Q06187	No	lung	lung_NSCLC_adenocarcinoma	-	-
BTK	GDSC1	SIDM00513	COR-L105	LUAD	LFM-A13	33.2574	Q06187	No	lung	lung_NSCLC_adenocarcinoma	-	-
BTK	GDSC1	SIDM00297	LC-2-ad	LUAD	LFM-A13	54.4772	Q06187	No	lung	lung_NSCLC_adenocarcinoma	-	-
BTK	GDSC1	SIDM00925	NCI-H441	LUAD	LFM-A13	122.636	Q06187	No	lung	lung_NSCLC_adenocarcinoma	-	-
BTK	GDSC1	SIDM00755	NCI-H1793	LUAD	LFM-A13	245.859	Q06187	No	lung	lung_NSCLC_adenocarcinoma	-	-
BTK	GDSC1	SIDM00718	NCI-H358	LUAD	LFM-A13	221.403	Q06187	No	lung	lung_NSCLC_adenocarcinoma	-	-
BTK	GDSC1	SIDM00749	NCI-H1573	LUAD	LFM-A13	190.578	Q06187	No	lung	lung_NSCLC_adenocarcinoma	-	-
BTK	GDSC1	SIDM00743	NCI-H1666	LUAD	LFM-A13	351.376	Q06187	No	lung	lung_NSCLC_adenocarcinoma	-	-
BTK	GDSC1	SIDM00738	NCI-H1755	LUAD	LFM-A13	206.318	Q06187	No	lung	lung_NSCLC_adenocarcinoma	-	-
BTK	GDSC1	SIDM00758	NCI-H1993	LUAD	LFM-A13	122.833	Q06187	Yes	lung	lung_NSCLC_adenocarcinoma	achelix	439
BTK	GDSC1	SIDM01108	SK-LU-1	LUAD	LFM-A13	36.3841	Q06187	No	lung	lung_NSCLC_adenocarcinoma	-	-
BTK	GDSC1	SIDM01150	NCI-H838	LUAD	LFM-A13	97.2916	Q06187	No	lung	lung_NSCLC_adenocarcinoma	-	-
BTK	GDSC1	SIDM00744	NCI-H1651	LUAD	LFM-A13	135.426	Q06187	No	lung	lung_NSCLC_adenocarcinoma	-	-
BTK	GDSC1	SIDM00355	RERF-LC-MS	LUAD	LFM-A13	234.984	Q06187	No	lung	lung_NSCLC_adenocarcinoma	-	-
BTK	GDSC1	SIDM00759	NCI-H1975	LUAD	LFM-A13	131.329	Q06187	No	lung	lung_NSCLC_adenocarcinoma	-	-
BTK	GDSC1	SIDM01069	HCC-44	LUAD	LFM-A13	39.7184	Q06187	No	lung	lung_NSCLC_adenocarcinoma	-	-
BTK	GDSC1	SIDM01067	HCC-827	LUAD	LFM-A13	153.072	Q06187	No	lung	lung_NSCLC_adenocarcinoma	-	-
BTK	GDSC1	SIDM00762	NCI-H1944	LUAD	LFM-A13	113.238	Q06187	No	lung	lung_NSCLC_adenocarcinoma	-	-
BTK	GDSC1	SIDM00753	NCI-H2023	LUAD	LFM-A13	48.7496	Q06187	No	lung	lung_NSCLC_adenocarcinoma	-	-
BTK	GDSC1	SIDM00137	NCI-H3122	LUAD	LFM-A13	59.6939	Q06187	No	lung	lung_NSCLC_adenocarcinoma	-	-
BTK	GDSC1	SIDM00361	PC-3_[JPC-3]	LUAD	LFM-A13	131.104	Q06187	No	lung	lung_NSCLC_adenocarcinoma	-	-
BTK	GDSC1	SIDM00046	H3255	LUAD	LFM-A13	374.71	Q06187	No	lung	lung_NSCLC_adenocarcinoma	-	-
BTK	GDSC1	SIDM00055	201T	LUAD	LFM-A13	65.3153	Q06187	No	lung	lung_NSCLC_adenocarcinoma	-	-
BTK	GDSC1	SIDM01068	HCC-78	LUAD	LFM-A13	67.1592	Q06187	No	lung	lung_NSCLC_adenocarcinoma	-	-
BTK	GDSC1	SIDM00658	NCI-H1435	LUAD	LFM-A13	29.7054	Q06187	No	lung	lung_NSCLC_adenocarcinoma	-	-
BTK	GDSC1	SIDM00750	NCI-H1568	LUAD	LFM-A13	123.67	Q06187	No	lung	lung_NSCLC_adenocarcinoma	-	-
BTK	GDSC1	SIDM00754	NCI-H1781	LUAD	LFM-A13	100.647	Q06187	No	lung	lung_NSCLC_adenocarcinoma	-	-
BTK	GDSC1	SIDM00356	RERF-LC-KJ	LUAD	LFM-A13	112.265	Q06187	No	lung	lung_NSCLC_adenocarcinoma	-	-
CSF1R	GDSC1	SIDM00347	TE-5	ESCA	GW-2580	310.227	P07333	No	aero_digestive_tract	oesophagus	-	-
CSF1R	GDSC1	SIDM00278	EC-GI-10	ESCA	GW-2580	171.893	P07333	No	aero_digestive_tract	oesophagus	-	-
CSF1R	GDSC1	SIDM00052	HCE-4	ESCA	GW-2580	128.175	P07333	No	aero_digestive_tract	oesophagus	-	-
CSF1R	GDSC1	SIDM01032	KYSE-140	ESCA	GW-2580	466.798	P07333	No	aero_digestive_tract	oesophagus	-	-
CSF1R	GDSC1	SIDM01028	KYSE-410	ESCA	GW-2580	306.141	P07333	Yes	aero_digestive_tract	oesophagus	G_loop	589
CSF1R	GDSC1	SIDM01025	KYSE-520	ESCA	GW-2580	112.459	P07333	No	aero_digestive_tract	oesophagus	-	-
CSF1R	GDSC1	SIDM01024	KYSE-70	ESCA	GW-2580	369.139	P07333	No	aero_digestive_tract	oesophagus	-	-
CSF1R	GDSC1	SIDM00249	TE-15	ESCA	GW-2580	207.676	P07333	No	aero_digestive_tract	oesophagus	-	-
CSF1R	GDSC1	SIDM00369	TE-1	ESCA	GW-2580	197.497	P07333	No	aero_digestive_tract	oesophagus	-	-
CSF1R	GDSC1	SIDM00349	TE-10	ESCA	GW-2580	277.854	P07333	No	aero_digestive_tract	oesophagus	-	-
CSF1R	GDSC1	SIDM00326	TE-8	ESCA	GW-2580	321.586	P07333	No	aero_digestive_tract	oesophagus	-	-
CSF1R	GDSC1	SIDM00956	COLO-680N	ESCA	GW-2580	230.686	P07333	No	aero_digestive_tract	oesophagus	-	-
CSF1R	GDSC1	SIDM01031	KYSE-150	ESCA	GW-2580	209.121	P07333	No	aero_digestive_tract	oesophagus	-	-
CSF1R	GDSC1	SIDM01030	KYSE-180	ESCA	GW-2580	171.098	P07333	No	aero_digestive_tract	oesophagus	-	-
CSF1R	GDSC1	SIDM01029	KYSE-270	ESCA	GW-2580	89.6568	P07333	No	aero_digestive_tract	oesophagus	-	-
CSF1R	GDSC1	SIDM01027	KYSE-450	ESCA	GW-2580	224.172	P07333	No	aero_digestive_tract	oesophagus	-	-
CSF1R	GDSC1	SIDM01026	KYSE-510	ESCA	GW-2580	156.526	P07333	No	aero_digestive_tract	oesophagus	-	-
CSF1R	GDSC1	SIDM00479	OE19	ESCA	GW-2580	366.447	P07333	No	aero_digestive_tract	oesophagus	-	-
CSF1R	GDSC1	SIDM00477	OE33	ESCA	GW-2580	260.217	P07333	No	aero_digestive_tract	oesophagus	-	-
CSF1R	GDSC1	SIDM00325	TE-9	ESCA	GW-2580	258.366	P07333	No	aero_digestive_tract	oesophagus	-	-
CSF1R	GDSC1	SIDM00348	TE-11	ESCA	GW-2580	208.319	P07333	No	aero_digestive_tract	oesophagus	-	-
CSF1R	GDSC1	SIDM00328	TE-6	ESCA	GW-2580	458.184	P07333	No	aero_digestive_tract	oesophagus	-	-
CSF1R	GDSC1	SIDM00023	TE-12	ESCA	GW-2580	154.905	P07333	No	aero_digestive_tract	oesophagus	-	-
CSF1R	GDSC1	SIDM00551	KYSE-220	ESCA	GW-2580	256.004	P07333	No	aero_digestive_tract	oesophagus	-	-
CSF1R	GDSC1	SIDM00550	KYSE-50	ESCA	GW-2580	63.2153	P07333	No	aero_digestive_tract	oesophagus	-	-
CSF1R	GDSC1	SIDM00478	OE21	ESCA	GW-2580	416.925	P07333	No	aero_digestive_tract	oesophagus	-	-
CSF1R	GDSC1	SIDM00322	T-T	ESCA	GW-2580	128.746	P07333	No	aero_digestive_tract	oesophagus	-	-
CSF1R	GDSC1	SIDM01041	FLO-1	ESCA	GW-2580	554.158	P07333	No	aero_digestive_tract	oesophagus	-	-
CSF1R	GDSC1	SIDM00445	OACp4C	ESCA	GW-2580	316.333	P07333	No	aero_digestive_tract	oesophagus	-	-
CSF1R	GDSC1	SIDM00444	OACM5-1	ESCA	GW-2580	365.934	P07333	No	aero_digestive_tract	oesophagus	-	-
CSF1R	GDSC1	SIDM00483	SK-GT-4	ESCA	GW-2580	319.803	P07333	No	aero_digestive_tract	oesophagus	-	-
CSF1R	GDSC1	SIDM00539	ESO26	ESCA	GW-2580	243.36	P07333	No	aero_digestive_tract	oesophagus	-	-
CSF1R	GDSC1	SIDM00538	ESO51	ESCA	GW-2580	539.315	P07333	No	aero_digestive_tract	oesophagus	-	-
CSF1R	GDSC1	SIDM00530	KYAE-1	ESCA	GW-2580	260.995	P07333	No	aero_digestive_tract	oesophagus	-	-
CSF1R	GDSC1	SIDM00250	TE-4	ESCA	GW-2580	118.669	P07333	No	aero_digestive_tract	oesophagus	-	-
CSF1R	GDSC1	SIDM00347	TE-5	ESCA	Pazopanib	82.4455	P07333	No	aero_digestive_tract	oesophagus	-	-
CSF1R	GDSC1	SIDM00278	EC-GI-10	ESCA	Pazopanib	55.9678	P07333	No	aero_digestive_tract	oesophagus	-	-
CSF1R	GDSC1	SIDM00052	HCE-4	ESCA	Pazopanib	6.52572	P07333	No	aero_digestive_tract	oesophagus	-	-
CSF1R	GDSC1	SIDM01032	KYSE-140	ESCA	Pazopanib	118.511	P07333	No	aero_digestive_tract	oesophagus	-	-
CSF1R	GDSC1	SIDM01028	KYSE-410	ESCA	Pazopanib	41.2747	P07333	Yes	aero_digestive_tract	oesophagus	G_loop	589
CSF1R	GDSC1	SIDM01025	KYSE-520	ESCA	Pazopanib	45.4729	P07333	No	aero_digestive_tract	oesophagus	-	-
CSF1R	GDSC1	SIDM01024	KYSE-70	ESCA	Pazopanib	11.0884	P07333	No	aero_digestive_tract	oesophagus	-	-
CSF1R	GDSC1	SIDM00249	TE-15	ESCA	Pazopanib	4.26267	P07333	No	aero_digestive_tract	oesophagus	-	-
CSF1R	GDSC1	SIDM00369	TE-1	ESCA	Pazopanib	146.107	P07333	No	aero_digestive_tract	oesophagus	-	-
CSF1R	GDSC1	SIDM00349	TE-10	ESCA	Pazopanib	110.12	P07333	No	aero_digestive_tract	oesophagus	-	-
CSF1R	GDSC1	SIDM00326	TE-8	ESCA	Pazopanib	3.03673	P07333	No	aero_digestive_tract	oesophagus	-	-
CSF1R	GDSC1	SIDM00956	COLO-680N	ESCA	Pazopanib	113.302	P07333	No	aero_digestive_tract	oesophagus	-	-
CSF1R	GDSC1	SIDM01031	KYSE-150	ESCA	Pazopanib	42.5364	P07333	No	aero_digestive_tract	oesophagus	-	-
CSF1R	GDSC1	SIDM01030	KYSE-180	ESCA	Pazopanib	50.7404	P07333	No	aero_digestive_tract	oesophagus	-	-
CSF1R	GDSC1	SIDM01029	KYSE-270	ESCA	Pazopanib	12.871	P07333	No	aero_digestive_tract	oesophagus	-	-
CSF1R	GDSC1	SIDM01027	KYSE-450	ESCA	Pazopanib	51.4498	P07333	No	aero_digestive_tract	oesophagus	-	-
CSF1R	GDSC1	SIDM01026	KYSE-510	ESCA	Pazopanib	18.565	P07333	No	aero_digestive_tract	oesophagus	-	-
CSF1R	GDSC1	SIDM00479	OE19	ESCA	Pazopanib	96.4631	P07333	No	aero_digestive_tract	oesophagus	-	-
CSF1R	GDSC1	SIDM00477	OE33	ESCA	Pazopanib	59.1039	P07333	No	aero_digestive_tract	oesophagus	-	-
CSF1R	GDSC1	SIDM00325	TE-9	ESCA	Pazopanib	11.8964	P07333	No	aero_digestive_tract	oesophagus	-	-
CSF1R	GDSC1	SIDM00348	TE-11	ESCA	Pazopanib	2.82594	P07333	No	aero_digestive_tract	oesophagus	-	-
CSF1R	GDSC1	SIDM00328	TE-6	ESCA	Pazopanib	162.822	P07333	No	aero_digestive_tract	oesophagus	-	-
CSF1R	GDSC1	SIDM00023	TE-12	ESCA	Pazopanib	12.3781	P07333	No	aero_digestive_tract	oesophagus	-	-
CSF1R	GDSC1	SIDM00551	KYSE-220	ESCA	Pazopanib	113.828	P07333	No	aero_digestive_tract	oesophagus	-	-
CSF1R	GDSC1	SIDM00550	KYSE-50	ESCA	Pazopanib	6.14488	P07333	No	aero_digestive_tract	oesophagus	-	-
CSF1R	GDSC1	SIDM00478	OE21	ESCA	Pazopanib	39.1698	P07333	No	aero_digestive_tract	oesophagus	-	-
CSF1R	GDSC1	SIDM00322	T-T	ESCA	Pazopanib	9.38783	P07333	No	aero_digestive_tract	oesophagus	-	-
PDGFRA	GDSC1	SIDM00783	HCT-116	COREAD	Pazopanib	69.0533	P16234	No	digestive_system	large_intestine	-	-
PDGFRA	GDSC1	SIDM00789	HCT-15	COREAD	Pazopanib	34.0168	P16234	No	digestive_system	large_intestine	-	-
PDGFRA	GDSC1	SIDM00136	HT-29	COREAD	Pazopanib	71.7352	P16234	No	digestive_system	large_intestine	-	-
PDGFRA	GDSC1	SIDM00826	COLO-205	COREAD	Pazopanib	54.0134	P16234	No	digestive_system	large_intestine	-	-
PDGFRA	GDSC1	SIDM00841	SW620	COREAD	Pazopanib	63.5174	P16234	No	digestive_system	large_intestine	-	-
PDGFRA	GDSC1	SIDM00118	HCC2998	COREAD	Pazopanib	102.78	P16234	No	digestive_system	large_intestine	-	-
PDGFRA	GDSC1	SIDM00150	KM12	COREAD	Pazopanib	26.3277	P16234	No	digestive_system	large_intestine	-	-
PDGFRA	GDSC1	SIDM00541	HT55	COREAD	Pazopanib	3.79248	P16234	No	digestive_system	large_intestine	-	-
PDGFRA	GDSC1	SIDM00534	HT-115	COREAD	Pazopanib	34.3026	P16234	No	digestive_system	large_intestine	-	-
PDGFRA	GDSC1	SIDM00537	GP5d	COREAD	Pazopanib	34.5022	P16234	No	digestive_system	large_intestine	-	-
PDGFRA	GDSC1	SIDM00839	LoVo	COREAD	Pazopanib	7.85069	P16234	No	digestive_system	large_intestine	-	-
PDGFRA	GDSC1	SIDM00776	LS-123	COREAD	Pazopanib	252.559	P16234	No	digestive_system	large_intestine	-	-
PDGFRA	GDSC1	SIDM00660	LS-411N	COREAD	Pazopanib	52.7693	P16234	No	digestive_system	large_intestine	-	-
PDGFRA	GDSC1	SIDM00677	LS-513	COREAD	Pazopanib	137.352	P16234	No	digestive_system	large_intestine	-	-
PDGFRA	GDSC1	SIDM00778	NCI-H747	COREAD	Pazopanib	43.7463	P16234	No	digestive_system	large_intestine	-	-
PDGFRA	GDSC1	SIDM00779	NCI-H716	COREAD	Pazopanib	3.76248	P16234	No	digestive_system	large_intestine	-	-
PDGFRA	GDSC1	SIDM00359	RCM-1	COREAD	Pazopanib	111.239	P16234	No	digestive_system	large_intestine	-	-
PDGFRA	GDSC1	SIDM01090	RKO	COREAD	Pazopanib	10.8066	P16234	No	digestive_system	large_intestine	-	-
PDGFRA	GDSC1	SIDM01096	SK-CO-1	COREAD	Pazopanib	36.2093	P16234	No	digestive_system	large_intestine	-	-
PDGFRA	GDSC1	SIDM00781	SNU-C2B	COREAD	Pazopanib	34.8312	P16234	No	digestive_system	large_intestine	-	-
PDGFRA	GDSC1	SIDM00812	SW1417	COREAD	Pazopanib	185.983	P16234	No	digestive_system	large_intestine	-	-
PDGFRA	GDSC1	SIDM00834	SW1463	COREAD	Pazopanib	104.508	P16234	No	digestive_system	large_intestine	-	-
PDGFRA	GDSC1	SIDM00837	SW48	COREAD	Pazopanib	6.79009	P16234	No	digestive_system	large_intestine	-	-
PDGFRA	GDSC1	SIDM00833	SW837	COREAD	Pazopanib	256.747	P16234	No	digestive_system	large_intestine	-	-
PDGFRA	GDSC1	SIDM00832	SW948	COREAD	Pazopanib	147.831	P16234	No	digestive_system	large_intestine	-	-
PDGFRA	GDSC1	SIDM00782	T84	COREAD	Pazopanib	137.832	P16234	No	digestive_system	large_intestine	-	-
PDGFRA	GDSC1	SIDM00282	CW-2	COREAD	Pazopanib	234.969	P16234	Yes	digestive_system	large_intestine	A_loop	848
PDGFRA	GDSC1	SIDM00842	COLO-320-HSR	COREAD	Pazopanib	63.7835	P16234	No	digestive_system	large_intestine	-	-
PDGFRA	GDSC1	SIDM00957	COLO-678	COREAD	Pazopanib	212.389	P16234	No	digestive_system	large_intestine	-	-
PDGFRA	GDSC1	SIDM01233	C2BBe1	COREAD	Pazopanib	203.179	P16234	No	digestive_system	large_intestine	-	-
PDGFRA	GDSC1	SIDM01197	SNU-C1	COREAD	Pazopanib	391.515	P16234	No	digestive_system	large_intestine	-	-
PDGFRA	GDSC1	SIDM00681	LS-1034	COREAD	Pazopanib	137.233	P16234	No	digestive_system	large_intestine	-	-
PDGFRA	GDSC1	SIDM00488	CaR-1	COREAD	Pazopanib	28.9725	P16234	No	digestive_system	large_intestine	-	-
PDGFRA	GDSC1	SIDM00680	LS-180	COREAD	Pazopanib	200.452	P16234	No	digestive_system	large_intestine	-	-
PDGFRA	GDSC1	SIDM00487	CCK-81	COREAD	Pazopanib	60.6822	P16234	No	digestive_system	large_intestine	-	-
PDGFRA	GDSC1	SIDM00527	MDST8	COREAD	Pazopanib	102.445	P16234	No	digestive_system	large_intestine	-	-
PDGFRA	GDSC1	SIDM00944	CL-11	COREAD	Pazopanib	132.857	P16234	No	digestive_system	large_intestine	-	-
KIT	GDSC1	SIDM00909	COLO-829	SKCM	Pazopanib	118.007	P10721	No	skin	melanoma	-	-
KIT	GDSC1	SIDM00190	CP66-MEL	SKCM	Pazopanib	17.6521	P10721	No	skin	melanoma	-	-
KIT	GDSC1	SIDM00185	LB2518-MEL	SKCM	Pazopanib	6.10789	P10721	No	skin	melanoma	-	-
KIT	GDSC1	SIDM00184	LB373-MEL-D	SKCM	Pazopanib	10.5966	P10721	No	skin	melanoma	-	-
KIT	GDSC1	SIDM00516	MZ7-mel	SKCM	Pazopanib	21.3996	P10721	No	skin	melanoma	-	-
KIT	GDSC1	SIDM00081	SK-MEL-28	SKCM	Pazopanib	72.8642	P10721	No	skin	melanoma	-	-
KIT	GDSC1	SIDM00082	SK-MEL-2	SKCM	Pazopanib	57.7399	P10721	No	skin	melanoma	-	-
KIT	GDSC1	SIDM00080	SK-MEL-5	SKCM	Pazopanib	86.4944	P10721	No	skin	melanoma	-	-
KIT	GDSC1	SIDM00149	LOXIMVI	SKCM	Pazopanib	18.9412	P10721	No	skin	melanoma	-	-
KIT	GDSC1	SIDM00003	M14	SKCM	Pazopanib	7.88505	P10721	No	skin	melanoma	-	-
KIT	GDSC1	SIDM00107	UACC-62	SKCM	Pazopanib	68.665	P10721	No	skin	melanoma	-	-
KIT	GDSC1	SIDM00108	UACC-257	SKCM	Pazopanib	25.5864	P10721	No	skin	melanoma	-	-
KIT	GDSC1	SIDM00797	A2058	SKCM	Pazopanib	11.5725	P10721	No	skin	melanoma	-	-
KIT	GDSC1	SIDM00795	A375	SKCM	Pazopanib	24.1089	P10721	No	skin	melanoma	-	-
KIT	GDSC1	SIDM00515	COLO-800	SKCM	Pazopanib	40.8781	P10721	No	skin	melanoma	-	-
KIT	GDSC1	SIDM00140	COLO-792	SKCM	Pazopanib	132.403	P10721	No	skin	melanoma	-	-
KIT	GDSC1	SIDM00284	COLO-679	SKCM	Pazopanib	6.03678	P10721	No	skin	melanoma	-	-
KIT	GDSC1	SIDM00890	C32	SKCM	Pazopanib	186.938	P10721	No	skin	melanoma	-	-
KIT	GDSC1	SIDM00857	G-361	SKCM	Pazopanib	2.78743	P10721	No	skin	melanoma	-	-
KIT	GDSC1	SIDM00291	HMV-II	SKCM	Pazopanib	4.54431	P10721	No	skin	melanoma	-	-
KIT	GDSC1	SIDM00695	HT-144	SKCM	Pazopanib	7.76201	P10721	No	skin	melanoma	-	-
KIT	GDSC1	SIDM01060	IGR-1	SKCM	Pazopanib	8.40424	P10721	No	skin	melanoma	-	-
KIT	GDSC1	SIDM01059	IPC-298	SKCM	Pazopanib	4.08915	P10721	No	skin	melanoma	-	-
KIT	GDSC1	SIDM00225	IST-MEL1	SKCM	Pazopanib	7.72889	P10721	No	skin	melanoma	-	-
KIT	GDSC1	SIDM00336	MEL-JUSO	SKCM	Pazopanib	58.635	P10721	No	skin	melanoma	-	-
KIT	GDSC1	SIDM00545	Mewo	SKCM	Pazopanib	23.3803	P10721	No	skin	melanoma	-	-
KIT	GDSC1	SIDM00401	RVH-421	SKCM	Pazopanib	81.5632	P10721	No	skin	melanoma	-	-
KIT	GDSC1	SIDM01079	SH-4	SKCM	Pazopanib	4.2735	P10721	No	skin	melanoma	-	-
KIT	GDSC1	SIDM01107	SK-MEL-1	SKCM	Pazopanib	257.772	P10721	No	skin	melanoma	-	-
KIT	GDSC1	SIDM01105	SK-MEL-3	SKCM	Pazopanib	19.7785	P10721	No	skin	melanoma	-	-
KIT	GDSC1	SIDM01106	SK-MEL-24	SKCM	Pazopanib	167.367	P10721	No	skin	melanoma	-	-
KIT	GDSC1	SIDM00392	SK-MEL-30	SKCM	Pazopanib	5.46236	P10721	No	skin	melanoma	-	-
KIT	GDSC1	SIDM01000	WM-115	SKCM	Pazopanib	5.95319	P10721	No	skin	melanoma	-	-
KIT	GDSC1	SIDM01228	CHL-1	SKCM	Pazopanib	22.4723	P10721	Yes	skin	melanoma	achelix	640
KIT	GDSC1	SIDM01087	RPMI-7951	SKCM	Pazopanib	22.3613	P10721	No	skin	melanoma	-	-
KIT	GDSC1	SIDM00801	A101D	SKCM	Pazopanib	36.6231	P10721	No	skin	melanoma	-	-
KIT	GDSC1	SIDM00543	GAK	SKCM	Pazopanib	11.0486	P10721	No	skin	melanoma	-	-
KIT	GDSC1	SIDM01242	MMAc-SF	SKCM	Pazopanib	19.1271	P10721	No	skin	melanoma	-	-
KIT	GDSC1	SIDM00319	VMRC-MELG	SKCM	Pazopanib	32.7668	P10721	No	skin	melanoma	-	-
KIT	GDSC1	SIDM00179	MZ2-MEL	SKCM	Pazopanib	6.62781	P10721	No	skin	melanoma	-	-
KIT	GDSC1	SIDM00955	COLO-783	SKCM	Pazopanib	122.534	P10721	No	skin	melanoma	-	-
KIT	GDSC1	SIDM00129	G-MEL	SKCM	Pazopanib	3.56633	P10721	No	skin	melanoma	-	-
KIT	GDSC1	SIDM01066	IGR-37	SKCM	Pazopanib	20.5371	P10721	No	skin	melanoma	-	-
KIT	GDSC1	SIDM00975	WM278	SKCM	Pazopanib	25.2351	P10721	No	skin	melanoma	-	-
KIT	GDSC1	SIDM01240	451Lu	SKCM	Pazopanib	46.6898	P10721	No	skin	melanoma	-	-
KIT	GDSC1	SIDM00663	Hs-939-T	SKCM	Pazopanib	28.9156	P10721	No	skin	melanoma	-	-
KIT	GDSC1	SIDM00662	Hs-940-T	SKCM	Pazopanib	1.04482	P10721	No	skin	melanoma	-	-
KIT	GDSC1	SIDM00126	K2	SKCM	Pazopanib	47.6604	P10721	No	skin	melanoma	-	-
KIT	GDSC1	SIDM00976	WM1552C	SKCM	Pazopanib	7.15148	P10721	No	skin	melanoma	-	-
KIT	GDSC1	SIDM00974	WM35	SKCM	Pazopanib	15.31	P10721	No	skin	melanoma	-	-
KIT	GDSC1	SIDM00973	WM793B	SKCM	Pazopanib	7.63398	P10721	No	skin	melanoma	-	-
PDGFRB	GDSC1	SIDM00088	PC-3	PRAD	Pazopanib	85.9932	P09619	No	urogenital_system	prostate	-	-
PDGFRB	GDSC1	SIDM00120	DU-145	PRAD	Pazopanib	12.9684	P09619	No	urogenital_system	prostate	-	-
PDGFRB	GDSC1	SIDM00683	LNCaP-Clone-FGC	PRAD	Pazopanib	7.81165	P09619	No	urogenital_system	prostate	-	-
PDGFRB	GDSC1	SIDM00499	22RV1	PRAD	Pazopanib	50.5275	P09619	Yes	urogenital_system	prostate	A_loop	853
PDGFRB	GDSC1	SIDM01077	VCaP	PRAD	Pazopanib	56.2982	P09619	No	urogenital_system	prostate	-	-
IGF1R	GDSC1	SIDM00828	HT-1080	UNCLASSIFIED	GSK1904529A	6.10418	P08069	No	soft_tissue	fibrosarcoma	-	-
IGF1R	GDSC1	SIDM01175	SW684	UNCLASSIFIED	GSK1904529A	9.52717	P08069	Yes	soft_tissue	fibrosarcoma	G_loop	1009
IGF1R	GDSC1	SIDM00667	Hs-633T	UNCLASSIFIED	GSK1904529A	6.84155	P08069	No	soft_tissue	fibrosarcoma	-	-
IGF1R	GDSC2	SIDM00828	HT-1080	UNCLASSIFIED	GSK1904529A	60.3784	P08069	No	soft_tissue	fibrosarcoma	-	-
IGF1R	GDSC2	SIDM01175	SW684	UNCLASSIFIED	GSK1904529A	131.987	P08069	Yes	soft_tissue	fibrosarcoma	G_loop	1009
IGF1R	GDSC2	SIDM00667	Hs-633T	UNCLASSIFIED	GSK1904529A	36.131	P08069	No	soft_tissue	fibrosarcoma	-	-
IKBKB	GDSC1	SIDM00850	AGS	STAD	BMS-345541	15.3706	O14920	No	digestive_system	stomach	-	-
IKBKB	GDSC1	SIDM00274	GCIY	STAD	BMS-345541	84.0152	O14920	No	digestive_system	stomach	-	-
[truncated: 13,494 more rows]
