# Supplementary material for: KinaseMD: kinase mutations and drug response database
Source: Nucleic Acids Res. 2020 Nov 2;49(D1):D552–61. doi: 10.1093/nar/gkaa945 (PMC7779064; doi:10.1093/nar/gkaa945)
Supplement: gkaa945_Supplemental_Files [file gkaa945_supplemental_files.zip › Supplementary Table S5.xlsx]

## Sheet: Sheet1
Kinase	Drug	Cancer code	Cancer name	AvgIC50(G1)	AvgIC50(G2)
AKT1	GSK690693	UCEC	endometrium	62.0577	24.9933
AKT1	MK-2206	UCEC	endometrium	235.375	18.4376
AKT2	AKT inhibitor VIII	SCLC	lung_small_cell_carcinoma	28.8596	21.1566
AKT2	Uprosertib	SCLC	lung_small_cell_carcinoma	58.2394	40.6433
ALK	Alectinib	DLBC	B_cell_lymphoma	37.2207	29.0609
ALK	Crizotinib	DLBC	B_cell_lymphoma	18.5283	10.8294
ALK	XMD14-99	DLBC	B_cell_lymphoma	40.6439	36.1025
AURKC	BX795	UNCLASSIFIED	lung_NSCLC_not_specified	76.5664	13.676
AURKC	GSK1070916	KIRC	kidney	23.1804	19.6754
AURKC	Tozasertib	UNCLASSIFIED	lung_NSCLC_not_specified	14.8051	5.9897
BMX	QL-XII-47	LAML	acute_myeloid_leukaemia	5.7441	1.6628
BMX	WZ-1-84	LAML	acute_myeloid_leukaemia	88.0857	52.0229
BRAF	AZ628	LUAD	lung_NSCLC_adenocarcinoma	22.0213	9.4282
BRAF	Dabrafenib	COREAD	large_intestine	199.325	192.977
BRAF	HG6-64-1	LUAD	lung_NSCLC_adenocarcinoma	17.6081	16.644
BRAF	PLX-4720	BRCA	breast	191.817	169.216
BRAF	PLX-4720	SKCM	melanoma	76.3707	30.5197
CDK2	AZD5438	COREAD	large_intestine	155.351	24.3599
CDK2	MK-8776	THCA	thyroid	142.882	64.9446
CDK6	AT-7519	THCA	thyroid	150.751	22.1516
CDK6	Palbociclib	THCA	thyroid	248.124	68.3537
CDK9	TL-1-85	COREAD	large_intestine	123.969	102.731
CSF1R	GW-2580	ESCA	oesophagus	306.141	262.778
DDR1	QL-XI-92	MM	myeloma	17.0624	13.4321
DDR1	QL-XI-92	UNCLASSIFIED	anaplastic_large_cell_lymphoma	23.6282	3.7261
EGFR	Afatinib	LUAD	lung_NSCLC_adenocarcinoma	0.9592	0.0191
EGFR	Afatinib	UNCLASSIFIED	Burkitt_lymphoma	23.7309	20.198
EGFR	AST-1306	LUAD	lung_NSCLC_adenocarcinoma	1.1852	0.2463
EGFR	AZD3759	UNCLASSIFIED	Burkitt_lymphoma	20.1487	11.0618
EGFR	AZD8931	LUAD	lung_NSCLC_adenocarcinoma	2.622	0.0531
EGFR	Cetuximab	LUAD	lung_NSCLC_adenocarcinoma	69.9293	6.8975
EGFR	Cetuximab	UNCLASSIFIED	Burkitt_lymphoma	812.919	546.679
EGFR	CI-1033	LUAD	lung_NSCLC_adenocarcinoma	2.1347	0.2929
EGFR	CUDC-101	LUAD	lung_NSCLC_adenocarcinoma	1.3804	0.165
EGFR	Erlotinib	UNCLASSIFIED	Burkitt_lymphoma	20.2694	10.3597
EGFR	Foretinib	UNCLASSIFIED	Burkitt_lymphoma	3.3933	1.2532
EGFR	Gefitinib	LUAD	lung_NSCLC_adenocarcinoma	9.8753	0.0121
EGFR	Gefitinib	UNCLASSIFIED	Burkitt_lymphoma	15.191	9.6238
EGFR	Lapatinib	UNCLASSIFIED	Burkitt_lymphoma	13.9917	9.9664
EGFR	Pelitinib	LUAD	lung_NSCLC_adenocarcinoma	0.0604	0.0543
EGFR	PF-00299804	COREAD	large_intestine	24.4517	22.331
EGFR	PF-00299804	LUAD	lung_NSCLC_adenocarcinoma	1.6263	0.2417
EGFR	Sapitinib	LUAD	lung_NSCLC_adenocarcinoma	3.5254	0.0979
EPHA2	Dasatinib	SCLC	lung_small_cell_carcinoma	29.5421	22.0631
ERBB4	AST-1306	LAML	acute_myeloid_leukaemia	4.8215	4.4793
ERBB4	AST-1306	SKCM	melanoma	22.8082	5.8994
ERBB4	AST-1306	UCEC	endometrium	13.2253	5.5178
ERBB4	AST-1306	UNCLASSIFIED	lung_NSCLC_carcinoid	6.282	5.0641
ERBB4	CI-1033	SKCM	melanoma	23.8639	8.6932
ERBB4	CI-1033	UCEC	endometrium	8.9198	6.6994
ERBB4	PF-00299804	SKCM	melanoma	24.0428	12.7595
ERBB4	PF-00299804	UCEC	endometrium	17.4219	10.298
FGFR4	FGFR_0939	COREAD	large_intestine	48.7178	19.3063
FLT1	Cabozantinib	BLCA	bladder	32.8868	30.227
FLT1	Cabozantinib	UNCLASSIFIED	ovary	25.621	19.2004
FLT1	Cediranib	BLCA	bladder	147.058	12.3223
FLT1	Cediranib	UNCLASSIFIED	anaplastic_large_cell_lymphoma	5.8298	4.1008
FLT1	Linifanib	UNCLASSIFIED	ovary	11.8566	9.8702
FLT1	Midostaurin	BLCA	bladder	1.7165	1.4931
FLT1	Tivozanib	BLCA	bladder	1.8598	1.5754
FLT1	Tivozanib	UNCLASSIFIED	ovary	2.5587	1.3064
FLT3	Lestaurtinib	LUAD	lung_NSCLC_adenocarcinoma	6.5216	5.5234
FLT3	Ponatinib	LUAD	lung_NSCLC_adenocarcinoma	5.3224	4.8343
FLT3	Quizartinib	LUAD	lung_NSCLC_adenocarcinoma	20.1255	14.9548
GSK3B	AZD7969	ALL	lymphoblastic_leukemia	3.685	3.4326
GSK3B	KIN001-042	ALL	lymphoblastic_leukemia	82.8107	73.5215
GSK3B	SB216763	ALL	lymphoblastic_leukemia	39.2571	33.733
IGF1R	BMS-536924	UNCLASSIFIED	fibrosarcoma	110.453	13.8492
IGF1R	BMS-754807	UNCLASSIFIED	fibrosarcoma	25.2865	1.4107
IGF1R	GSK1904529A	UNCLASSIFIED	fibrosarcoma	70.7571	27.3638
IGF1R	Linsitinib	UNCLASSIFIED	fibrosarcoma	320.66	31.5972
IGF1R	NVP-ADW742	UNCLASSIFIED	fibrosarcoma	369.561	10.9558
IKBKB	BMS-345541	STAD	stomach	27.0304	25.3938
IKBKB	TPCA-1	STAD	stomach	103.655	74.2564
ITK	BMS-509744	STAD	stomach	117.326	18.8321
ITK	Staurosporine	UCEC	endometrium	0.2205	0.1593
ITK	Staurosporine	UNCLASSIFIED	ewings_sarcoma	0.0989	0.0837
JAK1	AZD1480	UNCLASSIFIED	endometrium	3.9166	0.4414
JAK1	JAK1_3715	UNCLASSIFIED	endometrium	90.1161	48.4274
JAK1	JAK1_8709	GBM	glioma	162.495	142.979
JAK1	JAK1_8709	UNCLASSIFIED	endometrium	67.0713	33.19
JAK1	JAK_8517	GBM	glioma	173.129	56.1354
JAK1	JAK_8517	UNCLASSIFIED	endometrium	176.205	2.4967
JAK1	Ruxolitinib	GBM	glioma	144.214	120.413
JAK1	Ruxolitinib	UNCLASSIFIED	endometrium	108.682	39.1569
JAK3	JAK3_7406	UCEC	endometrium	113.829	55.6815
JAK3	WHI-P97	UCEC	endometrium	98.2843	80.5835
KDR	Linifanib	COREAD	large_intestine	18.5488	16.919
KDR	Motesanib	COREAD	large_intestine	41.1438	40.1887
KDR	Motesanib	PRAD	prostate	30.6555	12.079
KDR	Ponatinib	UNCLASSIFIED	lung_NSCLC_carcinoid	6.5232	5.613
KDR	Sunitinib	PRAD	prostate	69.7013	34.8929
KIT	Dasatinib	LAML	acute_myeloid_leukaemia	12.8718	7.8024
KIT	Imatinib	LAML	acute_myeloid_leukaemia	23.4979	15.9051
KIT	Sorafenib	LAML	acute_myeloid_leukaemia	40.2854	4.4655
KIT	Sorafenib	SKCM	melanoma	29.1322	17.0153
KIT	Sunitinib	LAML	acute_myeloid_leukaemia	35.55	6.7039
LCK	JW-7-24-1	ALL	lymphoblastic_leukemia	1.4246	0.6944
LCK	Staurosporine	ALL	lymphoblastic_leukemia	0.0532	0.0288
LIMK1	LIMK1 inhibitor BMS4	COREAD	large_intestine	550.073	337.792
LIMK1	LIMK1 inhibitor BMS4	LIHC	liver	311.239	122.377
LTK	HG-5-113-01	PRAD	prostate	7.8398	4.7173
LTK	XMD14-99	GBM	glioma	133.029	131.387
LTK	XMD14-99	UNCLASSIFIED	ewings_sarcoma	51.1122	36.8832
LTK	XMD14-99	UNCLASSIFIED	lung_NSCLC_adenocarcinoma	189.963	161.332
MAPK7	XMD8-92	UNCLASSIFIED	fibrosarcoma	50.9333	0.1699
MKNK1	ETP-45835	HNSC	head_and_neck	265.192	153.943
NTRK1	AZD1332	UNCLASSIFIED	B_cell_leukemia	58.3567	46.1816
NTRK1	GW441756	ALL	lymphoblastic_leukemia	17.7777	17.3997
NTRK1	GW441756	THCA	thyroid	28.9243	15.6639
NTRK1	GW441756	UCEC	endometrium	16.7441	11.9791
NTRK1	GW441756	UNCLASSIFIED	B_cell_leukemia	38.3105	24.7002
NTRK3	AZD1332	ALL	lymphoblastic_T_cell_leukaemia	37.467	20.9519
NTRK3	AZD1332	SCLC	lung_small_cell_carcinoma	106.15	57.6346
NTRK3	AZD1332	SKCM	melanoma	223.201	75.0987
NTRK3	Lestaurtinib	ALL	lymphoblastic_T_cell_leukaemia	0.4766	0.2518
PDGFRA	Pazopanib	COREAD	large_intestine	234.969	98.8435
PDGFRA	Ponatinib	COREAD	large_intestine	13.9216	5.3747
PDGFRB	Brivanib, BMS-540215	PRAD	prostate	95.9907	46.2081
PDGFRB	Dasatinib	PRAD	prostate	52.0138	10.5922
PDGFRB	Masitinib	PRAD	prostate	77.1652	76.6198
PDGFRB	Motesanib	PRAD	prostate	22.6324	13.6836
PDGFRB	Pazopanib	PRAD	prostate	50.5275	40.7679
PDGFRB	Sorafenib	PRAD	prostate	26.2459	26.1382
RET	Cabozantinib	PRAD	prostate	63.4851	12.5383
ROCK1	GSK269962A	DLBC	B_cell_lymphoma	16.623	9.1787
ROCK1	GSK269962A	PRAD	prostate	27.7357	17.2031
ROS1	Crizotinib	GBM	glioma	560.164	42.8829
RPS6KA3	CMK	UNCLASSIFIED	endometrium	3.0104	3.0059
RPS6KA3	FMK	LAML	acute_myeloid_leukaemia	65.9359	38.0242
RPS6KA3	FMK	OV	ovary	251.438	194.188
RPS6KA3	SL0101	UNCLASSIFIED	endometrium	99.257	42.9177
SRPK1	XMD11-85h	COREAD	large_intestine	111.217	88.5307
STK10	HG-5-113-01	UNCLASSIFIED	B_cell_leukemia	5.4219	1.4431
SYK	BAY-61-3606	KIRC	kidney	319.329	15.0456
TGFBR1	SB505124	LUAD	lung_NSCLC_adenocarcinoma	180.407	135.699
TGFBR1	SB52334	LUAD	lung_NSCLC_adenocarcinoma	234.829	172.301
